# Supplementary material for: Short-term safety and efficacy of aspirin in patients with COVID-19: a systematic review and meta-analysis of randomized controlled trials
Source: PeerJ. 2025 May 21;13:e19466. doi: 10.7717/peerj.19466 (PMC12103164; doi:10.7717/peerj.19466)
Supplement: Supplemental Information 1 [file peerj-13-19466-s001.rm5]

<?xml version="1.0" encoding="ISO-8859-1" standalone="no"?>
<COCHRANE_REVIEW DESCRIPTION="" DOI="" GROUP_ID="" ID="811422122512473539" MERGED_FROM="" MODIFIED="2025-03-16 12:13:25 +0800" MODIFIED_BY="[Empty name]" REVIEW_NO="" REVMAN_SUB_VERSION="5.3.4 " REVMAN_VERSION="5" SPLIT_FROM="" STAGE="R" STATUS="A" TYPE="INTERVENTION" VERSION_NO="0.0">
<COVER_SHEET MODIFIED="2022-12-25 12:47:35 +0800" MODIFIED_BY="[Empty name]">
<TITLE MODIFIED="2022-12-25 12:47:35 +0800" MODIFIED_BY="[Empty name]">aspirin for COVID-19</TITLE>
<CONTACT>
<PERSON ID="????" ROLE="UNKNOWN">
<PREFIX/>
<FIRST_NAME/>
<MIDDLE_INITIALS/>
<LAST_NAME/>
<SUFFIX/>
<POSITION/>
<EMAIL_1/>
<EMAIL_2/>
<URL/>
<MOBILE_PHONE/>
<ADDRESS>
<DEPARTMENT/>
<ORGANISATION/>
<ADDRESS_1/>
<ADDRESS_2/>
<CITY/>
<ZIP/>
<REGION/>
<COUNTRY CODE="NONE">Other</COUNTRY>
<PHONE_1/>
<PHONE_2/>
<FAX_1/>
<FAX_2/>
</ADDRESS>
<FOOTNOTE/>
</PERSON>
</CONTACT>
<CREATORS>
<PERSON ID="????" ROLE="AUTHOR">
<PREFIX/>
<FIRST_NAME/>
<MIDDLE_INITIALS/>
<LAST_NAME/>
<SUFFIX/>
<POSITION/>
<EMAIL_1/>
<EMAIL_2/>
<URL/>
<MOBILE_PHONE/>
<ADDRESS>
<DEPARTMENT/>
<ORGANISATION/>
<ADDRESS_1/>
<ADDRESS_2/>
<CITY/>
<ZIP/>
<REGION/>
<COUNTRY CODE="NONE">Other</COUNTRY>
<PHONE_1/>
<PHONE_2/>
<FAX_1/>
<FAX_2/>
</ADDRESS>
<FOOTNOTE/>
</PERSON>
</CREATORS>
<DATES>
<UP_TO_DATE>
<DATE DAY="" MONTH="" YEAR=""/>
</UP_TO_DATE>
<LAST_SEARCH>
<DATE DAY="" MONTH="" YEAR=""/>
</LAST_SEARCH>
<NEXT_STAGE>
<DATE DAY="" MONTH="" YEAR=""/>
</NEXT_STAGE>
<PROTOCOL_PUBLISHED ISSUE="" YEAR=""/>
<REVIEW_PUBLISHED ISSUE="" YEAR=""/>
<LAST_CITATION_ISSUE ISSUE="" YEAR=""/>
</DATES>
<WHATS_NEW/>
<HISTORY/>
<SOURCES_OF_SUPPORT>
<INTERNAL_SOURCES/>
<EXTERNAL_SOURCES/>
</SOURCES_OF_SUPPORT>
<MESH_TERMS VERIFIED="NO"/>
<KEYWORDS/>
</COVER_SHEET>
<MAIN_TEXT>
<SUMMARY>
<TITLE>[Summary title]</TITLE>
<SUMMARY_BODY>
<P>[Summary text]</P>
</SUMMARY_BODY>
</SUMMARY>
<ABSTRACT>
<ABS_BACKGROUND/>
<ABS_OBJECTIVES/>
<ABS_SEARCH_STRATEGY/>
<ABS_SELECTION_CRITERIA/>
<ABS_DATA_COLLECTION/>
<ABS_RESULTS/>
<ABS_CONCLUSIONS/>
</ABSTRACT>
<BODY>
<BACKGROUND>
<CONDITION/>
<INTERVENTION/>
<THEORY/>
<IMPORTANCE/>
</BACKGROUND>
<OBJECTIVES/>
<METHODS>
<SELECTION_CRITERIA>
<CRIT_STUDIES/>
<CRIT_PARTICIPANTS/>
<CRIT_INTERVENTIONS/>
<CRIT_OUTCOMES>
<CRIT_OUTCOMES_PRIMARY/>
<CRIT_OUTCOMES_SECONDARY/>
</CRIT_OUTCOMES>
</SELECTION_CRITERIA>
<SEARCH_METHODS>
<ELECTRONIC_SEARCHES/>
<OTHER_SEARCHES/>
</SEARCH_METHODS>
<DATA_COLLECTION>
<STUDY_SELECTION/>
<DATA_EXTRACTION/>
<QUALITY_ASSESSMENT/>
<EFFECT_MEASURES/>
<UNIT_OF_ANALYSIS/>
<MISSING_DATA/>
<HETEROGENEITY_ASSESSMENT/>
<BIAS_ASSESSMENT/>
<DATA_SYNTHESIS/>
<SUBGROUP_ANALYSIS/>
<SENSITIVITY_ANALYSIS/>
</DATA_COLLECTION>
</METHODS>
<RESULTS>
<STUDY_DESCRIPTION>
<SEARCH_RESULTS/>
<INCLUDED_STUDIES_DESCR/>
<EXCLUDED_STUDIES_DESCR/>
</STUDY_DESCRIPTION>
<STUDY_QUALITY>
<ALLOCATION/>
<BLINDING/>
<EXCLUSIONS/>
<SELECTIVE_REPORTING/>
<OTHER_BIAS_SOURCES/>
</STUDY_QUALITY>
<INTERVENTION_EFFECTS/>
</RESULTS>
<DISCUSSION>
<SUMMARY_OF_RESULTS/>
<APPLICABILITY_OF_FINDINGS/>
<QUALITY_OF_EVIDENCE/>
<POTENTIAL_BIASES/>
<AGREEMENT/>
</DISCUSSION>
<CONCLUSIONS>
<IMPLICATIONS_PRACTICE/>
<IMPLICATIONS_RESEARCH/>
</CONCLUSIONS>
</BODY>
<ACKNOWLEDGEMENTS/>
<CONFLICT_OF_INTEREST/>
<CONTRIBUTIONS/>
<PRO_REV_DIFF/>
<PUBLIC_NOTES/>
</MAIN_TEXT>
<STUDIES_AND_REFERENCES MODIFIED="2022-12-25 12:53:03 +0800" MODIFIED_BY="[Empty name]">
<STUDIES MODIFIED="2022-12-25 12:53:03 +0800" MODIFIED_BY="[Empty name]">
<INCLUDED_STUDIES MODIFIED="2022-12-25 12:53:03 +0800" MODIFIED_BY="[Empty name]">
<STUDY DATA_SOURCE="PUB" ID="STD-ACT_x002d_C_x002c_2022" MODIFIED="2022-12-25 12:49:11 +0800" MODIFIED_BY="[Empty name]" NAME="ACT-C,2022" YEAR="2022">
<REFERENCE PRIMARY="NO" TYPE="JOURNAL_ARTICLE">
<IDENTIFIERS/>
</REFERENCE>
<IDENTIFIERS/>
</STUDY>
<STUDY DATA_SOURCE="PUB" ID="STD-ACT_x002d_H_x002c_2022" MODIFIED="2022-12-25 12:52:15 +0800" MODIFIED_BY="[Empty name]" NAME="ACT-H,2022" YEAR="2022">
<REFERENCE PRIMARY="NO" TYPE="JOURNAL_ARTICLE">
<IDENTIFIERS/>
</REFERENCE>
<IDENTIFIERS/>
</STUDY>
<STUDY DATA_SOURCE="PUB" ID="STD-ACTIV_x002d_4B_x002c_-2021" MODIFIED="2022-12-25 12:48:56 +0800" MODIFIED_BY="[Empty name]" NAME="ACTIV-4B, 2021" YEAR="2021">
<REFERENCE PRIMARY="NO" TYPE="JOURNAL_ARTICLE">
<IDENTIFIERS/>
</REFERENCE>
<IDENTIFIERS/>
</STUDY>
<STUDY DATA_SOURCE="PUB" ID="STD-RECOVERY_x002c_2022" MODIFIED="2022-12-25 12:52:29 +0800" MODIFIED_BY="[Empty name]" NAME="RECOVERY,2022" YEAR="2022">
<REFERENCE PRIMARY="NO" TYPE="JOURNAL_ARTICLE">
<IDENTIFIERS/>
</REFERENCE>
<IDENTIFIERS/>
</STUDY>
<STUDY DATA_SOURCE="PUB" ID="STD-REMAP_x002d_CAP_x002c_2022" MODIFIED="2022-12-25 12:52:40 +0800" MODIFIED_BY="[Empty name]" NAME="REMAP-CAP,2022" YEAR="2022">
<REFERENCE PRIMARY="NO" TYPE="JOURNAL_ARTICLE">
<IDENTIFIERS/>
</REFERENCE>
<IDENTIFIERS/>
</STUDY>
<STUDY DATA_SOURCE="PUB" ID="STD-REMAP_x002d_CAP_x002d_n_x002c_2022" MODIFIED="2022-12-25 12:52:53 +0800" MODIFIED_BY="[Empty name]" NAME="REMAP-CAP-n,2022" YEAR="2022">
<REFERENCE PRIMARY="NO" TYPE="JOURNAL_ARTICLE">
<IDENTIFIERS/>
</REFERENCE>
<IDENTIFIERS/>
</STUDY>
<STUDY DATA_SOURCE="PUB" ID="STD-RESIST_x002c_2022" MODIFIED="2022-12-25 12:53:03 +0800" MODIFIED_BY="[Empty name]" NAME="RESIST,2022" YEAR="2022">
<REFERENCE PRIMARY="NO" TYPE="JOURNAL_ARTICLE">
<IDENTIFIERS/>
</REFERENCE>
<IDENTIFIERS/>
</STUDY>
</INCLUDED_STUDIES>
<EXCLUDED_STUDIES/>
<AWAITING_STUDIES/>
<ONGOING_STUDIES/>
</STUDIES>
<OTHER_REFERENCES>
<ADDITIONAL_REFERENCES/>
<OTHER_VERSIONS_REFERENCES/>
<PENDING_REFERENCES/>
</OTHER_REFERENCES>
</STUDIES_AND_REFERENCES>
<CHARACTERISTICS_OF_STUDIES MODIFIED="2022-12-25 12:53:03 +0800" MODIFIED_BY="[Empty name]">
<CHARACTERISTICS_OF_INCLUDED_STUDIES MODIFIED="2022-12-25 12:53:03 +0800" MODIFIED_BY="[Empty name]" SORT_BY="STUDY" USER_DEF_1_ENABLED="NO" USER_DEF_2_ENABLED="NO" USER_DEF_3_ENABLED="NO">
<INCLUDED_CHAR STUDY_ID="STD-ACT_x002d_C_x002c_2022">
<CHAR_METHODS/>
<CHAR_PARTICIPANTS/>
<CHAR_INTERVENTIONS/>
<CHAR_OUTCOMES/>
<CHAR_NOTES/>
</INCLUDED_CHAR>
<INCLUDED_CHAR STUDY_ID="STD-ACT_x002d_H_x002c_2022">
<CHAR_METHODS/>
<CHAR_PARTICIPANTS/>
<CHAR_INTERVENTIONS/>
<CHAR_OUTCOMES/>
<CHAR_NOTES/>
</INCLUDED_CHAR>
<INCLUDED_CHAR STUDY_ID="STD-ACTIV_x002d_4B_x002c_-2021">
<CHAR_METHODS/>
<CHAR_PARTICIPANTS/>
<CHAR_INTERVENTIONS/>
<CHAR_OUTCOMES/>
<CHAR_NOTES/>
</INCLUDED_CHAR>
<INCLUDED_CHAR STUDY_ID="STD-RECOVERY_x002c_2022">
<CHAR_METHODS/>
<CHAR_PARTICIPANTS/>
<CHAR_INTERVENTIONS/>
<CHAR_OUTCOMES/>
<CHAR_NOTES/>
</INCLUDED_CHAR>
<INCLUDED_CHAR STUDY_ID="STD-REMAP_x002d_CAP_x002c_2022">
<CHAR_METHODS/>
<CHAR_PARTICIPANTS/>
<CHAR_INTERVENTIONS/>
<CHAR_OUTCOMES/>
<CHAR_NOTES/>
</INCLUDED_CHAR>
<INCLUDED_CHAR STUDY_ID="STD-REMAP_x002d_CAP_x002d_n_x002c_2022">
<CHAR_METHODS/>
<CHAR_PARTICIPANTS/>
<CHAR_INTERVENTIONS/>
<CHAR_OUTCOMES/>
<CHAR_NOTES/>
</INCLUDED_CHAR>
<INCLUDED_CHAR STUDY_ID="STD-RESIST_x002c_2022">
<CHAR_METHODS/>
<CHAR_PARTICIPANTS/>
<CHAR_INTERVENTIONS/>
<CHAR_OUTCOMES/>
<CHAR_NOTES/>
</INCLUDED_CHAR>
<FOOTNOTES/>
</CHARACTERISTICS_OF_INCLUDED_STUDIES>
<CHARACTERISTICS_OF_EXCLUDED_STUDIES SORT_BY="STUDY">
<FOOTNOTES/>
</CHARACTERISTICS_OF_EXCLUDED_STUDIES>
<CHARACTERISTICS_OF_AWAITING_STUDIES SORT_BY="STUDY" USER_DEF_1_ENABLED="NO" USER_DEF_2_ENABLED="NO" USER_DEF_3_ENABLED="NO">
<FOOTNOTES/>
</CHARACTERISTICS_OF_AWAITING_STUDIES>
<CHARACTERISTICS_OF_ONGOING_STUDIES SORT_BY="STUDY" USER_DEF_1_ENABLED="NO" USER_DEF_2_ENABLED="NO" USER_DEF_3_ENABLED="NO">
<FOOTNOTES/>
</CHARACTERISTICS_OF_ONGOING_STUDIES>
</CHARACTERISTICS_OF_STUDIES>
<QUALITY_ITEMS MODIFIED="2022-12-25 12:53:03 +0800" MODIFIED_BY="[Empty name]">
<QUALITY_ITEM CORE_ITEM="YES" ID="QIT-01" LEVEL="STUDY" MODIFIED="2022-12-25 12:53:03 +0800" MODIFIED_BY="[Empty name]" NO="1">
<NAME>Random sequence generation (selection bias)</NAME>
<DESCRIPTION>
<P>Selection bias (biased allocation to interventions) due to inadequate generation of a randomised sequence</P>
</DESCRIPTION>
<QUALITY_ITEM_DATA>
<QUALITY_ITEM_DATA_ENTRY RESULT="UNKNOWN" STUDY_ID="STD-ACT_x002d_C_x002c_2022">
<DESCRIPTION/>
</QUALITY_ITEM_DATA_ENTRY>
<QUALITY_ITEM_DATA_ENTRY RESULT="UNKNOWN" STUDY_ID="STD-ACT_x002d_H_x002c_2022">
<DESCRIPTION/>
</QUALITY_ITEM_DATA_ENTRY>
<QUALITY_ITEM_DATA_ENTRY RESULT="UNKNOWN" STUDY_ID="STD-ACTIV_x002d_4B_x002c_-2021">
<DESCRIPTION/>
</QUALITY_ITEM_DATA_ENTRY>
<QUALITY_ITEM_DATA_ENTRY RESULT="UNKNOWN" STUDY_ID="STD-RECOVERY_x002c_2022">
<DESCRIPTION/>
</QUALITY_ITEM_DATA_ENTRY>
<QUALITY_ITEM_DATA_ENTRY RESULT="UNKNOWN" STUDY_ID="STD-REMAP_x002d_CAP_x002c_2022">
<DESCRIPTION/>
</QUALITY_ITEM_DATA_ENTRY>
<QUALITY_ITEM_DATA_ENTRY RESULT="UNKNOWN" STUDY_ID="STD-REMAP_x002d_CAP_x002d_n_x002c_2022">
<DESCRIPTION/>
</QUALITY_ITEM_DATA_ENTRY>
<QUALITY_ITEM_DATA_ENTRY RESULT="UNKNOWN" STUDY_ID="STD-RESIST_x002c_2022">
<DESCRIPTION/>
</QUALITY_ITEM_DATA_ENTRY>
</QUALITY_ITEM_DATA>
</QUALITY_ITEM>
<QUALITY_ITEM CORE_ITEM="YES" ID="QIT-02" LEVEL="STUDY" MODIFIED="2022-12-25 12:53:03 +0800" MODIFIED_BY="[Empty name]" NO="2">
<NAME>Allocation concealment (selection bias)</NAME>
<DESCRIPTION>
<P>Selection bias (biased allocation to interventions) due to inadequate concealment of allocations prior to assignment</P>
</DESCRIPTION>
<QUALITY_ITEM_DATA>
<QUALITY_ITEM_DATA_ENTRY RESULT="UNKNOWN" STUDY_ID="STD-ACT_x002d_C_x002c_2022">
<DESCRIPTION/>
</QUALITY_ITEM_DATA_ENTRY>
<QUALITY_ITEM_DATA_ENTRY RESULT="UNKNOWN" STUDY_ID="STD-ACT_x002d_H_x002c_2022">
<DESCRIPTION/>
</QUALITY_ITEM_DATA_ENTRY>
<QUALITY_ITEM_DATA_ENTRY RESULT="UNKNOWN" STUDY_ID="STD-ACTIV_x002d_4B_x002c_-2021">
<DESCRIPTION/>
</QUALITY_ITEM_DATA_ENTRY>
<QUALITY_ITEM_DATA_ENTRY RESULT="UNKNOWN" STUDY_ID="STD-RECOVERY_x002c_2022">
<DESCRIPTION/>
</QUALITY_ITEM_DATA_ENTRY>
<QUALITY_ITEM_DATA_ENTRY RESULT="UNKNOWN" STUDY_ID="STD-REMAP_x002d_CAP_x002c_2022">
<DESCRIPTION/>
</QUALITY_ITEM_DATA_ENTRY>
<QUALITY_ITEM_DATA_ENTRY RESULT="UNKNOWN" STUDY_ID="STD-REMAP_x002d_CAP_x002d_n_x002c_2022">
<DESCRIPTION/>
</QUALITY_ITEM_DATA_ENTRY>
<QUALITY_ITEM_DATA_ENTRY RESULT="UNKNOWN" STUDY_ID="STD-RESIST_x002c_2022">
<DESCRIPTION/>
</QUALITY_ITEM_DATA_ENTRY>
</QUALITY_ITEM_DATA>
</QUALITY_ITEM>
<QUALITY_ITEM CORE_ITEM="YES" ID="QIT-03" LEVEL="GROUP" MODIFIED="2022-12-25 12:53:03 +0800" MODIFIED_BY="[Empty name]" NO="3">
<NAME>Blinding of participants and personnel (performance bias)</NAME>
<DESCRIPTION>
<P>Performance bias due to knowledge of the allocated interventions by participants and personnel during the study</P>
</DESCRIPTION>
<QUALITY_ITEM_DATA_ENTRY_GROUP ID="QIG-03.01" NO="1">
<NAME>All outcomes</NAME>
</QUALITY_ITEM_DATA_ENTRY_GROUP>
<QUALITY_ITEM_DATA>
<QUALITY_ITEM_DATA_ENTRY GROUP_ID="QIG-03.01" RESULT="UNKNOWN" STUDY_ID="STD-ACT_x002d_C_x002c_2022">
<DESCRIPTION/>
</QUALITY_ITEM_DATA_ENTRY>
<QUALITY_ITEM_DATA_ENTRY GROUP_ID="QIG-03.01" RESULT="UNKNOWN" STUDY_ID="STD-ACT_x002d_H_x002c_2022">
<DESCRIPTION/>
</QUALITY_ITEM_DATA_ENTRY>
<QUALITY_ITEM_DATA_ENTRY GROUP_ID="QIG-03.01" RESULT="UNKNOWN" STUDY_ID="STD-ACTIV_x002d_4B_x002c_-2021">
<DESCRIPTION/>
</QUALITY_ITEM_DATA_ENTRY>
<QUALITY_ITEM_DATA_ENTRY GROUP_ID="QIG-03.01" RESULT="UNKNOWN" STUDY_ID="STD-RECOVERY_x002c_2022">
<DESCRIPTION/>
</QUALITY_ITEM_DATA_ENTRY>
<QUALITY_ITEM_DATA_ENTRY GROUP_ID="QIG-03.01" RESULT="UNKNOWN" STUDY_ID="STD-REMAP_x002d_CAP_x002c_2022">
<DESCRIPTION/>
</QUALITY_ITEM_DATA_ENTRY>
<QUALITY_ITEM_DATA_ENTRY GROUP_ID="QIG-03.01" RESULT="UNKNOWN" STUDY_ID="STD-REMAP_x002d_CAP_x002d_n_x002c_2022">
<DESCRIPTION/>
</QUALITY_ITEM_DATA_ENTRY>
<QUALITY_ITEM_DATA_ENTRY GROUP_ID="QIG-03.01" RESULT="UNKNOWN" STUDY_ID="STD-RESIST_x002c_2022">
<DESCRIPTION/>
</QUALITY_ITEM_DATA_ENTRY>
</QUALITY_ITEM_DATA>
</QUALITY_ITEM>
<QUALITY_ITEM CORE_ITEM="YES" ID="QIT-04" LEVEL="GROUP" MODIFIED="2022-12-25 12:53:03 +0800" MODIFIED_BY="[Empty name]" NO="4">
<NAME>Blinding of outcome assessment (detection bias)</NAME>
<DESCRIPTION>
<P>Detection bias due to knowledge of the allocated interventions by outcome assessors</P>
</DESCRIPTION>
<QUALITY_ITEM_DATA_ENTRY_GROUP ID="QIG-04.01" NO="1">
<NAME>All outcomes</NAME>
</QUALITY_ITEM_DATA_ENTRY_GROUP>
<QUALITY_ITEM_DATA>
<QUALITY_ITEM_DATA_ENTRY GROUP_ID="QIG-04.01" RESULT="UNKNOWN" STUDY_ID="STD-ACT_x002d_C_x002c_2022">
<DESCRIPTION/>
</QUALITY_ITEM_DATA_ENTRY>
<QUALITY_ITEM_DATA_ENTRY GROUP_ID="QIG-04.01" RESULT="UNKNOWN" STUDY_ID="STD-ACT_x002d_H_x002c_2022">
<DESCRIPTION/>
</QUALITY_ITEM_DATA_ENTRY>
<QUALITY_ITEM_DATA_ENTRY GROUP_ID="QIG-04.01" RESULT="UNKNOWN" STUDY_ID="STD-ACTIV_x002d_4B_x002c_-2021">
<DESCRIPTION/>
</QUALITY_ITEM_DATA_ENTRY>
<QUALITY_ITEM_DATA_ENTRY GROUP_ID="QIG-04.01" RESULT="UNKNOWN" STUDY_ID="STD-RECOVERY_x002c_2022">
<DESCRIPTION/>
</QUALITY_ITEM_DATA_ENTRY>
<QUALITY_ITEM_DATA_ENTRY GROUP_ID="QIG-04.01" RESULT="UNKNOWN" STUDY_ID="STD-REMAP_x002d_CAP_x002c_2022">
<DESCRIPTION/>
</QUALITY_ITEM_DATA_ENTRY>
<QUALITY_ITEM_DATA_ENTRY GROUP_ID="QIG-04.01" RESULT="UNKNOWN" STUDY_ID="STD-REMAP_x002d_CAP_x002d_n_x002c_2022">
<DESCRIPTION/>
</QUALITY_ITEM_DATA_ENTRY>
<QUALITY_ITEM_DATA_ENTRY GROUP_ID="QIG-04.01" RESULT="UNKNOWN" STUDY_ID="STD-RESIST_x002c_2022">
<DESCRIPTION/>
</QUALITY_ITEM_DATA_ENTRY>
</QUALITY_ITEM_DATA>
</QUALITY_ITEM>
<QUALITY_ITEM CORE_ITEM="YES" ID="QIT-05" LEVEL="GROUP" MODIFIED="2022-12-25 12:53:03 +0800" MODIFIED_BY="[Empty name]" NO="5">
<NAME>Incomplete outcome data (attrition bias)</NAME>
<DESCRIPTION>
<P>Attrition bias due to amount, nature or handling of incomplete outcome data</P>
</DESCRIPTION>
<QUALITY_ITEM_DATA_ENTRY_GROUP ID="QIG-05.01" NO="1">
<NAME>All outcomes</NAME>
</QUALITY_ITEM_DATA_ENTRY_GROUP>
<QUALITY_ITEM_DATA>
<QUALITY_ITEM_DATA_ENTRY GROUP_ID="QIG-05.01" RESULT="UNKNOWN" STUDY_ID="STD-ACT_x002d_C_x002c_2022">
<DESCRIPTION/>
</QUALITY_ITEM_DATA_ENTRY>
<QUALITY_ITEM_DATA_ENTRY GROUP_ID="QIG-05.01" RESULT="UNKNOWN" STUDY_ID="STD-ACT_x002d_H_x002c_2022">
<DESCRIPTION/>
</QUALITY_ITEM_DATA_ENTRY>
<QUALITY_ITEM_DATA_ENTRY GROUP_ID="QIG-05.01" RESULT="UNKNOWN" STUDY_ID="STD-ACTIV_x002d_4B_x002c_-2021">
<DESCRIPTION/>
</QUALITY_ITEM_DATA_ENTRY>
<QUALITY_ITEM_DATA_ENTRY GROUP_ID="QIG-05.01" RESULT="UNKNOWN" STUDY_ID="STD-RECOVERY_x002c_2022">
<DESCRIPTION/>
</QUALITY_ITEM_DATA_ENTRY>
<QUALITY_ITEM_DATA_ENTRY GROUP_ID="QIG-05.01" RESULT="UNKNOWN" STUDY_ID="STD-REMAP_x002d_CAP_x002c_2022">
<DESCRIPTION/>
</QUALITY_ITEM_DATA_ENTRY>
<QUALITY_ITEM_DATA_ENTRY GROUP_ID="QIG-05.01" RESULT="UNKNOWN" STUDY_ID="STD-REMAP_x002d_CAP_x002d_n_x002c_2022">
<DESCRIPTION/>
</QUALITY_ITEM_DATA_ENTRY>
<QUALITY_ITEM_DATA_ENTRY GROUP_ID="QIG-05.01" RESULT="UNKNOWN" STUDY_ID="STD-RESIST_x002c_2022">
<DESCRIPTION/>
</QUALITY_ITEM_DATA_ENTRY>
</QUALITY_ITEM_DATA>
</QUALITY_ITEM>
<QUALITY_ITEM CORE_ITEM="YES" ID="QIT-06" LEVEL="STUDY" MODIFIED="2022-12-25 12:53:03 +0800" MODIFIED_BY="[Empty name]" NO="6">
<NAME>Selective reporting (reporting bias)</NAME>
<DESCRIPTION>
<P>Reporting bias due to selective outcome reporting</P>
</DESCRIPTION>
<QUALITY_ITEM_DATA>
<QUALITY_ITEM_DATA_ENTRY RESULT="UNKNOWN" STUDY_ID="STD-ACT_x002d_C_x002c_2022">
<DESCRIPTION/>
</QUALITY_ITEM_DATA_ENTRY>
<QUALITY_ITEM_DATA_ENTRY RESULT="UNKNOWN" STUDY_ID="STD-ACT_x002d_H_x002c_2022">
<DESCRIPTION/>
</QUALITY_ITEM_DATA_ENTRY>
<QUALITY_ITEM_DATA_ENTRY RESULT="UNKNOWN" STUDY_ID="STD-ACTIV_x002d_4B_x002c_-2021">
<DESCRIPTION/>
</QUALITY_ITEM_DATA_ENTRY>
<QUALITY_ITEM_DATA_ENTRY RESULT="UNKNOWN" STUDY_ID="STD-RECOVERY_x002c_2022">
<DESCRIPTION/>
</QUALITY_ITEM_DATA_ENTRY>
<QUALITY_ITEM_DATA_ENTRY RESULT="UNKNOWN" STUDY_ID="STD-REMAP_x002d_CAP_x002c_2022">
<DESCRIPTION/>
</QUALITY_ITEM_DATA_ENTRY>
<QUALITY_ITEM_DATA_ENTRY RESULT="UNKNOWN" STUDY_ID="STD-REMAP_x002d_CAP_x002d_n_x002c_2022">
<DESCRIPTION/>
</QUALITY_ITEM_DATA_ENTRY>
<QUALITY_ITEM_DATA_ENTRY RESULT="UNKNOWN" STUDY_ID="STD-RESIST_x002c_2022">
<DESCRIPTION/>
</QUALITY_ITEM_DATA_ENTRY>
</QUALITY_ITEM_DATA>
</QUALITY_ITEM>
<QUALITY_ITEM CORE_ITEM="YES" ID="QIT-07" LEVEL="STUDY" MODIFIED="2022-12-25 12:53:03 +0800" MODIFIED_BY="[Empty name]" NO="7">
<NAME>Other bias</NAME>
<DESCRIPTION>
<P>Bias due to problems not covered elsewhere in the table</P>
</DESCRIPTION>
<QUALITY_ITEM_DATA>
<QUALITY_ITEM_DATA_ENTRY RESULT="UNKNOWN" STUDY_ID="STD-ACT_x002d_C_x002c_2022">
<DESCRIPTION/>
</QUALITY_ITEM_DATA_ENTRY>
<QUALITY_ITEM_DATA_ENTRY RESULT="UNKNOWN" STUDY_ID="STD-ACT_x002d_H_x002c_2022">
<DESCRIPTION/>
</QUALITY_ITEM_DATA_ENTRY>
<QUALITY_ITEM_DATA_ENTRY RESULT="UNKNOWN" STUDY_ID="STD-ACTIV_x002d_4B_x002c_-2021">
<DESCRIPTION/>
</QUALITY_ITEM_DATA_ENTRY>
<QUALITY_ITEM_DATA_ENTRY RESULT="UNKNOWN" STUDY_ID="STD-RECOVERY_x002c_2022">
<DESCRIPTION/>
</QUALITY_ITEM_DATA_ENTRY>
<QUALITY_ITEM_DATA_ENTRY RESULT="UNKNOWN" STUDY_ID="STD-REMAP_x002d_CAP_x002c_2022">
<DESCRIPTION/>
</QUALITY_ITEM_DATA_ENTRY>
<QUALITY_ITEM_DATA_ENTRY RESULT="UNKNOWN" STUDY_ID="STD-REMAP_x002d_CAP_x002d_n_x002c_2022">
<DESCRIPTION/>
</QUALITY_ITEM_DATA_ENTRY>
<QUALITY_ITEM_DATA_ENTRY RESULT="UNKNOWN" STUDY_ID="STD-RESIST_x002c_2022">
<DESCRIPTION/>
</QUALITY_ITEM_DATA_ENTRY>
</QUALITY_ITEM_DATA>
</QUALITY_ITEM>
</QUALITY_ITEMS>
<SOF_TABLES/>
<ADDITIONAL_TABLES/>
<ANALYSES_AND_DATA CALCULATED_DATA="YES" MODIFIED="2025-03-16 12:13:24 +0800" MODIFIED_BY="[Empty name]">
<COMPARISON ID="CMP-001" MODIFIED="2022-12-26 01:59:16 +0800" MODIFIED_BY="[Empty name]" NO="1">
<NAME>short-term all-cause death</NAME>
<DICH_OUTCOME CHI2="3.3084698087648348" CI_END="1.0298998996590578" CI_START="0.8848482102216949" CI_STUDY="95" CI_TOTAL="95" DF="5" EFFECT_MEASURE="OR" EFFECT_SIZE="0.9546230056523992" ESTIMABLE="YES" EVENTS_1="1591" EVENTS_2="1671" I2="0.0" I2_Q="0.0" ID="CMP-001.01" LOG_CI_END="0.012795015833033089" LOG_CI_START="-0.05313122321968469" LOG_EFFECT_SIZE="-0.020168103693325768" METHOD="MH" MODIFIED="2022-12-25 13:57:52 +0800" MODIFIED_BY="[Empty name]" NO="1" P_CHI2="0.6525452791866639" P_Q="0.9249595472276282" P_Z="0.2304574745559297" Q="0.008871443439163863" RANDOM="NO" SCALE="100.0" SORT_BY="USER" STUDIES="6" SUBGROUPS="YES" SUBGROUP_TEST="YES" SWAP_EVENTS="NO" TAU2="0.0" TOTALS="YES" TOTAL_1="11287" TOTAL_2="11409" WEIGHT="99.99999999999999" Z="1.19918131060923">
<NAME>all-cause mortality</NAME>
<GROUP_LABEL_1>aspirin</GROUP_LABEL_1>
<GROUP_LABEL_2>non-aspirin</GROUP_LABEL_2>
<GRAPH_LABEL_1>Favours [aspirin]</GRAPH_LABEL_1>
<GRAPH_LABEL_2>Favours [non-aspirin]</GRAPH_LABEL_2>
<DICH_SUBGROUP CHI2="0.544778905284846" CI_END="2.175014040312458" CI_START="0.4517020356553354" DF="1" EFFECT_SIZE="0.9911903296481827" ESTIMABLE="YES" EVENTS_1="12" EVENTS_2="12" I2="0.0" ID="CMP-001.01.01" LOG_CI_END="0.33746206478975665" LOG_CI_START="-0.34514795222831773" LOG_EFFECT_SIZE="-0.003842943719280518" MODIFIED="2022-12-25 13:57:14 +0800" MODIFIED_BY="[Empty name]" NO="1" P_CHI2="0.46045900332254497" P_Z="0.9823934499585119" STUDIES="2" TAU2="0.0" TOTAL_1="2089" TOTAL_2="2072" WEIGHT="0.9151841535114141" Z="0.022068329197122767">
<NAME>outpatient</NAME>
<DICH_DATA CI_END="7.738888530982334" CI_START="0.012624721184716357" EFFECT_SIZE="0.31257208765859285" ESTIMABLE="YES" EVENTS_1="0" EVENTS_2="1" LOG_CI_END="0.8886785912354943" LOG_CI_START="-1.898778204439103" LOG_EFFECT_SIZE="-0.5050498066018045" MODIFIED="2022-12-25 13:57:06 +0800" MODIFIED_BY="[Empty name]" ORDER="12" O_E="0.0" SE="1.6373659199129307" STUDY_ID="STD-ACTIV_x002d_4B_x002c_-2021" TOTAL_1="144" TOTAL_2="136" VAR="2.680967155692318" WEIGHT="0.11259574628673531"/>
<DICH_DATA CI_END="2.468053495677304" CI_START="0.4782118267188994" EFFECT_SIZE="1.0863942058975686" ESTIMABLE="YES" EVENTS_1="12" EVENTS_2="11" LOG_CI_END="0.39235456890482956" LOG_CI_START="-0.32037968749409695" LOG_EFFECT_SIZE="0.03598744070536629" MODIFIED="2022-12-25 13:57:14 +0800" MODIFIED_BY="[Empty name]" ORDER="13" O_E="0.0" SE="0.418663630300199" STUDY_ID="STD-ACT_x002d_C_x002c_2022" TOTAL_1="1945" TOTAL_2="1936" VAR="0.1752792353361417" WEIGHT="0.8025884072246788"/>
</DICH_SUBGROUP>
<DICH_SUBGROUP CHI2="2.748185142800662" CI_END="1.0299027409797603" CI_START="0.8842197559995333" DF="3" EFFECT_SIZE="0.9542852562689912" ESTIMABLE="YES" EVENTS_1="1579" EVENTS_2="1659" I2="0.0" ID="CMP-001.01.02" LOG_CI_END="0.012796213976853342" LOG_CI_START="-0.053439785940288344" LOG_EFFECT_SIZE="-0.020321785981717504" MODIFIED="2022-12-25 13:57:52 +0800" MODIFIED_BY="[Empty name]" NO="2" P_CHI2="0.43210082223019464" P_Z="0.22910472861766729" STUDIES="4" TAU2="0.0" TOTAL_1="9198" TOTAL_2="9337" WEIGHT="99.08481584648857" Z="1.2026682974673226">
<NAME>inpatient</NAME>
<DICH_DATA CI_END="1.2958636018073084" CI_START="0.8308630355953426" EFFECT_SIZE="1.0376344086021505" ESTIMABLE="YES" EVENTS_1="193" EVENTS_2="186" LOG_CI_END="0.11255929158097905" LOG_CI_START="-0.08047056200126422" LOG_EFFECT_SIZE="0.016044364789857435" MODIFIED="2022-12-25 13:57:24 +0800" MODIFIED_BY="[Empty name]" ORDER="20" O_E="0.0" SE="0.11338669150739523" STUDY_ID="STD-ACT_x002d_H_x002c_2022" TOTAL_1="1063" TOTAL_2="1056" VAR="0.012856541810993216" WEIGHT="11.186989387023871"/>
<DICH_DATA CI_END="1.043786073191213" CI_START="0.8793887343604392" EFFECT_SIZE="0.9580676979455437" ESTIMABLE="YES" EVENTS_1="1222" EVENTS_2="1299" LOG_CI_END="0.018611497945235072" LOG_CI_START="-0.05581910232381226" LOG_EFFECT_SIZE="-0.018603802189288584" MODIFIED="2022-12-25 13:57:40 +0800" MODIFIED_BY="[Empty name]" ORDER="21" O_E="0.0" SE="0.043720903035451814" STUDY_ID="STD-RECOVERY_x002c_2022" TOTAL_1="7351" TOTAL_2="7541" VAR="0.0019115173622353794" WEIGHT="78.31730435218833"/>
<DICH_DATA CI_END="1.1003412342592767" CI_START="0.6550068466529244" EFFECT_SIZE="0.8489587988202699" ESTIMABLE="YES" EVENTS_1="161" EVENTS_2="167" LOG_CI_END="0.04152738804405098" LOG_CI_START="-0.18375416039288256" LOG_EFFECT_SIZE="-0.0711133861744158" MODIFIED="2022-12-25 13:57:46 +0800" MODIFIED_BY="[Empty name]" ORDER="22" O_E="0.0" SE="0.1323314967135046" STUDY_ID="STD-REMAP_x002d_CAP_x002c_2022" TOTAL_1="563" TOTAL_2="521" VAR="0.017511625022436285" WEIGHT="9.072463465239426"/>
<DICH_DATA CI_END="1.6330446394465752" CI_START="0.10636704829931685" EFFECT_SIZE="0.4167758846657929" ESTIMABLE="YES" EVENTS_1="3" EVENTS_2="7" LOG_CI_END="0.21299805638415875" LOG_CI_START="-0.9731928923250542" LOG_EFFECT_SIZE="-0.3800974179704478" MODIFIED="2022-12-25 13:57:52 +0800" MODIFIED_BY="[Empty name]" ORDER="23" O_E="0.0" SE="0.6967744350116861" STUDY_ID="STD-RESIST_x002c_2022" TOTAL_1="221" TOTAL_2="219" VAR="0.4854946132858544" WEIGHT="0.5080586420369444"/>
</DICH_SUBGROUP>
</DICH_OUTCOME>
<DICH_OUTCOME CHI2="3.5228127670662053" CI_END="2.2446014200306954" CI_START="1.3238042427033967" CI_STUDY="95" CI_TOTAL="95" DF="5" EFFECT_MEASURE="OR" EFFECT_SIZE="1.7237786641604262" ESTIMABLE="YES" EVENTS_1="149" EVENTS_2="88" I2="0.0" I2_Q="0.0" ID="CMP-001.02" LOG_CI_END="0.3511392333351678" LOG_CI_START="0.12182376863896605" LOG_EFFECT_SIZE="0.2364815009870669" METHOD="MH" MODIFIED="2022-12-26 00:14:12 +0800" MODIFIED_BY="[Empty name]" NO="2" P_CHI2="0.6199387490225303" P_Q="1.0" P_Z="5.290135172630218E-5" Q="0.0" RANDOM="NO" SCALE="100.0" SORT_BY="USER" STUDIES="6" SUBGROUPS="NO" SUBGROUP_TEST="YES" SWAP_EVENTS="NO" TAU2="0.0" TOTALS="YES" TOTAL_1="9428" TOTAL_2="9574" WEIGHT="99.99999999999999" Z="4.042424487669553">
<NAME>bleeding</NAME>
<GROUP_LABEL_1>aspirin</GROUP_LABEL_1>
<GROUP_LABEL_2>non-aspirin</GROUP_LABEL_2>
<GRAPH_LABEL_1>Favours [aspirin]</GRAPH_LABEL_1>
<GRAPH_LABEL_2>Favours [non-aspirin]</GRAPH_LABEL_2>
<DICH_DATA CI_END="5.766305526265927" CI_START="0.27824478552794113" EFFECT_SIZE="1.2666666666666666" ESTIMABLE="YES" EVENTS_1="4" EVENTS_2="3" LOG_CI_END="0.7608976496470686" LOG_CI_START="-0.5555729658527732" LOG_EFFECT_SIZE="0.1026623418971477" MODIFIED="2022-12-26 00:14:12 +0800" MODIFIED_BY="[Empty name]" ORDER="24" O_E="0.0" SE="0.7733013561792528" STUDY_ID="STD-ACTIV_x002d_4B_x002c_-2021" TOTAL_1="144" TOTAL_2="136" VAR="0.5979949874686716" WEIGHT="3.4579050350064673"/>
<DICH_DATA CI_END="5.897458324511003" CI_START="1.0058297793130646" EFFECT_SIZE="2.435536738596012" ESTIMABLE="YES" EVENTS_1="17" EVENTS_2="7" LOG_CI_END="0.7706648805455342" LOG_CI_START="0.0025244895071048225" LOG_EFFECT_SIZE="0.3865946850263195" MODIFIED="2022-12-26 00:14:12 +0800" MODIFIED_BY="[Empty name]" ORDER="25" O_E="0.0" SE="0.4512094680522326" STUDY_ID="STD-ACT_x002d_H_x002c_2022" TOTAL_1="1063" TOTAL_2="1056" VAR="0.20358998405997872" WEIGHT="7.9656380891355525"/>
<DICH_DATA CI_END="2.0894369621044437" CI_START="1.1662770530334416" EFFECT_SIZE="1.5610452852695587" ESTIMABLE="YES" EVENTS_1="115" EVENTS_2="76" LOG_CI_END="0.32002927309956997" LOG_CI_START="0.0668017307926068" LOG_EFFECT_SIZE="0.19341550194608842" MODIFIED="2022-12-26 00:14:12 +0800" MODIFIED_BY="[Empty name]" ORDER="26" O_E="0.0" SE="0.1487471118476607" STUDY_ID="STD-RECOVERY_x002c_2022" TOTAL_1="7351" TOTAL_2="7541" VAR="0.022125703283020486" WEIGHT="85.1296652937289"/>
<DICH_DATA CI_END="23.431239862611253" CI_START="1.1402063366048965" EFFECT_SIZE="5.168795620437956" ESTIMABLE="YES" EVENTS_1="11" EVENTS_2="2" LOG_CI_END="1.3697952698707017" LOG_CI_START="0.05698345023142979" LOG_EFFECT_SIZE="0.7133893600510657" MODIFIED="2022-12-26 00:14:12 +0800" MODIFIED_BY="[Empty name]" ORDER="27" O_E="0.0" SE="0.7711521613794223" STUDY_ID="STD-REMAP_x002d_CAP_x002c_2022" TOTAL_1="559" TOTAL_2="517" VAR="0.5946756560001546" WEIGHT="2.3481189085297944"/>
<DICH_DATA CI_END="87.88788479228809" CI_START="0.14228933369717026" EFFECT_SIZE="3.536312849162011" ESTIMABLE="YES" EVENTS_1="1" EVENTS_2="0" LOG_CI_END="1.9439290123833375" LOG_CI_START="-0.8468276543084138" LOG_EFFECT_SIZE="0.5485506790374619" MODIFIED="2022-12-26 00:14:12 +0800" MODIFIED_BY="[Empty name]" ORDER="28" O_E="0.0" SE="1.6393042804830318" STUDY_ID="STD-REMAP_x002d_CAP_x002d_n_x002c_2022" TOTAL_1="90" TOTAL_2="105" VAR="2.6873185240099904" WEIGHT="0.523659053524668"/>
<DICH_DATA CI_END="73.70904938151347" CI_START="0.12099670976400373" EFFECT_SIZE="2.9863945578231292" ESTIMABLE="YES" EVENTS_1="1" EVENTS_2="0" LOG_CI_END="1.8675208101818987" LOG_CI_START="-0.9172264391940084" LOG_EFFECT_SIZE="0.47514718549394525" MODIFIED="2022-12-26 00:14:12 +0800" MODIFIED_BY="[Empty name]" ORDER="29" O_E="0.0" SE="1.6357743190046095" STUDY_ID="STD-RESIST_x002c_2022" TOTAL_1="221" TOTAL_2="219" VAR="2.6757576227149937" WEIGHT="0.5750136200746049"/>
</DICH_OUTCOME>
<DICH_OUTCOME CHI2="6.275497690703953" CI_END="2.0704078125425984" CI_START="1.1926030129637726" CI_STUDY="95" CI_TOTAL="95" DF="3" EFFECT_MEASURE="OR" EFFECT_SIZE="1.5713607463921315" ESTIMABLE="YES" EVENTS_1="129" EVENTS_2="84" I2="52.195026628023896" I2_Q="0.0" ID="CMP-001.03" LOG_CI_END="0.31605589777229" LOG_CI_START="0.0764959022023145" LOG_EFFECT_SIZE="0.19627589998730227" METHOD="MH" MODIFIED="2022-12-26 01:56:00 +0800" MODIFIED_BY="[Empty name]" NO="3" P_CHI2="0.09894956443398206" P_Q="1.0" P_Z="0.0013196636714454574" Q="0.0" RANDOM="NO" SCALE="100.0" SORT_BY="USER" STUDIES="5" SUBGROUPS="NO" SUBGROUP_TEST="YES" SWAP_EVENTS="NO" TAU2="0.0" TOTALS="YES" TOTAL_1="9207" TOTAL_2="9355" WEIGHT="100.0" Z="3.2116689106877945">
<NAME>Major bleeding</NAME>
<GROUP_LABEL_1>aspirin</GROUP_LABEL_1>
<GROUP_LABEL_2>non-aspirin</GROUP_LABEL_2>
<GRAPH_LABEL_1>Favours [aspirin]</GRAPH_LABEL_1>
<GRAPH_LABEL_2>Favours [non-aspirin]</GRAPH_LABEL_2>
<DICH_DATA CI_END="0.0" CI_START="0.0" EFFECT_SIZE="0.0" ESTIMABLE="NO" EVENTS_1="0" EVENTS_2="0" LOG_CI_END="0.0" LOG_CI_START="0.0" LOG_EFFECT_SIZE="0.0" MODIFIED="2022-12-26 01:55:47 +0800" MODIFIED_BY="[Empty name]" ORDER="48" O_E="0.0" SE="0.0" STUDY_ID="STD-ACTIV_x002d_4B_x002c_-2021" TOTAL_1="144" TOTAL_2="136" VAR="0.0" WEIGHT="0.0"/>
<DICH_DATA CI_END="1.6381091047186325" CI_START="0.06642973144623887" EFFECT_SIZE="0.3298774740810556" ESTIMABLE="YES" EVENTS_1="2" EVENTS_2="6" LOG_CI_END="0.2143428241638669" LOG_CI_START="-1.177637503265997" LOG_EFFECT_SIZE="-0.48164733955106503" MODIFIED="2022-12-26 01:56:00 +0800" MODIFIED_BY="[Empty name]" ORDER="49" O_E="0.0" SE="0.8176561347460499" STUDY_ID="STD-ACT_x002d_H_x002c_2022" TOTAL_1="1063" TOTAL_2="1056" VAR="0.6685615546878506" WEIGHT="7.295709300734562"/>
<DICH_DATA CI_END="2.0894369621044437" CI_START="1.1662770530334416" EFFECT_SIZE="1.5610452852695587" ESTIMABLE="YES" EVENTS_1="115" EVENTS_2="76" LOG_CI_END="0.32002927309956997" LOG_CI_START="0.0668017307926068" LOG_EFFECT_SIZE="0.19341550194608842" MODIFIED="2022-12-26 01:55:47 +0800" MODIFIED_BY="[Empty name]" ORDER="50" O_E="0.0" SE="0.1487471118476607" STUDY_ID="STD-RECOVERY_x002c_2022" TOTAL_1="7351" TOTAL_2="7541" VAR="0.022125703283020486" WEIGHT="89.6790432809449"/>
<DICH_DATA CI_END="23.431239862611253" CI_START="1.1402063366048965" EFFECT_SIZE="5.168795620437956" ESTIMABLE="YES" EVENTS_1="11" EVENTS_2="2" LOG_CI_END="1.3697952698707017" LOG_CI_START="0.05698345023142979" LOG_EFFECT_SIZE="0.7133893600510657" MODIFIED="2022-12-26 01:55:47 +0800" MODIFIED_BY="[Empty name]" ORDER="51" O_E="0.0" SE="0.7711521613794223" STUDY_ID="STD-REMAP_x002d_CAP_x002c_2022" TOTAL_1="559" TOTAL_2="517" VAR="0.5946756560001546" WEIGHT="2.473603725567105"/>
<DICH_DATA CI_END="87.88788479228809" CI_START="0.14228933369717026" EFFECT_SIZE="3.536312849162011" ESTIMABLE="YES" EVENTS_1="1" EVENTS_2="0" LOG_CI_END="1.9439290123833375" LOG_CI_START="-0.8468276543084138" LOG_EFFECT_SIZE="0.5485506790374619" MODIFIED="2022-12-26 01:55:47 +0800" MODIFIED_BY="[Empty name]" ORDER="52" O_E="0.0" SE="1.6393042804830318" STUDY_ID="STD-REMAP_x002d_CAP_x002d_n_x002c_2022" TOTAL_1="90" TOTAL_2="105" VAR="2.6873185240099904" WEIGHT="0.5516436927534443"/>
</DICH_OUTCOME>
<DICH_OUTCOME CHI2="4.125171651181659" CI_END="12.549461161654936" CI_START="1.6184195495004683" CI_STUDY="95" CI_TOTAL="95" DF="2" EFFECT_MEASURE="OR" EFFECT_SIZE="4.506694274046022" ESTIMABLE="YES" EVENTS_1="20" EVENTS_2="4" I2="51.517169002480216" I2_Q="0.0" ID="CMP-001.04" LOG_CI_END="1.0986250788414562" LOG_CI_START="0.20909111580136588" LOG_EFFECT_SIZE="0.6538580973214111" METHOD="MH" MODIFIED="2022-12-26 01:59:16 +0800" MODIFIED_BY="[Empty name]" NO="4" P_CHI2="0.1271251141130103" P_Q="1.0" P_Z="0.003959502952129509" Q="0.0" RANDOM="NO" SCALE="100.0" SORT_BY="USER" STUDIES="3" SUBGROUPS="NO" SUBGROUP_TEST="YES" SWAP_EVENTS="NO" TAU2="0.0" TOTALS="YES" TOTAL_1="1428" TOTAL_2="1411" WEIGHT="100.00000000000001" Z="2.8813701893293393">
<NAME>Minor bleeding</NAME>
<GROUP_LABEL_1>aspirin</GROUP_LABEL_1>
<GROUP_LABEL_2>non-aspirin</GROUP_LABEL_2>
<GRAPH_LABEL_1>Favours [experimental]</GRAPH_LABEL_1>
<GRAPH_LABEL_2>Favours [control]</GRAPH_LABEL_2>
<DICH_DATA CI_END="5.766305526265927" CI_START="0.27824478552794113" EFFECT_SIZE="1.2666666666666666" ESTIMABLE="YES" EVENTS_1="4" EVENTS_2="3" LOG_CI_END="0.7608976496470686" LOG_CI_START="-0.5555729658527732" LOG_EFFECT_SIZE="0.1026623418971477" MODIFIED="2022-12-26 01:59:16 +0800" MODIFIED_BY="[Empty name]" ORDER="53" O_E="0.0" SE="0.7733013561792528" STUDY_ID="STD-ACTIV_x002d_4B_x002c_-2021" TOTAL_1="144" TOTAL_2="136" VAR="0.5979949874686716" WEIGHT="66.84470230575225"/>
<DICH_DATA CI_END="114.52045783005266" CI_START="1.9910483045184098" EFFECT_SIZE="15.100190839694656" ESTIMABLE="YES" EVENTS_1="15" EVENTS_2="1" LOG_CI_END="2.058883075576142" LOG_CI_START="0.29908179650722755" LOG_EFFECT_SIZE="1.178982436041685" MODIFIED="2022-12-26 01:59:16 +0800" MODIFIED_BY="[Empty name]" ORDER="54" O_E="0.0" SE="1.0337159824819036" STUDY_ID="STD-ACT_x002d_H_x002c_2022" TOTAL_1="1063" TOTAL_2="1056" VAR="1.0685687324385271" WEIGHT="22.03971936964869"/>
<DICH_DATA CI_END="73.70904938151347" CI_START="0.12099670976400373" EFFECT_SIZE="2.9863945578231292" ESTIMABLE="YES" EVENTS_1="1" EVENTS_2="0" LOG_CI_END="1.8675208101818987" LOG_CI_START="-0.9172264391940084" LOG_EFFECT_SIZE="0.47514718549394525" MODIFIED="2022-12-26 01:59:16 +0800" MODIFIED_BY="[Empty name]" ORDER="55" O_E="0.0" SE="1.6357743190046095" STUDY_ID="STD-RESIST_x002c_2022" TOTAL_1="221" TOTAL_2="219" VAR="2.6757576227149937" WEIGHT="11.115578324599074"/>
</DICH_OUTCOME>
</COMPARISON>
<COMPARISON ID="CMP-002" MODIFIED="2025-03-16 12:13:24 +0800" MODIFIED_BY="[Empty name]" NO="2">
<NAME>Any thrombosis</NAME>
<DICH_OUTCOME CHI2="1.711639311004163" CI_END="1.0063381315964843" CI_START="0.7699162958664327" CI_STUDY="95" CI_TOTAL="95" DF="4" EFFECT_MEASURE="OR" EFFECT_SIZE="0.8802250431951547" ESTIMABLE="YES" EVENTS_1="428" EVENTS_2="487" I2="0.0" I2_Q="0.0" ID="CMP-002.01" LOG_CI_END="0.0027439290429926585" LOG_CI_START="-0.11355648809937471" LOG_EFFECT_SIZE="-0.055406279528191014" METHOD="MH" MODIFIED="2022-12-26 00:59:34 +0800" MODIFIED_BY="[Empty name]" NO="1" P_CHI2="0.7886022847566001" P_Q="1.0" P_Z="0.06183468105181906" Q="0.0" RANDOM="NO" SCALE="100.0" SORT_BY="USER" STUDIES="5" SUBGROUPS="NO" SUBGROUP_TEST="YES" SWAP_EVENTS="NO" TAU2="0.0" TOTALS="YES" TOTAL_1="11005" TOTAL_2="11152" WEIGHT="100.0" Z="1.8674793274331807">
<NAME>Any thrombosis</NAME>
<GROUP_LABEL_1>aspirin</GROUP_LABEL_1>
<GROUP_LABEL_2>non-aspirin</GROUP_LABEL_2>
<GRAPH_LABEL_1>Favours [aspirin]</GRAPH_LABEL_1>
<GRAPH_LABEL_2>Favours [non-aspirin]</GRAPH_LABEL_2>
<DICH_DATA CI_END="2.224927667591916" CI_START="0.027745071202815285" EFFECT_SIZE="0.24845679012345678" ESTIMABLE="YES" EVENTS_1="1" EVENTS_2="4" LOG_CI_END="0.34731589663096585" LOG_CI_START="-1.5568141563084532" LOG_EFFECT_SIZE="-0.6047491298387436" MODIFIED="2022-12-26 00:34:34 +0800" MODIFIED_BY="[Empty name]" ORDER="30" O_E="0.0" SE="1.1184954186923908" STUDY_ID="STD-ACT_x002d_C_x002c_2022" TOTAL_1="1945" TOTAL_2="1936" VAR="1.2510320016358665" WEIGHT="0.8755293767041282"/>
<DICH_DATA CI_END="1.6162656964513027" CI_START="0.4385117527724758" EFFECT_SIZE="0.8418738049713194" ESTIMABLE="YES" EVENTS_1="17" EVENTS_2="20" LOG_CI_END="0.20851275558316654" LOG_CI_START="-0.3580187623986635" LOG_EFFECT_SIZE="-0.07475300340774846" MODIFIED="2022-12-26 00:34:34 +0800" MODIFIED_BY="[Empty name]" ORDER="31" O_E="0.0" SE="0.3327834180387694" STUDY_ID="STD-ACT_x002d_H_x002c_2022" TOTAL_1="1063" TOTAL_2="1056" VAR="0.11074480332156633" WEIGHT="4.314086382482762"/>
<DICH_DATA CI_END="1.01216999196577" CI_START="0.7517548149753122" EFFECT_SIZE="0.8722979221767014" ESTIMABLE="YES" EVENTS_1="339" EVENTS_2="396" LOG_CI_END="0.0052534575362315535" LOG_CI_START="-0.1239237815706284" LOG_EFFECT_SIZE="-0.05933516201719842" MODIFIED="2022-12-26 00:59:34 +0800" MODIFIED_BY="[Empty name]" ORDER="32" O_E="0.0" SE="0.0758793496890158" STUDY_ID="STD-RECOVERY_x002c_2022" TOTAL_1="7351" TOTAL_2="7541" VAR="0.005757675709227941" WEIGHT="81.4783412923612"/>
<DICH_DATA CI_END="1.402859390451036" CI_START="0.679759725982411" EFFECT_SIZE="0.9765281945980098" ESTIMABLE="YES" EVENTS_1="69" EVENTS_2="65" LOG_CI_END="0.1470141435789967" LOG_CI_START="-0.16764456982317794" LOG_EFFECT_SIZE="-0.010315213122090598" MODIFIED="2022-12-26 00:34:34 +0800" MODIFIED_BY="[Empty name]" ORDER="33" O_E="0.0" SE="0.18483208583818914" STUDY_ID="STD-REMAP_x002d_CAP_x002c_2022" TOTAL_1="556" TOTAL_2="513" VAR="0.03416289995529572" WEIGHT="12.939655858705589"/>
<DICH_DATA CI_END="8.563169764193809" CI_START="0.16310481437798832" EFFECT_SIZE="1.1818181818181819" ESTIMABLE="YES" EVENTS_1="2" EVENTS_2="2" LOG_CI_END="0.9326345539624301" LOG_CI_START="-0.7875332196652066" LOG_EFFECT_SIZE="0.07255066714861175" MODIFIED="2022-12-26 00:34:34 +0800" MODIFIED_BY="[Empty name]" ORDER="34" O_E="0.0" SE="1.010435065196681" STUDY_ID="STD-REMAP_x002d_CAP_x002d_n_x002c_2022" TOTAL_1="90" TOTAL_2="106" VAR="1.0209790209790208" WEIGHT="0.392387089746325"/>
</DICH_OUTCOME>
<DICH_OUTCOME CHI2="0.9934206249360996" CI_END="1.1619308431353954" CI_START="0.4905157565874321" CI_STUDY="95" CI_TOTAL="95" DF="2" EFFECT_MEASURE="OR" EFFECT_SIZE="0.7549472740680844" ESTIMABLE="YES" EVENTS_1="36" EVENTS_2="48" I2="0.0" I2_Q="0.0" ID="CMP-002.02" LOG_CI_END="0.06518028008660576" LOG_CI_START="-0.30934703743985914" LOG_EFFECT_SIZE="-0.1220833786766267" METHOD="MH" MODIFIED="2022-12-26 02:04:21 +0800" MODIFIED_BY="[Empty name]" NO="2" P_CHI2="0.6085293007835784" P_Q="1.0" P_Z="0.20133218052756074" Q="0.0" RANDOM="NO" SCALE="100.0" SORT_BY="USER" STUDIES="4" SUBGROUPS="NO" SUBGROUP_TEST="YES" SWAP_EVENTS="NO" TAU2="0.0" TOTALS="YES" TOTAL_1="9121" TOTAL_2="9254" WEIGHT="100.0" Z="1.2777654078610468">
<NAME>DVT</NAME>
<GROUP_LABEL_1>aspirin</GROUP_LABEL_1>
<GROUP_LABEL_2>non-aspirin</GROUP_LABEL_2>
<GRAPH_LABEL_1>Favours [aspirin]</GRAPH_LABEL_1>
<GRAPH_LABEL_2>Favours [non-aspirin]</GRAPH_LABEL_2>
<DICH_DATA CI_END="0.0" CI_START="0.0" EFFECT_SIZE="0.0" ESTIMABLE="NO" EVENTS_1="0" EVENTS_2="0" LOG_CI_END="0.0" LOG_CI_START="0.0" LOG_EFFECT_SIZE="0.0" MODIFIED="2022-12-26 02:04:21 +0800" MODIFIED_BY="[Empty name]" ORDER="56" O_E="0.0" SE="0.0" STUDY_ID="STD-ACTIV_x002d_4B_x002c_-2021" TOTAL_1="144" TOTAL_2="136" VAR="0.0" WEIGHT="0.0"/>
<DICH_DATA CI_END="73.30945878667073" CI_START="0.12138460836999995" EFFECT_SIZE="2.983058823529412" ESTIMABLE="YES" EVENTS_1="1" EVENTS_2="0" LOG_CI_END="1.8651600133018842" LOG_CI_START="-0.9158363785305932" LOG_EFFECT_SIZE="0.4746618173856455" MODIFIED="2022-12-26 02:04:21 +0800" MODIFIED_BY="[Empty name]" ORDER="57" O_E="0.0" SE="1.6335710467165545" STUDY_ID="STD-ACT_x002d_H_x002c_2022" TOTAL_1="1063" TOTAL_2="1056" VAR="2.66855436467062" WEIGHT="1.0428177633917444"/>
<DICH_DATA CI_END="1.1275764142966678" CI_START="0.4238412504482294" EFFECT_SIZE="0.6913128072091753" ESTIMABLE="YES" EVENTS_1="27" EVENTS_2="40" LOG_CI_END="0.05214598308468623" LOG_CI_START="-0.3727967777568177" LOG_EFFECT_SIZE="-0.16032539733606574" MODIFIED="2022-12-26 02:04:21 +0800" MODIFIED_BY="[Empty name]" ORDER="58" O_E="0.0" SE="0.24961348121889038" STUDY_ID="STD-RECOVERY_x002c_2022" TOTAL_1="7351" TOTAL_2="7541" VAR="0.06230689000621333" WEIGHT="81.90406280248928"/>
<DICH_DATA CI_END="2.480882663167872" CI_START="0.3443836620014328" EFFECT_SIZE="0.9243243243243243" ESTIMABLE="YES" EVENTS_1="8" EVENTS_2="8" LOG_CI_END="0.3946062241900726" LOG_CI_START="-0.4629574602117924" LOG_EFFECT_SIZE="-0.03417561801085997" MODIFIED="2022-12-26 02:04:21 +0800" MODIFIED_BY="[Empty name]" ORDER="59" O_E="0.0" SE="0.5037371532263559" STUDY_ID="STD-REMAP_x002d_CAP_x002c_2022" TOTAL_1="563" TOTAL_2="521" VAR="0.2537511195405932" WEIGHT="17.053119434118987"/>
</DICH_OUTCOME>
<DICH_OUTCOME CHI2="4.1638396897936865" CI_END="1.478112795293372" CI_START="0.4882702164076602" CI_STUDY="95" CI_TOTAL="95" DF="2" EFFECT_MEASURE="OR" EFFECT_SIZE="0.849540142920172" ESTIMABLE="YES" EVENTS_1="23" EVENTS_2="27" I2="51.967411115697935" I2_Q="0.0" ID="CMP-002.03" LOG_CI_END="0.16970757648395246" LOG_CI_START="-0.3113397660789679" LOG_EFFECT_SIZE="-0.07081609479750772" METHOD="MH" MODIFIED="2022-12-26 02:06:37 +0800" MODIFIED_BY="[Empty name]" NO="3" P_CHI2="0.12469064331328805" P_Q="1.0" P_Z="0.5638977881111222" Q="0.0" RANDOM="NO" SCALE="100.0" SORT_BY="USER" STUDIES="5" SUBGROUPS="NO" SUBGROUP_TEST="YES" SWAP_EVENTS="NO" TAU2="0.0" TOTALS="YES" TOTAL_1="9211" TOTAL_2="9360" WEIGHT="100.0" Z="0.5770616862340737">
<NAME>Stroke</NAME>
<GROUP_LABEL_1>aspirin</GROUP_LABEL_1>
<GROUP_LABEL_2>non-aspirin</GROUP_LABEL_2>
<GRAPH_LABEL_1>Favours [aspirin]</GRAPH_LABEL_1>
<GRAPH_LABEL_2>Favours [non-aspirin]</GRAPH_LABEL_2>
<DICH_DATA CI_END="0.0" CI_START="0.0" EFFECT_SIZE="0.0" ESTIMABLE="NO" EVENTS_1="0" EVENTS_2="0" LOG_CI_END="0.0" LOG_CI_START="0.0" LOG_EFFECT_SIZE="0.0" MODIFIED="2022-12-26 02:06:37 +0800" MODIFIED_BY="[Empty name]" ORDER="60" O_E="0.0" SE="0.0" STUDY_ID="STD-ACTIV_x002d_4B_x002c_-2021" TOTAL_1="144" TOTAL_2="136" VAR="0.0" WEIGHT="0.0"/>
<DICH_DATA CI_END="8.130133700850903" CI_START="0.013461742831946486" EFFECT_SIZE="0.3308258893590346" ESTIMABLE="YES" EVENTS_1="0" EVENTS_2="1" LOG_CI_END="0.9100976876684007" LOG_CI_START="-1.870898710297871" LOG_EFFECT_SIZE="-0.48040051131473505" MODIFIED="2022-12-26 02:06:37 +0800" MODIFIED_BY="[Empty name]" ORDER="61" O_E="0.0" SE="1.6335710503195755" STUDY_ID="STD-ACT_x002d_H_x002c_2022" TOTAL_1="1063" TOTAL_2="1056" VAR="2.6685543764422013" WEIGHT="5.516853458187955"/>
<DICH_DATA CI_END="1.2028242104428188" CI_START="0.3047922618264657" EFFECT_SIZE="0.6054845263757774" ESTIMABLE="YES" EVENTS_1="13" EVENTS_2="22" LOG_CI_END="0.08020216099474399" LOG_CI_START="-0.5159960632140849" LOG_EFFECT_SIZE="-0.21789695110967044" MODIFIED="2022-12-26 02:06:37 +0800" MODIFIED_BY="[Empty name]" ORDER="62" O_E="0.0" SE="0.3502097881290727" STUDY_ID="STD-RECOVERY_x002c_2022" TOTAL_1="7351" TOTAL_2="7541" VAR="0.12264689570140999" WEIGHT="79.5153040708148"/>
<DICH_DATA CI_END="7.498394167431079" CI_START="0.7285218381779399" EFFECT_SIZE="2.337251356238698" ESTIMABLE="YES" EVENTS_1="10" EVENTS_2="4" LOG_CI_END="0.8749682662056784" LOG_CI_START="-0.13755742528311463" LOG_EFFECT_SIZE="0.36870542046128185" MODIFIED="2022-12-26 02:06:37 +0800" MODIFIED_BY="[Empty name]" ORDER="63" O_E="0.0" SE="0.5947626032635237" STUDY_ID="STD-REMAP_x002d_CAP_x002c_2022" TOTAL_1="563" TOTAL_2="521" VAR="0.35374255424080364" WEIGHT="14.967842470997235"/>
<DICH_DATA CI_END="0.0" CI_START="0.0" EFFECT_SIZE="0.0" ESTIMABLE="NO" EVENTS_1="0" EVENTS_2="0" LOG_CI_END="0.0" LOG_CI_START="0.0" LOG_EFFECT_SIZE="0.0" MODIFIED="2022-12-26 02:06:37 +0800" MODIFIED_BY="[Empty name]" ORDER="64" O_E="0.0" SE="0.0" STUDY_ID="STD-REMAP_x002d_CAP_x002d_n_x002c_2022" TOTAL_1="90" TOTAL_2="106" VAR="0.0" WEIGHT="0.0"/>
</DICH_OUTCOME>
<DICH_OUTCOME CHI2="0.5888391271680958" CI_END="1.050377075203162" CI_START="0.7791822002531171" CI_STUDY="95" CI_TOTAL="95" DF="3" EFFECT_MEASURE="OR" EFFECT_SIZE="0.9046740410513798" ESTIMABLE="YES" EVENTS_1="343" EVENTS_2="382" I2="0.0" I2_Q="0.0" ID="CMP-002.04" LOG_CI_END="0.02134523457665115" LOG_CI_START="-0.10836097709985441" LOG_EFFECT_SIZE="-0.04350787126160163" METHOD="MH" MODIFIED="2022-12-26 02:08:32 +0800" MODIFIED_BY="[Empty name]" NO="4" P_CHI2="0.8989825851448566" P_Q="1.0" P_Z="0.1885512257620105" Q="0.0" RANDOM="NO" SCALE="100.0" SORT_BY="USER" STUDIES="5" SUBGROUPS="NO" SUBGROUP_TEST="YES" SWAP_EVENTS="NO" TAU2="0.0" TOTALS="YES" TOTAL_1="9211" TOTAL_2="9360" WEIGHT="99.99999999999999" Z="1.3148770535280474">
<NAME>Pulmonary embolism</NAME>
<GROUP_LABEL_1>aspirin</GROUP_LABEL_1>
<GROUP_LABEL_2>non-aspirin</GROUP_LABEL_2>
<GRAPH_LABEL_1>Favours [aspirin]</GRAPH_LABEL_1>
<GRAPH_LABEL_2>Favours [non-aspirin]</GRAPH_LABEL_2>
<DICH_DATA CI_END="0.0" CI_START="0.0" EFFECT_SIZE="0.0" ESTIMABLE="NO" EVENTS_1="0" EVENTS_2="0" LOG_CI_END="0.0" LOG_CI_START="0.0" LOG_EFFECT_SIZE="0.0" MODIFIED="2022-12-26 02:08:32 +0800" MODIFIED_BY="[Empty name]" ORDER="65" O_E="0.0" SE="0.0" STUDY_ID="STD-ACTIV_x002d_4B_x002c_-2021" TOTAL_1="144" TOTAL_2="136" VAR="0.0" WEIGHT="0.0"/>
<DICH_DATA CI_END="73.30945878667073" CI_START="0.12138460836999995" EFFECT_SIZE="2.983058823529412" ESTIMABLE="YES" EVENTS_1="1" EVENTS_2="0" LOG_CI_END="1.8651600133018842" LOG_CI_START="-0.9158363785305932" LOG_EFFECT_SIZE="0.4746618173856455" MODIFIED="2022-12-26 02:08:32 +0800" MODIFIED_BY="[Empty name]" ORDER="66" O_E="0.0" SE="1.6335710467165545" STUDY_ID="STD-ACT_x002d_H_x002c_2022" TOTAL_1="1063" TOTAL_2="1056" VAR="2.66855436467062" WEIGHT="0.1381096502629062"/>
<DICH_DATA CI_END="1.0619544824051073" CI_START="0.7705882937498783" EFFECT_SIZE="0.9046157707206892" ESTIMABLE="YES" EVENTS_1="294" EVENTS_2="332" LOG_CI_END="0.026105902372629927" LOG_CI_START="-0.11317759277753058" LOG_EFFECT_SIZE="-0.04353584520245036" MODIFIED="2022-12-26 02:08:32 +0800" MODIFIED_BY="[Empty name]" ORDER="67" O_E="0.0" SE="0.08181581451562482" STUDY_ID="STD-RECOVERY_x002c_2022" TOTAL_1="7351" TOTAL_2="7541" VAR="0.006693827504855124" WEIGHT="86.75028785606538"/>
<DICH_DATA CI_END="1.3342664325473732" CI_START="0.5769598466871158" EFFECT_SIZE="0.8773928175921532" ESTIMABLE="YES" EVENTS_1="47" EVENTS_2="49" LOG_CI_END="0.12524256018891075" LOG_CI_START="-0.2388544103607503" LOG_EFFECT_SIZE="-0.05680592508591977" MODIFIED="2022-12-26 02:08:32 +0800" MODIFIED_BY="[Empty name]" ORDER="68" O_E="0.0" SE="0.21387236280994237" STUDY_ID="STD-REMAP_x002d_CAP_x002c_2022" TOTAL_1="563" TOTAL_2="521" VAR="0.04574138757390762" WEIGHT="12.861222464183315"/>
<DICH_DATA CI_END="19.134251669743136" CI_START="0.07274231244804712" EFFECT_SIZE="1.1797752808988764" ESTIMABLE="YES" EVENTS_1="1" EVENTS_2="1" LOG_CI_END="1.28181148186983" LOG_CI_START="-1.1382128970197796" LOG_EFFECT_SIZE="0.07179929242502528" MODIFIED="2022-12-26 02:08:32 +0800" MODIFIED_BY="[Empty name]" ORDER="69" O_E="0.0" SE="1.421534299473632" STUDY_ID="STD-REMAP_x002d_CAP_x002d_n_x002c_2022" TOTAL_1="90" TOTAL_2="106" VAR="2.0207597645799895" WEIGHT="0.25038002948838933"/>
</DICH_OUTCOME>
<DICH_OUTCOME CHI2="2.3385420937490364" CI_END="1.6662338579548515" CI_START="0.5488916845969878" CI_STUDY="95" CI_TOTAL="95" DF="4" EFFECT_MEASURE="OR" EFFECT_SIZE="0.9563377589666615" ESTIMABLE="YES" EVENTS_1="25" EVENTS_2="26" I2="0.0" I2_Q="0.0" ID="CMP-002.05" LOG_CI_END="0.22173595510903218" LOG_CI_START="-0.26051334848782887" LOG_EFFECT_SIZE="-0.019388696689398365" METHOD="MH" MODIFIED="2025-03-16 12:13:24 +0800" MODIFIED_BY="[Empty name]" NO="5" P_CHI2="0.6737610289130157" P_Q="1.0" P_Z="0.8747723235958256" Q="0.0" RANDOM="YES" SCALE="100.0" SORT_BY="USER" STUDIES="5" SUBGROUPS="NO" SUBGROUP_TEST="YES" SWAP_EVENTS="NO" TAU2="0.0" TOTALS="YES" TOTAL_1="9211" TOTAL_2="9360" WEIGHT="100.00000000000001" Z="0.15759959396502934">
<NAME>Myocardial infarction</NAME>
<GROUP_LABEL_1>aspirin</GROUP_LABEL_1>
<GROUP_LABEL_2>non-aspirin</GROUP_LABEL_2>
<GRAPH_LABEL_1>Favours [aspirin]</GRAPH_LABEL_1>
<GRAPH_LABEL_2>Favours [non-ASPIRIN]</GRAPH_LABEL_2>
<DICH_DATA CI_END="70.65271978399518" CI_START="0.11525907379536199" EFFECT_SIZE="2.8536585365853657" ESTIMABLE="YES" EVENTS_1="1" EVENTS_2="0" LOG_CI_END="1.8491288847188423" LOG_CI_START="-0.93832487466599" LOG_EFFECT_SIZE="0.45540200502642614" MODIFIED="2022-12-26 02:10:08 +0800" MODIFIED_BY="[Empty name]" ORDER="70" O_E="0.0" SE="1.6373641363812927" STUDY_ID="STD-ACTIV_x002d_4B_x002c_-2021" TOTAL_1="144" TOTAL_2="136" VAR="2.6809613151076563" WEIGHT="2.9931458177440198"/>
<DICH_DATA CI_END="8.130133700850903" CI_START="0.013461742831946486" EFFECT_SIZE="0.3308258893590346" ESTIMABLE="YES" EVENTS_1="0" EVENTS_2="1" LOG_CI_END="0.9100976876684007" LOG_CI_START="-1.870898710297871" LOG_EFFECT_SIZE="-0.48040051131473505" MODIFIED="2022-12-26 02:10:08 +0800" MODIFIED_BY="[Empty name]" ORDER="71" O_E="0.0" SE="1.6335710503195755" STUDY_ID="STD-ACT_x002d_H_x002c_2022" TOTAL_1="1063" TOTAL_2="1056" VAR="2.6685543764422013" WEIGHT="3.0070618829009996"/>
<DICH_DATA CI_END="1.5077387005917826" CI_START="0.3784882547718445" EFFECT_SIZE="0.755421332396003" ESTIMABLE="YES" EVENTS_1="14" EVENTS_2="19" LOG_CI_END="0.17832608243297499" LOG_CI_START="-0.42194759295894424" LOG_EFFECT_SIZE="-0.12181075526298463" MODIFIED="2025-03-16 12:12:07 +0800" MODIFIED_BY="[Empty name]" ORDER="72" O_E="0.0" SE="0.35260372832782866" STUDY_ID="STD-RECOVERY_x002c_2022" TOTAL_1="7351" TOTAL_2="7541" VAR="0.12432938923068519" WEIGHT="64.54232742154818"/>
<DICH_DATA CI_END="5.035440987882829" CI_START="0.5581968396660434" EFFECT_SIZE="1.676534296028881" ESTIMABLE="YES" EVENTS_1="9" EVENTS_2="5" LOG_CI_END="0.702037510682598" LOG_CI_START="-0.2532126266784227" LOG_EFFECT_SIZE="0.22441244200208768" MODIFIED="2022-12-26 02:10:08 +0800" MODIFIED_BY="[Empty name]" ORDER="73" O_E="0.0" SE="0.5611186592503048" STUDY_ID="STD-REMAP_x002d_CAP_x002c_2022" TOTAL_1="563" TOTAL_2="521" VAR="0.3148541497588597" WEIGHT="25.48642968178693"/>
<DICH_DATA CI_END="19.134251669743136" CI_START="0.07274231244804712" EFFECT_SIZE="1.1797752808988764" ESTIMABLE="YES" EVENTS_1="1" EVENTS_2="1" LOG_CI_END="1.28181148186983" LOG_CI_START="-1.1382128970197796" LOG_EFFECT_SIZE="0.07179929242502528" MODIFIED="2022-12-26 02:10:08 +0800" MODIFIED_BY="[Empty name]" ORDER="74" O_E="0.0" SE="1.421534299473632" STUDY_ID="STD-REMAP_x002d_CAP_x002d_n_x002c_2022" TOTAL_1="90" TOTAL_2="106" VAR="2.0207597645799895" WEIGHT="3.971035196019882"/>
</DICH_OUTCOME>
</COMPARISON>
<COMPARISON ID="CMP-003" MODIFIED="2022-12-26 00:48:41 +0800" MODIFIED_BY="[Empty name]" NO="3">
<NAME>High-flow oxygen or ventilation</NAME>
<DICH_OUTCOME CHI2="1.177250859966981" CI_END="1.024978488971634" CI_START="0.8498908595740824" CI_STUDY="95" CI_TOTAL="95" DF="2" EFFECT_MEASURE="OR" EFFECT_SIZE="0.9333380143533457" ESTIMABLE="YES" EVENTS_1="966" EVENTS_2="1045" I2="0.0" I2_Q="0.0" ID="CMP-003.01" LOG_CI_END="0.010714751031822487" LOG_CI_START="-0.07063684149514517" LOG_EFFECT_SIZE="-0.029961045231661328" METHOD="MH" MODIFIED="2022-12-26 00:48:41 +0800" MODIFIED_BY="[Empty name]" NO="1" P_CHI2="0.555089982513431" P_Q="1.0" P_Z="0.14883083605539638" Q="0.0" RANDOM="NO" SCALE="100.0" SORT_BY="USER" STUDIES="3" SUBGROUPS="NO" SUBGROUP_TEST="YES" SWAP_EVENTS="NO" TAU2="0.0" TOTALS="YES" TOTAL_1="8277" TOTAL_2="8444" WEIGHT="99.99999999999999" Z="1.4436735107248322">
<NAME>High-flow oxygen or ventilation</NAME>
<GROUP_LABEL_1>aspirin</GROUP_LABEL_1>
<GROUP_LABEL_2>non-aspirin</GROUP_LABEL_2>
<GRAPH_LABEL_1>Favours [aspirin]</GRAPH_LABEL_1>
<GRAPH_LABEL_2>Favours [non-aspirin]</GRAPH_LABEL_2>
<DICH_DATA CI_END="1.0969119104880558" CI_START="0.7098460157878429" EFFECT_SIZE="0.8824049803407602" ESTIMABLE="YES" EVENTS_1="191" EVENTS_2="210" LOG_CI_END="0.040171752164455524" LOG_CI_START="-0.14883585092392632" LOG_EFFECT_SIZE="-0.054332049379735396" MODIFIED="2022-12-26 00:48:41 +0800" MODIFIED_BY="[Empty name]" ORDER="35" O_E="0.0" SE="0.11102400165683995" STUDY_ID="STD-ACT_x002d_H_x002c_2022" TOTAL_1="1063" TOTAL_2="1056" VAR="0.012326328943898002" WEIGHT="19.053752675771097"/>
<DICH_DATA CI_END="1.053160172660978" CI_START="0.855242404013321" EFFECT_SIZE="0.9490559719414124" ESTIMABLE="YES" EVENTS_1="772" EVENTS_2="829" LOG_CI_END="0.022494427038077015" LOG_CI_START="-0.0679107743890257" LOG_EFFECT_SIZE="-0.02270817367547434" MODIFIED="2022-12-26 00:48:40 +0800" MODIFIED_BY="[Empty name]" ORDER="36" O_E="0.0" SE="0.05310446283124458" STUDY_ID="STD-RECOVERY_x002c_2022" TOTAL_1="6993" TOTAL_2="7169" VAR="0.002820083972595037" WEIGHT="80.29081060474904"/>
<DICH_DATA CI_END="1.9785386975793247" CI_START="0.12062620907171939" EFFECT_SIZE="0.48853211009174313" ESTIMABLE="YES" EVENTS_1="3" EVENTS_2="6" LOG_CI_END="0.2963445489062213" LOG_CI_START="-0.9185583205659179" LOG_EFFECT_SIZE="-0.3111068858298483" MODIFIED="2022-12-26 00:47:52 +0800" MODIFIED_BY="[Empty name]" ORDER="37" O_E="0.0" SE="0.7136399593941288" STUDY_ID="STD-RESIST_x002c_2022" TOTAL_1="221" TOTAL_2="219" VAR="0.5092819916440539" WEIGHT="0.6554367194798532"/>
</DICH_OUTCOME>
</COMPARISON>
<COMPARISON ID="CMP-004" MODIFIED="2022-12-26 01:28:25 +0800" MODIFIED_BY="[Empty name]" NO="4">
<NAME>Discharged alive</NAME>
<DICH_OUTCOME CHI2="1.0305034952345693" CI_END="1.1531579004556185" CI_START="1.0018104831717694" CI_STUDY="95" CI_TOTAL="95" DF="2" EFFECT_MEASURE="OR" EFFECT_SIZE="1.0748235545561822" ESTIMABLE="YES" EVENTS_1="5976" EVENTS_2="5989" I2="0.0" I2_Q="0.0" ID="CMP-004.01" LOG_CI_END="0.06188877876164301" LOG_CI_START="7.855719330837705E-4" LOG_EFFECT_SIZE="0.0313371753473634" METHOD="MH" MODIFIED="2022-12-26 01:28:25 +0800" MODIFIED_BY="[Empty name]" NO="1" P_CHI2="0.5973502722383965" P_Q="1.0" P_Z="0.044393053656830724" Q="0.0" RANDOM="NO" SCALE="100.0" SORT_BY="USER" STUDIES="3" SUBGROUPS="NO" SUBGROUP_TEST="YES" SWAP_EVENTS="NO" TAU2="0.0" TOTALS="YES" TOTAL_1="8004" TOTAL_2="8168" WEIGHT="100.0" Z="2.0103604457415005">
<NAME>Discharged alive</NAME>
<GROUP_LABEL_1>aspirin</GROUP_LABEL_1>
<GROUP_LABEL_2>non-aspirin</GROUP_LABEL_2>
<GRAPH_LABEL_1>Favours [aspirin]</GRAPH_LABEL_1>
<GRAPH_LABEL_2>Favours [non-aspirin]</GRAPH_LABEL_2>
<DICH_DATA CI_END="1.1454000801432327" CI_START="0.9889859085214104" EFFECT_SIZE="1.0643235123217711" ESTIMABLE="YES" EVENTS_1="5496" EVENTS_2="5548" LOG_CI_END="0.05895720916474057" LOG_CI_START="-0.004809896365401159" LOG_EFFECT_SIZE="0.02707365639966971" MODIFIED="2022-12-26 01:28:25 +0800" MODIFIED_BY="[Empty name]" ORDER="38" O_E="0.0" SE="0.03745711344066841" STUDY_ID="STD-RECOVERY_x002c_2022" TOTAL_1="7351" TOTAL_2="7541" VAR="0.0014030353473071023" WEIGHT="92.26897490404488"/>
<DICH_DATA CI_END="1.526701598784785" CI_START="0.9088089847629641" EFFECT_SIZE="1.1779134645752185" ESTIMABLE="YES" EVENTS_1="402" EVENTS_2="354" LOG_CI_END="0.18375416039288262" LOG_CI_START="-0.041527388044050935" LOG_EFFECT_SIZE="0.07111338617441584" MODIFIED="2022-12-26 01:28:25 +0800" MODIFIED_BY="[Empty name]" ORDER="39" O_E="0.0" SE="0.1323314967135046" STUDY_ID="STD-REMAP_x002d_CAP_x002c_2022" TOTAL_1="563" TOTAL_2="521" VAR="0.017511625022436285" WEIGHT="7.019856150325105"/>
<DICH_DATA CI_END="3.111184526949536" CI_START="0.6476936507002649" EFFECT_SIZE="1.4195402298850575" ESTIMABLE="YES" EVENTS_1="78" EVENTS_2="87" LOG_CI_END="0.4929257702406039" LOG_CI_START="-0.18863036028647193" LOG_EFFECT_SIZE="0.152147704977066" MODIFIED="2022-12-26 01:28:25 +0800" MODIFIED_BY="[Empty name]" ORDER="40" O_E="0.0" SE="0.4003494448288617" STUDY_ID="STD-REMAP_x002d_CAP_x002d_n_x002c_2022" TOTAL_1="90" TOTAL_2="106" VAR="0.16027967797477777" WEIGHT="0.7111689456300019"/>
</DICH_OUTCOME>
</COMPARISON>
<COMPARISON ID="CMP-005" MODIFIED="2022-12-26 01:32:08 +0800" MODIFIED_BY="[Empty name]" NO="5">
<NAME>Acute kidney injury&#65288;AKI&#65289;</NAME>
<DICH_OUTCOME CHI2="0.9587104757712461" CI_END="1.1901602499882253" CI_START="0.8527194874371532" CI_STUDY="95" CI_TOTAL="95" DF="2" EFFECT_MEASURE="OR" EFFECT_SIZE="1.0074089727305557" ESTIMABLE="YES" EVENTS_1="284" EVENTS_2="289" I2="0.0" I2_Q="100.0" ID="CMP-005.01" LOG_CI_END="0.07560544122448058" LOG_CI_START="-0.06919381184991849" LOG_EFFECT_SIZE="0.0032058146872810415" METHOD="MH" MODIFIED="2022-12-26 01:32:08 +0800" MODIFIED_BY="[Empty name]" NO="1" P_CHI2="0.6191825337473029" P_Q="0.0" P_Z="0.9308415354369737" Q="1.039902621551177E-34" RANDOM="NO" SCALE="100.0" SORT_BY="USER" STUDIES="3" SUBGROUPS="NO" SUBGROUP_TEST="YES" SWAP_EVENTS="NO" TAU2="0.0" TOTALS="YES" TOTAL_1="10299" TOTAL_2="10472" WEIGHT="100.0" Z="0.08678610137514972">
<NAME>Acute kidney injury&#65288;AKI&#65289;</NAME>
<GROUP_LABEL_1>aspirin</GROUP_LABEL_1>
<GROUP_LABEL_2>non-aspirin</GROUP_LABEL_2>
<GRAPH_LABEL_1>Favours [aspirin]</GRAPH_LABEL_1>
<GRAPH_LABEL_2>Favours [non-aspirin]</GRAPH_LABEL_2>
<DICH_DATA CI_END="73.38473000609764" CI_START="0.12163425973872788" EFFECT_SIZE="2.9876574955001285" ESTIMABLE="YES" EVENTS_1="1" EVENTS_2="0" LOG_CI_END="1.8656057007334208" LOG_CI_START="-0.91494408361685" LOG_EFFECT_SIZE="0.4753308085582854" MODIFIED="2022-12-26 01:32:08 +0800" MODIFIED_BY="[Empty name]" ORDER="41" O_E="0.0" SE="1.6333087072707637" STUDY_ID="STD-ACT_x002d_C_x002c_2022" TOTAL_1="1945" TOTAL_2="1936" VAR="2.667697333246493" WEIGHT="0.18181773733027895"/>
<DICH_DATA CI_END="3.752891578819648" CI_START="0.5396747961815854" EFFECT_SIZE="1.42314475647809" ESTIMABLE="YES" EVENTS_1="10" EVENTS_2="7" LOG_CI_END="0.5743660178102286" LOG_CI_START="-0.2678678638225995" LOG_EFFECT_SIZE="0.15324907699381454" MODIFIED="2022-12-26 01:32:08 +0800" MODIFIED_BY="[Empty name]" ORDER="42" O_E="0.0" SE="0.4947323511960761" STUDY_ID="STD-ACT_x002d_H_x002c_2022" TOTAL_1="1063" TOTAL_2="1056" VAR="0.24476009931999762" WEIGHT="2.5259290172742648"/>
<DICH_DATA CI_END="1.1764721086789107" CI_START="0.8379968743591519" EFFECT_SIZE="0.9929148754267143" ESTIMABLE="YES" EVENTS_1="273" EVENTS_2="282" LOG_CI_END="0.0705816355575764" LOG_CI_START="-0.07675760123977635" LOG_EFFECT_SIZE="-0.0030879828410999956" MODIFIED="2022-12-26 01:32:08 +0800" MODIFIED_BY="[Empty name]" ORDER="43" O_E="0.0" SE="0.0865477970357498" STUDY_ID="STD-RECOVERY_x002c_2022" TOTAL_1="7291" TOTAL_2="7480" VAR="0.007490521171741343" WEIGHT="97.29225324539546"/>
</DICH_OUTCOME>
</COMPARISON>
</ANALYSES_AND_DATA>
<FIGURES MODIFIED="2025-03-16 12:13:25 +0800" MODIFIED_BY="[Empty name]">
<FIGURE FILENAME="Forest plot.png" FILE_TYPE="PNG" ID="FIG-01" MODIFIED="2022-12-26 13:15:47 +0800" MODIFIED_BY="[Empty name]" NO="1" REF_ID="CMP-001.01" SETTINGS="SHOW_ROB_TABLE:NO;SHOW_WEIGHT_COLUMN:YES;SHOW_MORE_DECIMALS:NO;SHOW_RAW_DATA_COLUMNS:YES;SHOW_EFFECT_SIZE_COLUMN:YES;" SHORT_VERSION_FIGURE="YES" TYPE="FOREST_PLOT">
<CAPTION>
<P>Forest plot of comparison: 1 short-term all-cause death, outcome: 1.1 all-cause mortality.</P>
</CAPTION>
<FILE>iVBORw0KGgoAAAANSUhEUgAAAxIAAAGQCAMAAAAN/aYDAAADAFBMVEUAAADAAAAAwAAAAMDg4ADA
AMAAwMD/gADAwMD/gICA/4CAgP/g4OBAAAAAQAAAAECAgID///8AAAALCwsWFhYhISEsLCw3NzdC
QkJNTU1YWFhjY2Nubm55eXmEhISPj4+ampqlpaWwsLC7u7vGxsbR0dHc3Nzn5+cAAAAAADMAAGYA
AJkAAMwAAP8AMwAAMzMAM2YAM5kAM8wAM/8AZgAAZjMAZmYAZpkAZswAZv8AmQAAmTMAmWYAmZkA
mcwAmf8AzAAAzDMAzGYAzJkAzMwAzP8A/wAA/zMA/2YA/5kA/8wA//8zAAAzADMzAGYzAJkzAMwz
AP8zMwAzMzMzM2YzM5kzM8wzM/8zZgAzZjMzZmYzZpkzZswzZv8zmQAzmTMzmWYzmZkzmcwzmf8z
zAAzzDMzzGYzzJkzzMwzzP8z/wAz/zMz/2Yz/5kz/8wz//9mAABmADNmAGZmAJlmAMxmAP9mMwBm
MzNmM2ZmM5lmM8xmM/9mZgBmZjNmZmZmZplmZsxmZv9mmQBmmTNmmWZmmZlmmcxmmf9mzABmzDNm
zGZmzJlmzMxmzP9m/wBm/zNm/2Zm/5lm/8xm//+ZAACZADOZAGaZAJmZAMyZAP+ZMwCZMzOZM2aZ
M5mZM8yZM/+ZZgCZZjOZZmaZZpmZZsyZZv+ZmQCZmTOZmWaZmZmZmcyZmf+ZzACZzDOZzGaZzJmZ
zMyZzP+Z/wCZ/zOZ/2aZ/5mZ/8yZ///MAADMADPMAGbMAJnMAMzMAP/MMwDMMzPMM2bMM5nMM8zM
M//MZgDMZjPMZmbMZpnMZszMZv/MmQDMmTPMmWbMmZnMmczMmf/MzADMzDPMzGbMzJnMzMzMzP/M
/wDM/zPM/2bM/5nM/8zM////AAD/ADP/AGb/AJn/AMz/AP//MwD/MzP/M2b/M5n/M8z/M///ZgD/
ZjP/Zmb/Zpn/Zsz/Zv//mQD/mTP/mWb/mZn/mcz/mf//zAD/zDP/zGb/zJn/zMz/zP///wD//zP/
/2b//5n//8z///9BjlLGAABAVklEQVR42u19e3Acx3nnh8fOYHdBAL0AJFEPhiAQ+2KXpApF8YGH
FS9kMTSdUy5R2VexLcu5P6RUxZFTpVMs1yWKEieRHCuXxI4f9B+0rNiJJdknqSSfZJOwZGBBYU2C
iRRdRTbA5UMkZJHYBkAsFrsLYK/n/Z6d2Z1dLMDvVyRmdvrrr79+fN1f9/Q33UAAgUBoaMQiQCBQ
JRAIVAkEAlUCgUCVQCAqRVN4I0kb70kZrhs/IYZuaGgKty/p0zMkG+/peTvEkSX5Z7ajUBOxKs9T
m+c8jT5VR3naWKPEyIjxuvETYq3nv8HMO6sLM27SFI7s+5jy4+CemohVEQrzkHln9bLnPD1cT3mq
W5VIRoa5A1kYPcANR5IQjx/mIqwnibN/0Rbpmg0Px3z0+zL9A9xwm/DrcISXXskUIhwfzsJYhOOi
QgoxPpyUEohEpGvsAB+rXkazU7OdsR8NPA7J8IEOUR5RMFkeGUPwTSGAC2d5JrwgFrQNcw/Ua+WR
wdmQmKeCmqfDgvaHLXkK11+e6lYlbnv5aCZH4EO5sX/eexv7fU/r3mYphL8gXa9uLS754SjSt09G
T+xqZ78+Oz+QFR+3t+Tb9t0Pt+/NtO8RAlZe3BeXIszOS9fVnw3cVb2MrgCT4/3wZYjvO7bGfnfu
jayyiyqPpDesotpmc5l9JMf6U1HsXQ9FJzvqdZRQ8vTVfa/JebqfXS7vs+Qprc9TW13kqW5VIgsP
tMEqFOEDLz0jtF06BbwUMiV32UcuwqofjiL9MkyfAlYFkArBmvh4qaltEZ5gCf3XlWcEFTu9E+SO
LBuSrqlLLLxqWAWWnxhLvwCnZtlvJuFpdlHlEUe4g68tQPaGti2yzAw52DkNH63TyltT8vSglBk1
T+36PE2Y85QX8pRFlXBqwA9/7RU2tkb7+p+89qfsdywGcuetGDG7hbHXB2R6xmhV4jIoDfI3rp6C
AfhxIvfrn4tJ4WvGhNh1oJo1kAbhH0sjJujgoCABaPIIdveLY3AZOm76y1ZZZoa7BbJv1Wnl6fMU
0+dpr5anR8aKYMrTqkSGKmGPg3DuV9kl/ei/He3/kDC3SMO2QBin03C7NsGIQwbOCcPPB2ZeTE4t
CoN+GppqmdEQ9AG8yXr9hJBHYJd0Ui+PgHBk71/DEnzy51q0aSEj9Vp7Yp7C7nkaiux9yJSnDwh5
akCVcESul/2J3NW0IpbSrWH41wCYtkDvJIxrC0sjrATeKyQUvmuOirrQOVnbsZuOZQvpDyWuYu1o
f48wVYK+2/XyiJg79o+Fe+A9vVLzEp78DCZ7WW7qE2KeyAbNU92qxFxiu2DfzCfnW49dFuyb9onZ
ANimjmcOnpjXPwmPLwgJLUxsj74WZTc/OPgarWmPmmmIXtO05SKMHFsSdH92ItOkl0deUxhs35e4
LDScSOJ64cHpowczJ+bqdZRgebpaztP3HfPEDXaY8nS8HvLUsDE2h8dhZJMlhKhXbBCV4CBfo4Qa
ctgormw0bwwx85suIUS9Arf9IRCoEggEqgQCgSqBQFSoEskiH+JbC9AdMVDE446R0608x0eTHihL
Ii7CNsgkj0u0rrC91C7MR6NemWejDsyTkObiXBqS8RZLuHxnTIUxTUKXwlq8qDGkJG2FVR+mixxf
FNITadv5DoCi/HZR2GvaVqioJsqpugKMlp+dZCvHPZCGgkTbESIA0VGldji+NVnb7OhdiL47NPrF
V37xmyf2Xm/w5egBR9eOaxfnLy9+8C9WSlOWRA+MpFL20U3yGJBKCRFVyhtStlK7MD/jmfn+6x2Y
/+3yR07BtvcffmbrH76kRDRRGlPpAfhS9nlW6ymVROUoigq2wqo0jw4ffqb/3obvX3Pn1wTCxaaV
wv0nJY2YD53/09+YLVRSE2VUHSxm/8/WsrPzL7vf6IQ/yXVfk3yLEd493rA6+/ghMWRm56NPfv2W
L9Q2O/pRogC/BkMjhzhl8zr7L+1zb2G9QHdc1J02jhe9DaJih/ggixMeWVaoATpawknB06FD8TcQ
dsC3g0IQj8e4AwVnYbriQm8ajXcJ++bTAjlLX5SnK8wL/hKOEOUSKWU/C5vxIB4RmY8KtGnZf0KM
MnqA48JJF+Y81wbinn7Rt2LUPFbCR2AMfotdH0krvKEQbfmGWCRdkZaYGFeP8Vl4fty14+3iw5A+
wHWnH+CG2Ygg+x1I4GFoGj4Mq/Dnwq9iaA06/1keyQZbYuGRTK1NDT4PBd41O92hA5Bu4bvTRVaW
acV/QkIewtOQgxXphcAToSL8jczsmoEvxNIjSzXOjU4lmmBnJCuuzKsvcKV97jx0s7YviNmxKxoW
vQ0kn4VG2GlsIGsv7GMNf+8JaUfE7Dy075psvUW3A362NdfpLMyl1/YUoLDnWH7XQ62TO9iD1emB
+0R5Lu9bzOxtd4woySVSyn4WVgwd29sNM3vGP7KrNbJrO0j+E2KUO3LvnNl3myPz9l3h1l0d4p7+
dj6/uO92U3iYFc7fChULTT0Kb2jeE1kWQy/O92dzYHonng3DN9w3Ul3i9x3ZkQtf7JlsnRzervgd
SGgQdgQdZalmuHAaGmca0/lTSq/28/WwvkdXYXXUleJiJEd6+vmL24cj87t6FP8JrVOBIqxBVvQv
St6T/rKcnRZ4a33nEq+Ow96D0bQ+VNrn/gLT4byowx8VvA36QfFZWBiHfQ9Hdf2r6GtQgFOSKZUN
MdrpKf0uOjoFyy6W+/PQydJhnc5OKdalrays5K66+1Hn7kKVS/WzsGH+VZaNxyG8DFPT4mZv1d9i
Fa593zPOLbQfTil5WGpuazMHJ/oLK6OfHFsp9I9d/JjCm9Xm1D4pxyEbrw7S3zVA9MIZRRWLcvwj
S+MpEKXNK34HEkLQ+6ZQdYnMD/dtA357yw6ulxP7nQFYl83V3L5CP+eendT40vL4aZaT6SyrhmV9
dv4Iwn2smovji617CIQHnu5p6eHXMTu6ucQ33+177Ibr/3hFsNzk/7fBfY/1wJ+dLy43nxP23r2x
jf1+dbUH7pMiv/u51A3XS7Ye+98jUMdPNG27r0n6BXBWiNA3pSc4t+o8l/j7+1ff/Ydz5774K089
BWdZMmehZ1tKiNx2qn/rI4shJ5NUlSsFR/7y2Z8c/ZWUzVzi8GcLF1984eyXtjHmAu3noUeiax+M
bv3slmUn5mIezonMyc3npn+wzcg8fN2Z33jnCy39Z3a8k39D4Z1ihfBNuRB6TBEY19f7zlz3ep9i
fI+kUibjm/18LLpn2y//ApoEjqfXpIqQad7JvfjdM7CaX236+6dOr+ZWL8y88Gjm0ydYyIVtJx6r
dFZXxlzi6A9mrz/6g5LZefcvoFHIzplVQ3ZenW2G3/j31cJK0/mnUqvLaxd+drKxbUnoVc+vR3YM
i7Cx2y9Myu4zYyC6lsn73O8b7Bj8jDxkJ/VRYnMXPsaMwATIjmjpNEwzomRaY8/ufyKwSyoEboi1
DGwbaIl9AJ4ZGTFsraAzn0wOOBtOOrlkPws75tzg9VNcrMHCXPTJWHIpIjU/sm+FAWxUY/12iI0L
TaDxbnDNaiiRHw9ZOlQDksvjY7mCxLGg+B3IGbk/v1SUuwdhEO1tiw2EnpBkec96jBJbE4XEVvfs
FHLjiWxSKSC5XcmFkSlkvtWkVCRA32ho4KLYDO+D966v4dQSz8ZmWL2OgeDH0dUF6j73J2EP3CmZ
zb13AK+LEYu9j9VDA8x0SZ3CJBwR9shvV4dUuKOXxWqEbskCJ33Au5rQiT1jl4R9891xdd1SkCd8
1/886+LZI8slbbsX/SzscHps7+hpwWNCXisASek1nwwHswD297EUBMpheO8Oi5kMg/Aj9ndAVIve
Lok3Kzmdx5PsD6DTo0ExMyO6z1KYmtOtAy9EBzoZx76ZeETxO5BoIlySDPIQ5rvCICS2/AT0SV3S
3OhyejQerXkrCg2GSmSnsz/y4mCcFcuOAsuO3K4kGjbrPjw4y3LVLTWOLIXxGbFdfnfsf6Vj8fD6
qcRPkx2hjuTb8I2xG+BIYvEFUPe5T4/CuOjTeepEJntc8za4PJHhbk++AjTx+1Kn1fiRYxRGXss2
CuOC2AqPZ4Ud8BH+sqQJsUVHrwdxVTq0DKGQ4AswP6HumxfkeTW5cPVEq2MuZLnmGKXsZ2HHPNYC
+RikdmbmX3tVCYiOXaf5ZDho0vGlRSEPievhtfGFNWuPD8d2Q2gcEj8XeC9IvFnJhZRCUP0B9Gpm
NQIThpcxw+O302O7Cqnji9sn5hW/A4nm5aaBvSfTsNC00L6TWRTdDRfh6ajYcELtq9cMH6+9x0GT
zfZRw3y7sOu19O3Hdnex9hBJzivtSqLZ0jh/37+FYTo0nznKZhjZppAwPxI7yPmHrskkX61xZrxs
Dk9v2dL/+iXvS3LhU1v2T9itBF5Bzgj8izu37D/mxz2v679/pTTN4vJGKYCZHdlAaOoTV918VZef
uu2++apu25Cbr75SNAI6b7766u5OPzG8UPvjuK642UXU3/VAs35owCNXELVGvK6NBdz2h0CgSiAQ
qBIIBKoEAlG5SkTU9yvRuPWZDlYfBsFXwfLycjSKJYzYwCpRiOxV7qJ7LM8MuNHy9KZ9NkcEPLwH
SxixgVViv7pBev+a9Zn07X/J80H2qTjMRwry+QyKl4W8v186v8HiJ4BAbCiVSD6v3i1YnhnOM5B9
Ku6J7m2Wz2dQvCzk/f3S+Q0WPwEEYkOphLb52ubO7jwDOgUtyvkMMuT9/brzGxCIDQXPX/u7eyoG
8W8Zn4lHPpAbJ059fEAZDYpwF6jnN+AQgdjYo4Qr5PMMRkG3z1ncw2/0IZD39yMQm0clLF9ckSB/
+78ZCsJMYUxUjNufA145nyEheRHJ+/tlWPwEEIhNM0rI5xmEx1sFhwfBh4FFvndiVjmfYW5UnHvL
+/tlWPwEEIh6RwU7YfEoBkSZLaeuG04FH9Mfw7pFbEJUoBJ4FAPiip5LIBCoEggEqgQCgSqBQCBQ
JRAIJxhXnKj0loICEPGvAEKJ9JgSHZUYqL3TkGKYLlqMAED1ydmFE2MW/CVdglwuAGPuSompRCKl
2GtxzAUnRHYOBX016O6IlCgiAJWQGz+VKtGpKiVVIRYlIaaLolPBaESJhkWNV+pb30oHm3JXSkw1
ktKllM6ateCIa6iqovo7KnZj1mRq4rnyLPy2F7KKZRmplUroejdDNZJSDZLY/aKE1kyzK0urRGw5
mDjlNzCJPBWcOVSrF3fNq9EbYy/JbNDvOJEybQxf7SYwEKjEbCL+gin1x9Ov/Uj8hJo1gq6ryWQ9
fmNjG06CseS5RKmpdowR6aa0ZaliLnrPHuvS2T/Ptj1OAuptLuFcsYTKEz2lNZB6bPjlDRI+um+B
s/8RyLsSkUplp6hSgaqEfu5mU7bqtNEmrE4GCarOQOunbVR1TmWZSVBUi+DmEvK0WlquMBWrZlAR
QqBuNUIWzl7GANSt+godUAkgAholNPu3dLHKcwll8V2MQpQXGjTwyTWhsN5VLYvgKolSAsQ0Q3OT
XYtjx9oplBI0l6qDSj+mj5VRg7mR/4Kv72rBj+kjam1KUSy5YA0nX9YEFmE1bbUyCx5rBUcJBAJV
AoFAlUAgUCUQiHWdXtv6S4Dumf7W3kcieBicFUoGU2WXNPHB3HHR0s5RwqO/hEpNPLpj2KRg9JfQ
Mkds0tP7seBWqaBUwsVfQu8IYOccQUm1FsOpOX3XYKMee2TuuGhJnTPs3LgN3g0e/CWMm2iMKRiT
o5aSsITKWlgnq7AOYnwfmsRPaduD1JNK6LoiYrNFQ35m6xxRtXxYnRXsgh16XY/MnXYhGZ+TKtVa
JXugCFSQ++rDQZL4yEIdD2O+/CVI/ZSqQ7AykFHqhznxlzb167NHKsmhVz4mT9v6Rj37VZTnL2G7
y6/adeHV/ACAwK04qpr2Xrd6azui/PhLlLA4dIzrcVDYjHMJ9wljHUPewKta4NVg7s9fQrHyfTsd
6dJzXAkouTsfEZBK2PpLkFJjc10MEtoUswpyVOrVQ4NJzzZz+tWq6q1xXEnw7C9R3xqhLDRJ3gIB
r7eU99WPwNdpbF0hSvixICocJRysVf0z0d/UxjmCVtnAKsHfKHLAzhVGRwmP/hJE99UlT+8JtDiG
FCweGIYH1Oj9iwgAfv0lsPBrCfSXWF/DCVGHOlHTaLVAOvYP3PejR+r4DMMG7PURNcPoc/+Uv9Qp
HHYIW7nZUH0K2RTGikLUZHj4RhP87cjlJciKPxfn81taohcew1ECcUWi+93bfzJr87yz+Y/ufH8M
VQJxRaFwVXbloqwBszbXj5xsPl1PWqGbXieLfIhvLajLAtLnnbs0y2o0CqZAEoF0lOfaClCICwDC
dQC0jsr0EcYvLdC2HK5W7xPhQkzkQhvHtSahEOG5aAHSRY4vBjB/64pygvzJVjGHcSmH3WGe0wrJ
Wv9FMY58V0xCR4h1OtFRz/RyeYplHFfSluqHZ4Uul7Oce70sESG0leOiSdAo1hvJbFszf2rmYqfQ
/gFm7a7Hzp9p2NYaK9ThXOK7Q6NffOUXv3lC/tkDKeGy94aUQnDmevVWCkw/Fspdu/hG1865XP49
ybdSKShmPn2iwB0SaWZ2Nl340w/+8QqjjT57sTpG4+8fP3N452yB7Eo/e+qhhtZ9h5+95VLh0eHD
z/Tf21Ax8+InUvzO3EuHhr7+7C1zuVQq9f/eM1FYK54+vDPteJorGZwN7Sq+KHQ2w4c/dv7R3N3j
Dauzjx/yTC+Xp1jGI/C9W8W0RdKn9rBCl8tZApPlr26bFdtSYcteFrplz9y7H/xCISXX3XpbS88/
/Y3L80vC3KHU/18u0DY+evrxOhslCvBrMDRySBwBxG6mYzic5MTDANqGuQdAvO2Ocpza5/f2/xIe
hPAU5OFq6aVfMfQEdPJS6K8OvBwLj4iTqXcGdlRH/K/ktr7FBM/DVBuEYQ2GLsEK8DA0DR+unHn2
0MW3WP4+DG3T4onG6d8Zm4NlIUXn843zMD0Nzwt3TIqd7OcToSL8De+dXi5PNVhOm1VPv/D3av3L
VSbLZZB61/23CX9X4FKY/akTFF8q+qC+BKvT9WY4NcHOSNaQpcl9x/LCiQFtux6KTnaIt4t8/kz/
fWqFNUMR2LBfZK0xG2I2yz3MbMmdUkLfpzYuqN6w2MsEL0JsNxMhBNkuaIEGQaSjgTCfZMyOwu4Y
CJW7IxcJSSk6v81hksSktEUpVpntcE/6y6e808vlqYwDStrMznhNeiCWsy73kixJUa1y0DUqdF31
gUtfWs7tuOFqyUZy/7/l+h2/WF4crDeVeHUc9h6M6mzw1DTrs6TGvXNaXjvLNrX1qjW2whohB8/1
sYoqjrcd2kPg6Wi4J7yDaxdCB0E3aapa1zW6yJRgQGpTZxMHb0rMMqF63wyGefYgRGBQarqQzibE
WWJXBl5wjDGg3jVDX5gVb3jg6Z6WHr7DK71cnjKUtNkgkRffv8nlrE53MiBZvouisq7wNz2cqKdX
wyG6mG/dfq0wixbmDbbXrmu3x5ozdHcdTq93X/j8OOy5TnsQUzqoVeFWQseNa3IjEbssAJq8NzfW
CJnli3fC7wHNn8pNL59ZFkL7QFWv6i0odA8PTVJISC3nyYFHXh8gcPbOzP5EIOrWMTCZhjFJ31jj
/nuh3XX9zuDnb3eMIqZ7j/Dn3MTuzsSnYK4w3X9puW3ZK71cnjKUtAG++mPxgVzOikYwWQx+IrnX
Xxz4YJ2tOIXms8X/6LgKlEVYw/Wa6//jYnb+Uj3Jq39V99i33/3c1rOr57elCn3ApmgnfvfIuVVh
pvZBOPEnT70tzJNhbduxzzwF8vwttO3EY0351UJzkzCU/8lTlD38L8988QN/2CR41v7n9f+jSZ6K
p586u1oV8dN/PfQi4xy6gcn69spPtv3ZUk9q9bGXVgtNocpNtcLbZw9/TWD+vcdY7qF5xy3PMQvl
6//+xr+41P8NrKgyU0JpFqYKTW8yKb6ZWr3tzcZVj/RaeQplzMlps5H6lR72KKWWs2gt6WURq2Tb
m6Ge06tQH9NrXcs63LDWfF34BmPT7/rtxZVi4XC9va3TjRIt8WxshhnmDdDVJRXyfmaDJNg04Gcw
2cvMkwTr9hthy6RWn7AFwvxMbGAWwlx3L6MD+IMVSHSLXKcSHelYPCKRVsnAJQ2vh8Wpae9+Znk0
CnOJEES4JBnkK2feObY4JIp+R58gfxg+wX7d2nDa7YU/D32T8ENheSLKFcigkO0shfGZRq/0cnmq
JSymzYJHRkaEuZxcztIqqyyLtuQagtFRaIK6RGhu+Z33fPsaqWSh85pfWV79v3P1uKdDV1U/TXaE
OpJvw5GEZJhC09L4CMyNdsDp4wczJ+YgOnYdRBLRl3Qq8RpEG7ZnToahNTS3dPw0szWaQhCeF9vj
1iPFq5eOvi3ZUFXKe7j/RmER/tLOTCY5AgsTHQsTc/By08DekwG8l8gN7BeYH0kuLR6fFQyzkJji
x92W/VNHLx9MirbMpeZoltl0bPYVAn57i1d6uTxlsLQvH9e/9lXKeQzsZJk7Ojz82qtQt7h4f67Y
c313J9+byy1srVMhK3p7nb6WW/BE2J67EAOEP8RdTgftymTLjVoPOatr6Srb0BHLZr115uE0NnG/
4KAh5xQWfWnIzXorurw5QZWoqkogEJtOJdCFCIFAlUAgUCUQCFQJBAJVAoGoGLqtxqbv0Bs/pO+G
Kn8hpcT5EnXMHLHBVaJOv55Y4nyJOmaO2DSGk/gpevE7coaP0suPQQugYE8ZfDdepU68qswRG36U
0LcTSoj5wB3DgTdEd2QOqeohRFVtrqgLCH/Ta5sWIxyWQOwJqt2+qmraoN2EcB4lLKa2zQ9q1RTs
chGbXyWo4cP0xG1EIDVaeMJBArGehpNlOKC6cx0puIwaqBGITTRKaEdJGE6I0ttGJjtJpKyu4VTV
8ysovphAqMDN4YiaAzeHIxCbaC6BQKBKIBCoEggEAlUCgUCVQCB8qQTV/TXeeQS1xpF3yKqnqVPr
llntiRpoeUEI1li6O0rtNuLqn1H1gX5rr4s08k5fxJWH5iCZWd9xmHbIEiCWhqYnIU66aHm9TA1B
xIbEsHNXe0D0dI7SiP/wnTYaTsaukhocI/T9JwWjx4SeTKNXmikxdLvUuaHZhhj4uZN6V1qqccdm
j/AwSlg9JrRb4R+YPCa0HpnFoZYBQ+7DRQKq30xo0/VLtIYxQN1YpYtEHJTDgS9R7DEi8SI6S89Z
GtQWVAnqzSTStVgbW4nYWhzEeCVOqdhFpeAWSRGcuJPo1NIilW2agmcIbny60lWCqJPZ0lpCwZsy
lWHVkHJjljDIiE+OVhVCXLHTa1K6sRHvbdKmXVG3WNRpWuEhKSeDzLVt28bSm2+IK14lwPWbNdTe
jNd2jhPQ39q1RuKSpDkK9TYWOJOUdG/CoQBRQiUMHhOqwS3dyj4URgcJ3S+58SnNu7QjgkwiTHqp
dd5scNmwj05K8bU+cNYQVQZJHlSWKw9l+UtQUklwMImUnRp+tGndUd/+Er5f1VHPs9kawecbNdQG
RMAqQQKgCCihstIjAYqI2IzAbX8IBKoEAoEqgUCgSiAQFU6vqe1sVXnP4GtKatkKQS2L/JQYkjWn
qt+0SgwPlNfKFnns4+AKE6JslXBbr6+wYbntFnL3dTBuw1We+IiDXg+Iyg0nSvVOaCZ/CdUVwu60
Ces5EwoTk8eF5FrhXeGwWSPWYZQwdbf6TtbkOgEup00YG7jB80LvX6H3WnCzoEqMVx7i4DCBqFQl
SnTOxNjcjKdNeGx9xK6V+zgRr6R/hEiAH3pFBKQSctfrvUVR21vrbxrUPMU9hrxVEDczIYJSCVJ6
uu3UQqnZwd/HOUXuRpC9KPZxUA8QgRtOXh3KCLW4wlHXxqzNRCzBft2QHOPg0IAIViU0xwjDYqej
hwQYnSoM7g2GSDqPC5Gv/I0Bm7cMFh8K7QQID/4RxgyggiB8YeOdL1GOfwSiroDnSwQLny7RqBGI
za4S5fhHIBCbWSUQCFQJBAJVAoFAlUAgUCUQCFQJBAJVAoFAlUAgUCUQCFQJBAJVAoFAlUAgUCUQ
CFQJBAKBKoFAoEogEKgSCASqBAKBKoFABK8SkbhyF5XuuiNcqLUg3MXj9gy6wjZho1EsWcQmUIlC
ZK9yF90j3Xxs9UzH7g7hbsThQyM37bMJe3gPlixiE6jE/tvUuzX55iu5rW+BMkrE47EIf5hdDvOR
AlMgjg9nORYihKUf4IaLaSEswhNeeIhAbHiVSD6v3i1oT3uhSb1fnR64j13uie5thvaWfNu++/Ns
jBBCeiZbJ4e3s5vPzg9kc/JDBGJjq8RiyHoHo4vQov64tBWK7EKn2LOlprZFeEIJWYapaWD6AakQ
rGGxIjbL9NqK7uGhSe3zekxTBtklFmN/yI2rp2BACSnCXXfBqhAmkSAQm1Ml0gtDL85ZnibT7E8G
zvHaowZ4ZmSkgOWJ2IQqoa2osjvS8HrYGun254BnMd/by+4T0uy7Bfpm4hGFIAFpLFrExoT7wVwQ
7hf+mufKjfeG5kLh8aIwSsyNdmSEKcT25e3N88oUJJK4HosWsTFRxsf047ichKgI9f0x/Wb/Ucaw
ThFXruFkhzyWGuKKml4jEKgSCAQCVQKBQJVAIFAlEAifML6XkI//VM6aFqE7u90QbH8JEnKiJfjb
UXkQpjzmcrkQR1LtBFU1Uumzt81xdCVNdMnZCmtNT4xT16dWLgC01a90zcaqocrh78KJ6g5VKQfb
XgLVCJvUvFF5EKYM5rrewYaYGi561pR4kkXPWn2il81WWGpbKz4PQq4dJLmalBtS9yqh63dcqpHY
/Qo+c9RQr8QTlUxJfDJ3SsBIpSsR4kSqxSBlZrQkiH3cjXGYMVFGiToWt9Fbw1+30vNLRWmA0YiZ
iDoSu/UMJQYJ4jdCPdXSJkSzsSYcBwfqUmdmK7o6o60n+1g2Hbwa00QxwIkX6YnBPPE2F2IpsH+B
2PaKsE7c6IZRkN/eOHucqEODJGpdrMNgIbYp1az22Gt6bLWKXe5Nf8rqmb1rXKlBQjelsaUg1euU
rthRQrfMpKsXUqrOqjxIbNhqVgqE+p7sUsDWXRdzCXlaLXXKblVSU42gLgNYySWcakhSYV/vpRMg
xKUjoLXM8xU/SpiNVgdjXbKliPL2Ql4Jp9Xp0OVkiDt7IxXxKku1mFNdgYgzNE+LYLaslWImpvQN
GmcJRZQPvy5EOKCvh+3luyLqu5o2nQsRoi50ovaWY8VQvg72rPi3Xl9gN2Cvj6i1SkBdqwRu+0Mg
UCUQCFQJBAJVAoEoB4Y9TuJfot+5q23g1y2GK69jiUqod6cIwJvChwsE1UTWuTSUXr30y9zGbcRN
DvDjL+HsEVGGv4T8UgRXTQJRCa3aia689S4URkotBnHa1V+WN4UfFwi5jRhdGtwWIctgrm+TTszN
cvjwl3DziPDtLyHrL77LrpLhpGzx8L7XIwhvCrU1eOSg0+HSm0uMzL0JY7uBxZE1lJHlUsVYKjuI
2s4lvJS6sAE6qNqp5H265NJAAmYuO0pIP4jv1um/ZCgtu6xQSQI1nKidteBsfhAdod44CGxboDFq
KYNctpuovw7Wy7ZC71z1W4wolOEvoeieTXq4i2l95hLuPaHQ8nUmu68mWGUQ2V3cXyTJFlR9Mly7
YurNhUmlI6pJ59VfQpHD1V/CfV6Gg0TghpNN06ClO0aXWqn2IFFuG5B1X55aEC8NjFKXsgiklZLK
G7SrkIhK5xLqbFqbVhPq7WswNTebvGivdZLgKZry9R7iZxgqp10G0Jb9CYkoZTiB0uaVKYJqt5oN
WP1kQ6clQXpTGKOW4ODXzjZK6c1fwsdcQu/7UNJfwskjwj3UwV8CUTGC3QmLlmywQH+JejOcEOuu
EzWNhrA1nCpc9kHUqDwJ1gOOEggEqgQCgSqBQKBKIBB1Or22+Evo3AOodeuT8TAE0ybqIA6gMHg2
eHhXR8o9X6LUli7TwRLUnZSYUijLX0L7+qtXfwl9jurVX0L4HkHbRlIJB38J6Ubd2kR1W35kbTGF
BXQAhfFwh1Lris4uBaWZG450KMXclVKXspqCb38J/Ys6z/4ShhzVn7+EerCEcPd9qOdFsbINJ9WX
wqEBmX+RshJQ43o9x8fz+RIm+Tx88NPH7j+o6GWZS1RzYVISQHq1ABEh3/0uIXUsrft7CXHjKy3V
fVapELUOxkMrL/GheXfm3i0b71kmFWiHk91HLXkktaiJ4NC2EYT05i+hnDxht3PZNizALymXdfaD
V2PaF3OP+8NNnYoPfwlln5LDqGi0QhE1mks4+EtQg5FhswWwet1UWWc/eG01wRHpNcAcmfo77oJ4
tJoQNTGcHKaChlmlySawmXHW9pSiACZ/gc0PbDt33HK0kdBYqtcjDlNpxYXCLqz2GkFdfgXG3EMO
aPCZQaz39NrgL+HF8LUxeIM8gMKbH0Bl50t4o/KSAxtnhhr5S/jKEcIFDdU5vx1R7cJEf4l1MpwQ
66wTaHqtv+FUKXCQqE1hor8EjhIIBKoEAoEqgUCgSiAQ9Tq9tp4voTgKqLf6zRsBeUV4BC35kVp9
8mVsQ/fgBGF04CghpupkQfzsKqQu50vYvvQ0ny9R1/4SG04lLP4S1OgDIWzEt/hLVOoV4bXVkpKr
9LrkfS5ClvCXMHJ1lcT4TVjw6S+hfSXZ7nwJ228TUtsSqNYWEu9sm2DVOfD7dhVQnyrhux1ZflUt
b8RTsKqttByVK8HcH9cKOgbHD9RSixhGmUi1G5d37gtutBv9KHhSp8ocSM35acC+P+Dp0+molNbZ
9TrGHcl1VD9tsGHh6i+h+7I7cXCVsP6q1l6CUjVe1eRNOfWol/L2Juq/tdKytNqXqwjC41zC6C+h
87UmsM47Z+rFcabEYRTm/tuvv0TFQyM6GFUI1/MlqHvHWFdeEZV67nkPJ9Xr8ZXDIbBR15FKlG9M
VNtsqqJG+MopDUZg245ePhyikk8ZYJMOfHqt95dwnksE7RXhxVxxf3NQxeSNXF0lqex8Cbv07Nwj
rGpK8CS7wFCmvwSO7LW0Bv3XAPpLrIvhhKiBTmxC8ynbvcEMJ3/LG4iqYlP6S3TlNu30GoEoA+ls
flPOJRCIMlGcg5vP4iiBQCiDRAjgwkYxnJJFPsS3FtRlgbhk+YVVgtEomAJJBNJRnmsrQCEuAAjX
AdA6KtNHGL+0QNtyuEriJ1s57oG0cBdlEimyRDk+Wgig9oocX0xDIcJx0W7oinJcuABxKaNWYint
dDEkxJEgyNQRYuNwdNQpjQJLozWt3BWTkFb5C5dkq8hVCI7wXFTIW8iQt2hcLgeRTpOxbhvcjoud
UKxrlWjSWvx3h0a/+MovfvOE/LMHUsJl7w0pheDM9eqtFJh+LJS7dvGNrp1zufx7km+lUlDMfPpE
gTsk0szsbLrwpx/84xVGG3324mNVEf/Q0Bud8GAOuhv2MImuXTz8AyZL257Dd//i4krFzB8dPvxM
/70NX/nRmb+6bXql8eOpnyffXUmlUt9+ZcKqcHI5PDr8LSGO8ESS6e7xhtXZxw85ToQHZ0O7ii8K
ndPw4Y+dfzR38JWJn6dSUhmPwPdu/fqzt8wJ89HWfYefveVSoW3Pt3R5Yz+lWpLpGgujf5785WpK
rrt6xFomC/FzG2SUKMCvwdDIIXEEELuZjuFwkmP3AG3D3AMg3nazfkjt83v7fwkPQngK8nC1tHZV
DD0BnbwU+qsDL8fCI1nh9p2BHdURn4fwNEsdbhR35z8IQ4IsBRgagrUgmA9Nw4fh/tzWFWiAxUMX
p8TiSn8oMWcllstBjiPgRlGEJ0JF+BveMY08TE/D83JqO9nP34K/MwS3ifljTQmGLsGKKW/714x0
i/k9U+IhDnU8eWX/j20Uw6kJdkayhonQ5L5jrDpGoG3XQ9HJDvF2kc+f6b9PrYhmNgiyYb/Iaikb
YgP6Pcx0yJ1SQt+ncMpCoTriy6nDxAXdrxx0ZSEURO0xdkfZTcvBxHl2CT98bF7ovfv5kKMkahwm
03nJprkn/eVTLhmIxSR6MeYqa/Wf4SNptU+F3THJzghBtgtaTHlLLpjpwg/z83Xd4MKdklpsCJV4
dRz2HoymtQepadb3SY175zRI2pJtautVbcEVVjkcPNfHaqQ43nZoD4Gno+Ge8A6uXQgdhJjGa6U6
4uch3CeIkxGTkmWh4zcdTASwqBGC3jfFmwuTA9vY5fzJfWwoTPcnTtsQy2mrcRSZwgNP97T08B0O
aQyod83QFxaqIzEW2XuD8nBQUhuGs+MHb0rMmvK2GDLTnT+Ze6iuG9wp6Nw4KrH7wufHYc912oOY
3EGxviumtO6OG9ciUgWIfRMATd6bG2uEzPLFO+H3gOZP5aaXzywLoX2gqlesausXE/fn+tQSlmXZ
1v/IIwNPVs787J2Z/QlR/FPiKBebZtYNhHO8XXbktM/euSTFUTBXmO6/tNy27JCGSHuP8OfcxO7O
xKcgk9s9rXUgY4qtAU/2P/L6AHHKm0rHZPzHum5wsdXZzvpWCf3b6xikd+xcg7FB2cxJT31OEv4D
xTTcJd0uwVm4S9OndCy0CHleNl+n2f/nsp3xrZzw6zt7tiidWPquKi0ydMIh+JaaB1mWHAxB/MEA
ao+NQlwob7KEu+3f+MtpC9piitOXDw2McC7G2V3npNReAu47ijmlGrPJPqnkHxwYEgbFvH3eNLp6
N0tgpZMVxwYZJVri2dgMK9wG6OqSlpX2MzsgwfTjZzDZy+zYBKu+RtgyqbMstkCYn4kNzEKY6+5l
dAB/sAKJbpHrVKIjHYtHFLuiOpYp350dbNF+ibKEBHs7gElmhEuSQR5a+K7nWO4jQg55Ycj8pb0k
YtoRrnCExdGvgmYpjM80Ok7h+ybhhwJ9lCuQQY6lNhOGsFbCd/SxsmPBjRDrYj+bpbwZVlnZD5lO
kbGeEeJa6ltAXVX9NNkR6ki+DUcSsonatDQ+AnOjHXD6+MHMiTmIjl0HkUT0JZ1KvAbRhu2Zk2Fo
Dc0tHWc29mhTCMLzYq1sPVK8euno25INFaqO+K2N8x3/ptpnsizzyYWOiQAmmS83Dew9mYbLTQv3
npiH6dD80vEFaQJlAzntl5sij59M6wOyrET47U7NIHX08sGkuEvvUnM0O0nhcuP2juPqEuqR5NLl
47PC3cJEZmFiTs3bmJGNTBdhMh5dqO8Wx5pKfctX0YaO9LWct/Jvz12IAcIf4uBsX3RlsuVGrYec
jWxalYBYNuvNvgmnsYn7BQcNjntGoy8NucTki5BHlVgflUAgNp1K4LY/BAJVAoFAlUAgUCUQCFQJ
BKJi6DYn6M+OAMN3hfx8Cy8IqOc4KCdakAAPrqCmwzECZY7YVCpB6uXzPxR0yik33MAOrjAdEkEM
vxAIW8OJUip/ck68Mz0GLYCCPWUQ3biPUaoM5nXVBSDqdZTQtxrhIBvTmULUegKR9ElsEvDpQ6aT
poJtt7qvTFb1HDHEZlIJm/aje2Q4ZoqUoK609ZbzfWLPo4V8Apk2cUEgSqmEw7FoNi2oCl/nJeYE
Aj2AjejTCJo5YtOqhPEkROI2IlTPMKekKmNQqeEQgdNrD+OEaHobDt+silHjkDJULQ0cIRCuo4Ri
BIlnxWoGBbEeeqB15NUwnAwsA07AeBoDHsqA0ICbwxE1B24ORyA20VwCgUCVQCBQJRAIBKoEAoEq
gUCUhP69BDXtsvP9OlreOGR4BPrDzanp+Gw9CehdI8B0qjOYT46mescOJSI4kUjpS0dj6w/vdpaG
4kZZVIkAQOyUxLgfm1jeFWskRKcWNnwc+Mq799xIJK7aDl+9wPbSiP9QI9Bw0hqGyQ9C7xJBqeQ0
ofOY0JNp9EozJUo02dOCuOiRdZO5gZ+L8vlSWKpxx2aP8DBKWD0mtFsq+X4aAzQnNdmKsewRVGwq
qt9MSOwHA5PFo26sso1kUiBbvlS/z1XgpXPJcJYGtQVVwmX7m9Exgrp118TW4iDGK3FrfKaRglDb
8cTc65PSo4d5QmIvjZwmoVZ6xJWmEqozDS2tJdXbqEo8Ujm5MjlPRIj3np/YrxYgrtTptYfGRrw3
Y5t2ZTBVKPFmqlAPSdmbQCVYO1hkuGccVcK+HVPiMEBQYt8Xa8+Jk082cdEYm3Vc6/yY+BhhSKlv
cOBQgCihEgaPCZ03puxbIN45eTMYv6/hwROBmt8XyHHkhVl7H1CNr+NSqYGN6YGLdug+gkBwLnEl
oix/CUoqCQ4mkbJTw482rTvq21/C96s66n02Wxv4fKOG2oAIWCVIABQBJVRWeiRAERGbEbjtD4FA
lUAgUCUQCFQJBKLC6TW1na0q7xl8TUktWyGoZZGfEkOyjnvutIMgvPtH6OPgChOibJVwW6+vsGG5
7Ray83XQ7d42bMNVnrj7RxjioNcDonLDiep8IGTnCJPrBDicNmE9Z0JhYvK4kFwrHBVO98q5jDyR
8qMiEI7nSxg6WZPrBLicNmFs4AbPC71/hd5rwWpBEdcBxz6Oo4LgMIGoUCWs/a3jM8tpEx5bn627
hA+jraR/hOKLhNqACEIl5K7X+7eDqe2t9TcNap7iWfNwhEAEoRKk9HTbqYVSs4O/j3OKXJ1PA4yD
QJRhOHl1KCPU7AZkHQqo1TmC2rk+kDLGELc4qBeIgFTCdOgCNfpLgPWX0anC4N5giKTzuBD5yt8Y
oI5tW/wWgRjJl3+EMQ5qBsIXNt75EuX4RyDqCni+RLDw6RKNGoHY7CpRjn8EArGZVQKBQJVAIFAl
EAhUCQQCVQKBQJVAIFAlEAhUCQQCVQKBQJVAIFAlEAhUCQQCVQKBQJVAIBCoEojaI9uNKoFA6NCV
Q5VAIDSks/n6FrABvc4QNUVxDm4+i6MEAqEMEiGACxvFcIqLUC2+sC5AvBwOQ6HI8cUkpCXKDq4d
oDWm0PN8sSDQHqjRwNMqiRVhl9Eox0WTUIjwXLRgykh5iMZ1aaR5dim0cVwry3uU59oKVuJ0K8+x
/Asl1JoWHsr0HSFWHNFRp3R09IayleoDkq1KanLeCtEQHy1Y5JTpulg5hMUCqNsGt+NiJxTrWiWa
tJafSvXASEr5tfcG9bYHhNv0B7lc4/Dhj51/NHfwleRbKfbs9JdWC6HLUtV+6s3zB85cKjDai8vv
PlZ9wWe+vkcQq7BlL7v860pmZuKvCq37Dj97y6VCKpX69it3vlQB80KbyFxOA74mpEF2pZ899VDD
tYtvdO2c088QuxsEqu3zs3z/XI4MzoZ2FV9kj2X6u8cbVmcfP+SUkkavlu3Ez1MpqdhH4Hu3fv3Z
W8TU5Ly17fnW3b+4uGKUExS6xsLonyd/uZqSaqwusZbJQvzcBjOc2ji+DTjWS0EywnEHsop6DzQD
D0M7IQ+/BY8LT1a3FqFTVqmvToVjQyNLwu07/b01EPzja+Jl/23C32w+xEMB1mDoEgjNJf2hsX2V
MN+/pk+jMCD8zcNUG4ThQQhPgWGCeKNI9TxMC8/zMD3N7jX6J0JF+BveMSWNXi3bvzMEt01Lqcl5
K8DQEKyZ5FTpFvN7pqCpviev7P+xDbbi1LErGt7VzqphBG57OZ/J/Y7SI8EUy09aqJwV+AwfSUNT
d2MhPy2FPghvKQyaoRarbMlXpcvzisYy4UKQ7YIW4Ud/eHdFzBfEy8R5KUOvidNCiO1meS8KRWAY
+SWqoxCLsedF4XJURw/Je9JfPuU82VTpxbJdVcpW6VNhd0xKTc5bDrqy7N4op44u/DA/X9cNLtwp
qcVGUoksTJ+SG3UW2tvgiKoSMdba+8JChhJjkb03QMs8fxW/IyROHQYgpjC4zCq2+liU2vyi3Dyy
S/B1OJs4eFNilg0SHx2vzHCQuWZikhVPpRyK7ZaD5/q0blqjGpRa5oD6WKYPDzzd09LDdzikpNGL
ZduolK2MQUltGM6Oi3mj4zcdTJw1yamjO38y91BdN7hT0LnhVAKEfkuq8yMPr7TCkG7EOzeR6Ux8
CjK53dOsO5vLp7Kpjy6J1lIC1J4tZmwxNUFXx+DJT8OTA4+8PsA09D+msrHgeHdEQcqh2Opo8t7c
mE2p9UmlKVLdo6OfK0z3X1puW3ZgrtGfm9itK1sZY0rJw5P9Yt629T/yyMCTFjYqXWwa/rGuG1xs
dbZz46lEOik/Pgjn3tIN8WmIZXJLxe9olL1cbCpUlPq496jR4QO1zkXhcvGTVLDemL2dF+z65QCZ
77kpLkysGqVyCS3mMw025vo5SKdZo2wQLuekkpXLsW80NHBxzdG0VuhjmZfUslUNsyZIpiWVkPOW
F+YSD1pXSVS6ejdLYKUzNLTBVKIFeu9gc70ECEt9OW2mzMEWiHIFMshBmJ8JizZ77i1IFMQ+LjJ2
MZ2Ntwq3W2Ci1rno/FTm02JmmL3NbIl/KnG4kj+MjIwIEysOevczvizvsYFZu+5+spfR8NA3CT8U
1qJlembTURifcXr/o9HLZdsilK26DBiCO/oYp7igkTEhb83CXKIJDKus7IdMF+G6e4Gvb5UIcS2w
wVQidSKTPT4Pc6MdMJfYvqqzda+GS83R7CSFhcbtHceZtd4FWyEceVoIvdgW3tpxXDS6X9Omf7VC
bmq/sBa/MNGxMDEnTFKrIMGl45lMcgSiDdszJ8PW4NN3HswcnYXU0csHk1RHD9mmEPDbnZqBjl4q
28ty2Uo4kly6fFxUwIWJjJC3+eRCx8S8bClpkOkiofmlowv13eKgNVTf8nnf0JG+1uNaRlv+QgwQ
FSMOzt+c78pky41aDzkb2RwqAVnizUIPh9PYngMABw2Oq9nRl9zscb4IeVSJGqgEAnElqARu+0Mg
UCUQCFQJBAJVAoFAlUAgKobuNa98UqiyBKU73L3EqlTgh4bKR7lLwignXgeVisqcgHbkNp57irBR
ibo5Np2CTjmpLBYNlLnMlcgPKDYEhJvhRCkVWgmV70yPQQtgNLaUQXTjJvUMdozQDYeU4BiBcBgl
9K2GEsIuhuai/6F23cSOskIQrT8nlodBMWfcNXMMNQLhcXpt01QItXa0AbdalR9TNoMhFex0haC1
hPA4SthY9ZYf1KopQasEUTlXo/HiwIAoRyWM01ri1qKqZ5FXtfHiLALhy3CyDAfCWKDOJ8Bl1Aii
tVaNMwLhb5RQjCDR3NaMFr1tZLKTJMM8aMNJYlkFzlAtrojNANwcjqg5cHM4ArGJ5hIIBKoEAoEq
gdjEoHXH6Pt1J5GeE6oEAoGjBALhDP17CWryS/D9alfe/2cakHT+CJTIThA2JODoGiG9RCeWgU7d
g6i6PbjzFePoeLtJQwF3yKJKVA5ipyTGbYJWzweNxMU1ghLHtIQgOy8gK1+RTK8TztKI/zaLRlBk
VLlKiF2luOdV9j4j6q3Qf1LV2U3oaAnof1GVXmmm0r3S7Zq7e+sGcEqMGwzFxGwGDr/aahgf9Nw3
O4LKIt28jPS61eyUktEPQruVdMMUoPXDSns27xFUbCqqHwhI6RqUVVGJqwZTvQuQOWc2NpSmt0T2
poNS0qDZhIaTyzBkdIygbj0QsbU4iPFKrA3WsdMm1CYtU6+vhBK3OY51dkCcMwHKiIe4klVC/QoA
La0lNDibTpuUE69dM/FlGhD/9gOxXy1AXKnTaw8OnsR7m7RpV7QcI9dDpLL42seim8XtjiAjX5ya
S7djS4umtgFU2zlOQH9r19MSTwmZRiBS2s4nZc3FcChAlFAJg8eEzuNT9l8Q74wfC9C9AzDMej34
JRBltcpELHFw8DPVSB2XSi18tQdu2qF7N0I2y1yi5Jsf7wwCMSWDMUf1H+SqJKqZQ1n+EiWyFGSO
gy/fK+8rNXZvfkiZRRZELxFMT0PVt1H+Xynro1o4+N7QQRlqoRHerUBaFU3b7Dqyfv17bXtM/1F9
v70mAVAEO3Ui/tle4WpB1iFm0O2DVC0qbvtDIFAlEAhUCQQCVQKBKAfO50sYp+f+Fs4sWyGoZZFf
txnVbspDTR9LNqyMe/ePwC0Z4PzmpwwG9Zq3CqIS9/cS1N7jwf+rHVNTtPMtIm7pUjB+o1y/Mq7s
qS3lH6G7IBAVGU7yWRHaMRP6IySocmiJ3WkT1nMmFCb6QIUvddYIbUtIOepfflQEwvF8CZ3ThLRr
ghJbTzUAG6cKEy9i8KpQD6WwunhC6fcGnvwjjOMj6gaiMpWw9reOz4y+EcRzz2zrIkc8KYGqCaR0
HPR3QASjEtTvxIXa3lp/U69N3p9KuZDhCIEIQiU0W9y3Q4/lawI+zilychIlAcdBIMownLyu1BBK
zI2QurZP6wIWJa4K4y6GWxzUi/IRF/6M+CC3p5U/Ea5+KdxIF1AizhFcU/ejEqb1Wmr0lwDrL6NT
hWFnqiGSzuMC1K94UKCObVv8FoEYyZd/hDEOakY5GAmEfMQUOhKvQiKl6J1Sd0KjTadLCNEuRJ3G
yr8VUi1AH0KIPMsmejKi5wAKXyUukZ9bJCFysBbVbWzQkrKLgygDXWFumEBLEgotUIhy0YLUtbP/
8Y4WiPFcS1Yh7Q5zfAyEZ2H2LB7jI0mVULpwMYdEWniewIECFA5AIcJH0oZERjmupUvt9zt4nnFP
RjiRu8az616BB2S50IFRFpAdDsuptx+QGInxoAyV2AhA/4jaIZPOn8wCfwe8ykPnc3muUwtquACZ
SD6iNvPFaH4uA8KzsPBsdqZF7pP/9wXxsnahNWOfyOKPcyxm4iq4KgGEz7Vs04JmLsBwa/7Hi+qD
tZm5DoBbW/Iid43n4icEHtD+w8IPPsR+Xv10y61SQNN3dPE2q0qU4x+B8D2ZiAttLhuGdD+8swLD
L0BuJ0wvawTTMWguxKbUvjd7CcIDoD5biU0VpIA7Ja05HUsP2CeyPAThQXgxDwUOVqZBiScyjUEo
N/p+LdnTMSGRlimJSuMp8YDm4WxWIJ6NTbdIAVMxXbxNqxKIWswlRgQTPN3eyppW9vcgPAQDMdBb
Puz+3Nri57qV37Pt0TAIzzLisxDEiiqh7mKTSKHjH1jM96/AyiXoj6nx5EhnYXjrjP4BgyDKp5Rf
ol5JPODtaMc1cuqfKpk6qgTCP64D7qesPbV0sI4/kYa09DSttM+ld55eUEhvgEut4rMZ8VkB0g0e
E2lba2MxYqGOZimRIfFpUg7tzLwT/oQpRgOjesKgVxIPIfVvyKl/u+xMN2O9Ixyx9p88GQb49s6T
FPg+6G3Jw9jo+7fvkkLD6ZjW+67MZ7cLz8LSs675vmWPOrG6cKcwRwn9+othCIXDfXmAsdiUkkjL
j2PZUVOMiTehL5Sz4cFSz7YLerTQyy2Xm2kcJRDOiP7+VmEudmp0mllGOS4/C3A0vrVJDv1RLJSZ
U0jnt2wV2tKPsqFMVGhXXO5nHhM5KsV8N8GGopFOLss6/daMmkjrh/j2o6YYZ+/gl8+aefxASH0P
1y6MVY18/nTZmW4wflgVyvOXoH6/gSJ/OaXMTUjVOrTC8Jm1Mp0yrshDKyyn9jod41vJ8b7e41aW
ejD+Er5VAipxZaA2Hyiza/Cuny6yS57qP+BVplOGXbTNeGiFARzkTQ/y3ugqSsQRfM6eQUOuXMPJ
u7+E9k1l1ROCmqgBFIcJhTnIXCi19bWgGi+TLErK0nZ1lUaMSTypIeiFoHbHrfgFsS2/K23lN29u
rHmPdBUl4giHlp/3pBGB+EuA7pgJqreMiLVPVkjA6ENhvTW7WIDJwaIKh1YQJwVy4auwN37ZHw+t
2MCoxF/CbouFnSUNZicL95QcPOpcPrZchhud7aEVlglACacM+1aOh1ZsPpXw4i9RgRu4bbsy3fqS
pUogpXTK99f28dCKjaoSnvwlglo7IZ7GJAIeTqur7aEVpT6lvbkPrbjyDKeSfZnJP8L0CRpL0zAs
DrlMfe2+22GWxcuhFd4HJ+JLa61COxYTDgWbRyX8+Eso5oP0hkFnTNiGg6tDhSUBAjZHQ0D1Dq2w
ny2786Xai4kr7NCKTYv/D7zqL6HU2xJDAAAAAElFTkSuQmCC
</FILE>
</FIGURE>
<FIGURE FILENAME="Forest plot.png" FILE_TYPE="PNG" ID="FIG-02" MODIFIED="2022-12-26 00:17:33 +0800" MODIFIED_BY="[Empty name]" NO="2" REF_ID="CMP-001.02" SETTINGS="SHOW_ROB_TABLE:NO;SHOW_WEIGHT_COLUMN:YES;SHOW_MORE_DECIMALS:NO;SHOW_RAW_DATA_COLUMNS:YES;SHOW_EFFECT_SIZE_COLUMN:YES;" SHORT_VERSION_FIGURE="YES" TYPE="FOREST_PLOT">
<CAPTION>
<P>Forest plot of comparison: 1 short-term all-cause death, outcome: 1.2 bleeding.</P>
</CAPTION>
<FILE>iVBORw0KGgoAAAANSUhEUgAAAw4AAADgCAMAAACdOsEQAAADAFBMVEUAAADAAAAAwAAAAMDg4ADA
AMAAwMD/gADAwMD/gICA/4CAgP/g4OBAAAAAQAAAAECAgID///8AAAALCwsWFhYhISEsLCw3NzdC
QkJNTU1YWFhjY2Nubm55eXmEhISPj4+ampqlpaWwsLC7u7vGxsbR0dHc3Nzn5+cAAAAAADMAAGYA
AJkAAMwAAP8AMwAAMzMAM2YAM5kAM8wAM/8AZgAAZjMAZmYAZpkAZswAZv8AmQAAmTMAmWYAmZkA
mcwAmf8AzAAAzDMAzGYAzJkAzMwAzP8A/wAA/zMA/2YA/5kA/8wA//8zAAAzADMzAGYzAJkzAMwz
AP8zMwAzMzMzM2YzM5kzM8wzM/8zZgAzZjMzZmYzZpkzZswzZv8zmQAzmTMzmWYzmZkzmcwzmf8z
zAAzzDMzzGYzzJkzzMwzzP8z/wAz/zMz/2Yz/5kz/8wz//9mAABmADNmAGZmAJlmAMxmAP9mMwBm
MzNmM2ZmM5lmM8xmM/9mZgBmZjNmZmZmZplmZsxmZv9mmQBmmTNmmWZmmZlmmcxmmf9mzABmzDNm
zGZmzJlmzMxmzP9m/wBm/zNm/2Zm/5lm/8xm//+ZAACZADOZAGaZAJmZAMyZAP+ZMwCZMzOZM2aZ
M5mZM8yZM/+ZZgCZZjOZZmaZZpmZZsyZZv+ZmQCZmTOZmWaZmZmZmcyZmf+ZzACZzDOZzGaZzJmZ
zMyZzP+Z/wCZ/zOZ/2aZ/5mZ/8yZ///MAADMADPMAGbMAJnMAMzMAP/MMwDMMzPMM2bMM5nMM8zM
M//MZgDMZjPMZmbMZpnMZszMZv/MmQDMmTPMmWbMmZnMmczMmf/MzADMzDPMzGbMzJnMzMzMzP/M
/wDM/zPM/2bM/5nM/8zM////AAD/ADP/AGb/AJn/AMz/AP//MwD/MzP/M2b/M5n/M8z/M///ZgD/
ZjP/Zmb/Zpn/Zsz/Zv//mQD/mTP/mWb/mZn/mcz/mf//zAD/zDP/zGb/zJn/zMz/zP///wD//zP/
/2b//5n//8z///9BjlLGAAAlcklEQVR42u19e3Acx5nfh8fO7OyCwPYCEElbchECSleJStaFpkni
ZZ8XtBkefaeyz7FTOZ2t+B/rj7iUPxzV6epSOieXO+V8qktilx/KVVHKlV05S7qHS7ySLRKxDCxI
rikqdVdKRTZAUC9CFwLTAIjFYjF4pOf9np3ZnX0A/H4iNLPT3V9//fi6v+75vuk2AggEQkU7VgEC
geKAQKA4IBAoDggEigMCEQUdwh5jODcwb7vu1TxU9ENbh9C9bs3NlmluYODdBEfWtZ9TP5QawFQc
ZeoJXaZSpoXKtOdmh8lJ+3Wv5qFAWoHi+9u3F4J4kS4Mf0H/8eSJBjBVqzR8Bhbe314NXaazrVSm
VhYHKc1xyXPQJ/Bcio0gOTIhFNiF/UsL6jWb4s+FG+9z51I8Aejm+G75V1aYyKqNF18eVYCMLSWy
Pxl9GiThTEYusZpXv8BxaUmPNA7/nYXznFDiGesyU9A9wX2tVVutNLvUq5SpYJRJfrc1nXKVKdV6
ZWplcejhN98aeRRuD68VT/aw39vXhi+pIS+vqtftudFHQxL7tyujJcgcSwvHZFJbXbsnlMdr7jxy
VecRXeChBHA/fBO+PXx5h/3uPZl6jF1uDxd7TvQY/Ys1UrdYLg6TMhtH5Sfdx55IX8u0aKtt6WXK
DV/SyrTNLqdOusq0ZC1TT0uUqZXFYb19dxB25eZ/9QVZ07wxB4+rIfcn1OviYSU8DOYTsAOfh7nr
MMJ+XbgFF9R26ejW8uh/SstDqjqPyNgBNkdlGf3HYe4G+72hXnahZ+uFdX1eO3tlFUr3dB+AHT3Z
JhydkztdS2JbL5ME15esZfpNa5kuO8tUlsv0eRSHAFXiwwdSMAap/PAfHZYbP5vVO2ZWi8F67FhI
Ylk56rMyjYvs13F5vpaReWBHy+PoeM15VFH7Isj/YFTOWM5IubySP/nPflfLf/Lr04yhzIf/Y5fJ
xrYarTVhLVPCWqayWabz03DbUaYvytGeRXHwRxHe/gW70IXfKYzK06xUgLbaKLaBWDCLnGMq63rs
eURBAoYABDYy5qEg96C8zB/AxxbOF2bXdDU7dfIJxubv/MJM9jEQxUayGb1MbwSXSUid/CNHmebk
MrWjOATxduAauyQ/9+/ehg5ZCz0NidooCjD4KeDNDaRJPQ8hvjyigE6XJJHk72J5nh5gv3kYOqVw
s0wVbhQsX/pv0iNw36DateQnP4drg5Bs0VZTyvTJPVqmVhaHVD79Mrv8rLB68EqXzGvxUo0bctdf
K5aurnjk8Wp8eUQaSYtt6YMdB27B5KX1F9nvpStFucesXjmSvpw2YnFjmeH8bVHh9m75wY2rZ4uv
Lbfq7MDKdEgrU5tvmfixHkeZLrZCmdr2jIF3Dib3RR6IFsbeEQcONvdFHogWRuee4XRzn+SBaOnl
KgKBQHFAIFAcEAgUBwQikjgUdvkE3yVBf8oWI5fzTSx28RyfLoSIGRI5BZ5BfULF+FNpb6YDqDrK
GplyAUQux4lQyCVd4dpdKe2gW4A+nbRyMVKoWXpyajwUdxP8rpyfEreHzwDsatZLsh1stxRDK0Rr
MAmmqi9OoYvjviaCpMbNJAhAegq0euP4rkJji2N1//nB+NSf/PSX//y1k3fbfDEGwNc14wNrK7fX
PvEftirHDIkBmJyf9yZy8h6P5/Pzcgr911sm4zZWgqje7cNySMp/WvqDU/Ch+8+9eOjfvKwndMQ8
bctiAOAbGz9iLT5vRDEoKnyCJ6dGnKcmnn1h5CttLx566DtyxLWOLemx11Vp+Mwb7/37X1uSam+F
SA0Ga6W/Plx1cZ4Z/4deeLy8eV/hTRbxizNt20tPP6OELHz3qb/47kf+sLHFsc4OEvwTGJ98htMN
0Nmfan+fZCNAf06RG91fIK0Mho+zNMLkhh4bIJMUClBITWSUYSGVUqzYe0CPkMtluTNSJZamcvLr
4a7c1C7PdYtyojN8VuHK7gdggWIrr0ZR/Rc8ZpecPEqnc31yXFHzY1CSaL4O3lD4V2zypRTHC04z
0iU4BNPwG+zaLcp1Iyq1luYzSnX0CcmsktaKGRF+NBM44PbxAohnuH7xa9yEPBOofgMqeBifg1+H
beiWf+0mdqD3AW00nU1mhclio9ULfgkkPrA4/YkzICb5flFtT83/QS+OMAebcFDd8H8usQt/rBF7
evQPs+LkevOUpQ44miope+/Gq1nV/p6HftbvZTYNfwH+ppr4qDBlpbbz0jDr9Cdfo2pfWYGeY9e6
PmKxYl/qKvdWYmn80nEJpOOXz06kVo7JVi/bPx/9nMKV3Q/A0mcVW3kliua/4Mbi5ROM6olLm8ee
6Lp2L6h+DBpVzdfBAyr/ik1+T3Kze/gxR7jAKuYbrMoEeHzgWFfq2BH5YeeJ9NeV0FurI6UyON50
lwT4XrBx9iI/fOHesnBr4FrXtYkjut+AijbZwuciy/VRPiVC+0K7uPkv1JAt+EUztO2pFGxPBca4
lSqTgZHkrSNqe2r+Dyp25eLsMukucUxNB+kR8ZvX1ZBvwpvNXTu8OgMnz6ZFa6hqq/4SlFmLy/Jr
+AvMKqa6qzMw/KS5dgC4cZQ1lATXVfWplGBx52atlvl0ltGstHpIsrx6gRuFuRLLmU3Ei/CcVnmm
H4AVFvt/w3/BRZVjNDshyeKqHFn8GDR/Cg9Y+F/v6F7T+DCQH5G2poant6SR/K0NmJ2DUflpEmaH
1dImYNtFkoz0jxIrZ3Y+lWrMf3p9Zh4Uipu634CKBAy+ITdbfk04eQ/wR5L3coNcRmW1KUbf3LA0
wgUXZ35mfYMVR2tPzf9BbzlhiDXD7sxa13ECQur5geQArxRntCnFsYjD8Zu/NwMnPmgNVW3Vx6e3
pa38Ivtt+AuorCZuXmMpfs2Mz0K/xEqXVY1Cs/I4xh59whYh2DB5kmFuKCmVh65fhM99TnEPyYLa
zWx+AFZY7P81/wUPqtfz5aVkfm5bproLFj8Gw5/CAxb+yQPb1zU+LJ2zc4w//tWxTna3KxO+qEpt
9rheAW5XiVtMvG5ZObPzqaRLjoxxWZXitu43oOLth9ZP55nCXk5cZ/PBSvl66cZ6UfGa0SxDG403
IANvVCgONzrKyf1Gac8xq7OGeOWx8lAbrG8kZploLEtz5cWNNWXAnG5KcawbrdlTN69p7knToDiF
abbqj45lxr6qTdUFa5Ls8s0vsFbJg+ZCJoowxyIVRJM8u/9fMrmCHqEysn85mhn9y2wbvDA5aTOb
sNnMW5+b9v+a/4IX1eToh0aT2Q4XVcPXwbN6FP5lFOEdl47cyVTITvhzNh90gMnuI4HFTOQ3ZxKu
gdSGwsbMdFlSKUq634BWisfK67sJXdMAGPxqdjTxnCqa9zVDHA7npfzh4OJImzP5jYJeQVqf0rTx
4jPFZzt0PRBgqJQYTSgz6qPwK80Vh2SulF1g7SrLZRv09YFhq/4XcAIeUlVlq78AS5HN/lPWH9pg
oU/dMbgGF2Q79yPGVAqfGmSp2qH/lDrEDgFfmanF6RNsMuLhXiln7FLm5WW7zWbehGYrL4+Pmv+C
J9X8ielFxtG1fpOqXFbDn8JLFVD5Vyn/yqB7pB9jf4tsAE+w/Ae1/Yb/CUMfsihUzmGuc6zDOZA6
utJHR19KjzLFDoYWcindb0CNk+KkC2NsAcr3CSBntvEcDKlDEZ3aEKdy6Yb3oMRYokJxeke+c34s
p7en1qfUOALfXxpLslL1qx2jtAUzC0qf/MH074vZXKp54vCzQiaRKbwL35u+By7k114Cw1Z9bgpm
FF9Kh7/A7StF7lThp0DzX1YHrPZPX6IwebnULs8HihZ8tSRbsaf426oUZNeuLFVcO0CCg0RCTpsu
GBbwy1MZp828uWRR7f/T0x/U/Rc8qW4oVC+eXbliUJXLavhTgBdllf/83SDMrG67R3q4lIDEDOR/
AfNHiyuXXwW11hJ6BRj2/FYRczsY5W0vQyZmTtFLE9L81bUjV1Z0vwE1zo87Uk+/LsKrHas9R+dZ
1PZb8HxaEcJEz/ahiauN9xjo8DADta2tpWOX//WpS8entPbU+pQap6t9JfO/RUglVooXb8grvwRb
DynFWVx54lCR9a3GIoyBt3jgwMjfL4bfehOuHzh9xWvH7w5xJ+DPHz1w+lIU1/6+tY3Kcf7lt/ZK
BSzcW4olTmvirgfv6ovStv0P3tXvGfLgwTtBGqD3wYMH+3qjpOjvjSdOi+DBAFZ/K0Sc5qENjztB
NBK5llYQ0IQPgUBxQCBQHBAIFAcEAsUBgYgE+ysUqu4zUQCi/F8GoUR9TIkllhJo7kqpKRwXM0WM
8KGpP9ZLEClnai2KN2VHySqQoaDVIKnIilmrZqVrORI7RVf+1Iyq3KkXCntgs3AVVAv1lhYHreNT
tRH9mlIVE+ISEOK46PIUrzQEP6aBsQJ6pG+npR4FrExGHw30oaRyecxKN8YhC0Xv/InlasgLoc3o
R7loMf8mSgoVkw0XB8t4ZWtGQiuMcsTrF21cw9SWFalMmYSITSrNYIGMB6cmlebJqmbFGBG6sxrv
HVry/UN75D4SusZJXfp9YFbxdwonJRpK7qgRrQIrpIb6teTSdGmIiu7ultSVbLODPFeHrlDqaEx7
Qrq3XnaH0Leprh5SUpmMpvgomkt4XT640uRQYls7kD1Xz3trKe078qnLaarrs661Q+OUojDB0dki
ldOoUUgoMjadnsRYTTalFSWhzuJAHEs7z5mdeoY1aHKgwbSpsYZvkWEzyqKGBu7GUVKPcQDhu3bQ
ltDq1oSjZk0lihACTZMG78ydwRVi+e/u1BTFEodWJzkRQyn23vrODkbfhzC6tEV5paoiRfS9c7qn
pvIQ5dWiBMbUS0/MaNoCIowoeFWaSdFRwcQeiogLtRp4Y2M0YZ0UeSJpIaCBN6LadVIDkyH8lKVI
igZWYb1UuCorHVsEZwcEAsUBgUBxQCBQHBCIhi6lPf0dzABbsI+PQ71ADdNn4sFyTbxQ7xWok7JW
JyH9HTRr64q7ohaC9nfL9sReLiSm2Zi13HTPLqZbwAmiGn8HL+cGWucXQhYnC4/ntfHipuqibOmM
IfwdTD4q+TtYCTp9NYjbG8LBpqe7CWntndYX/YM6AneJScPFwTJIBTSjp3NDnZk1bX+c5iDUzR2p
hr5/jo7wWEtKQpba68HefAP6W5NBs0Ozi9TZVGGM3m0oCeSySk3B117RpdREzSCyJ5C1x5Ngpug+
e8nQAi4QYf0daEAjt449pW5NHb/+TGwqiXcUZ/cM5+9QfbU51haIuNcO/os9sifq3HQFiFk2w/gY
uBcWUfwdoo8pxCF3iJjFwdPfoaL/YiMnh/pkUj/WK/s7WMf3qn010DAjJoT0d9gTqhLUT3GgdZfv
6L4atP7c3dmzg58S7NDOvZwbmuvjYHdHIDGyEoFyNf4O1O5x61vn9oyd/g51KPcdiqj+Dujf0MBt
geoaAf0d4p0dEK0uD03R62LFqv1n9x4VB5wcGqYAVtkI2ELxLKURCBQHBAKB4oBAoDggEKGW0oYR
tc2a2uYCoe2m6xGMq9UpImZvCNtrPteXYU2OLV4JYTdlHKn9wjxcPlxxiZ05atr7RTjfwcaLI7GH
v4f36Q8UF9PxiIPZ7A5Derc9DrGnIH4nEdTuDeHwAnB+mAtM6wbDKyH0XqMztUeY7QQTP6sue+5g
8ZUIf76D26OCuF882zwzfOp8L1gvUdm3wf6gNWS4veLIRWgE+43YvSEcHmI+BlTVH/1DAzh0i0mY
D6VCNKtujzQkKNS828OTACGVHrTC7BCmg/vEoaQ+L0MdvdWt1lDi0lqiSwP1N1TU9RBCK1aFwRwJ
KUD2mG6PikAJQdRbHKiXllBJ61YjWqWhjiZ+vkqX2omq1MkCvRgqk9RthZxRo53vEMKjImBycete
iBjWDvYDCnxnARK+s9RhrvAMoaRq9aHyC2AawtHB26MubPeO4dQGdHuIfe1AaNBqz29sDBiy6mz/
XRvdCGbstKqRN+5iBy9lCGpS9VxKGytncwldeYlQT2mg4bafYt0D0Tpa5bmH1qVoEWQNZ4b4l9LE
emq0YUHvNKW3Li6Ibdujrt4Qfhb9tRn8ByULQ9KeO7UvpMOe7xBQBEp8Fvm6rwT6O8SFtljrD/c9
GlKX+8DfYZ8YeCNaQR7qp7M1Cq15jm7M4oCTQ0PqEv0dmrKURiBQHBAIFAcEAsUBgUB4LKVd/g4W
E/8gc3vqYQwd+wEQwe/zTGeBiqcweKcmAWHgUwH+ZEKc7+B0jjBJezk62EvuUaMU/R3iFgcffwf1
xjBVsjaPJimOsHocAFHpvTNxlCCqkXel7/f7nS/hSSbU+Q7ENQpZDphxf2GPujJynQ2xZ/wdInLY
AbAdLQWJRRwij9bejV2HAyA8vvYefuqopfIMyt7nS3iTISGrz5e09RkNFP1YOkGjEZHRBp77ECwO
igErrYcYVleBlfSUOlgpOFwoaFxfLXQ7R3geqUICxMI1WuxTNPCVXTh/B/3kBy8XGM+wRn/VmBhK
Hq3q0/uBY34V/gdUsyHy93eoUXf0PnsF1w0xrx18/B2oQ48mfmFNnX0Nm8L47P5Jtcn0JZiPv0Ms
kwxxfs+AoNVYvMoSob5jmVdT6kNyYOs1/JP3kTMKzVpU47kIWkzFE0Z9/Q2rPBQC4UaF9w7mUaLO
AVd3gfAKa7g00HDbT1X0RFoNGRqa49ACbvO3cCqEWij6O8S/lLb5OwRLit/JQI0/AKK28x2CWItA
y+V/EOTv4OEcEUJMbY4OLhLo71Az2mLficEGqV8NRjllrkXR2uc7oJFGC8pDE1OjstTkZSwifA0S
bACcHRAIFAcEAsUBgUBxQCBaaykdm7+DnWY9TnvwC62OfmB856kVIf0d1HoM9HewR7Z9P5najewd
Jaf27+Pi+Q51EYe4/B0cfakOpz0E9Nwq6AfGp/YoJBwZvSZ9/R1ckS1ls5XA39+BOLlrkL9DbfRf
DBetI6qLQ5UgAeIQeZj2aWxqvIqN/bSHRu+q23MMe6oQidAMlV5M09oyqnsPioiQr+FWmzPHBa8d
ZPvkaj7qU68xijS77SkNVS4zWogOq0X2tZ30p7OPLQC6m/Ndsvr4OxDfNqu3PR+tu3SEYZ0Y5kr+
5ztQy2QZrTpctkmERj0GDBFu7VCrv0NTrcjqfsABiRYt8HwHYq/rCMZ8rrUOtYofIi5xgNr9HUjw
hF7nyaHllIco/g6VDM1pxS9745ZSfdcOVfo7NEsa6j400tiiuT6VEXyCRJjzJVBTin92qNnfwd75
G+v6UKW/Q4j4YSib/geR/B28aPp5Q1CPwzbwfIcY0VZPHzVsm5irDf0dmqssIZohD62tMd5RytJ+
XtjuDaC/A84OCASKAwKB4oBAoDggEHtnKe3ydzDs9o1bq0FGPU5xqIhg7wFq9xwITTSEE4PN7aES
mXDnO3iehuHj70CdX8AnthRgGtijv0NM4uDyd6D2MxtkQ1WXv0OspziE6bh+QmLJnUYXMUqCw2jF
mNHOd/CKrJP28HewZawJD7WZmFFDLGjDqz8KKvs7NMnVwS0ONVCL5RSHEB2XBvFCgmPVUMroJElN
wc4Se72eJm7xok3oQRFR+TXcahOnt84oVdD0WZg0qtFqJUnDGapWm7G39cY+UZKaeQJ7oL8DMX0Y
iI+rg/tXk2wE6pe7o5Qhk1T0d7Ae9hOGNCX+Qoeo09rB7u9g8X8mgEZIoT0KiK36KjgUqjSrcVbA
4xziRru7cTxHQlp52LwTJgcS11lY1pUxCUOakkq6EiJ+caheibgTpIHWgW64Qyk8VSVE3ZfSVn8H
/7VDU05xCFq51pJ7kJ+AnWR8/g6uwyCIRz7W1QV16UahjohAREKV/g7YBnWf6aqudvR3aIqyhKjb
XNe81KgsVbXFgjVXN6C/A84OCASKAwKB4oBAoDggECgOCASKAwKB4oBAoDggECgOCASKAwKB4oBA
oDggECgOCASKAwKB4oBANAHptITigEDIKAjvvtvVh+KAQACI4zcB3qcXUBwQiMLB9+XL4ke6xBbh
qEPAVkE0EAPzxm3ft3ZK6l1CfOU/t9rskFNg8CpYApTLOQGkXY7fLYCoxsxwPQBdWT0+z+9Kctwz
jfPW1fhh4wzPeOxLczwbZwppjuuqdX0m7ib4XUZLLalRNUo+9qUgeyB28Rwru8yNOs5J3YyFAmQS
rCrSUwHZdOWsVd8v8BrnWkOk1GCJPU/36eVTYcbtT2nllWTmLE3Y4sj+cnGpl13Z39Kf90+12uww
Pz8Ak4bsnrzHuB0A+Vb8BFdunzj3hfeeKp/9aeHNefbsxp9uS4nbaot96Y33zry1KLG4tzb+X6NE
XeMH4IcnGI+7D8/zR8svf//kP+R/uVSjPDw18ewLI19pe/HQQ99hJZ2fn/8/912RtHws6G+THxxZ
WeJH3mojY0uJY7vn2WNyTPyb60+0fXGmbXvp6Wd8M1n4rkZOo7+ze+M/fVzhnLUEq9MDJ9Xg7u0D
4sfntrTyqWlZ3HNHxU129+Wrb507KqfKytTmB+wctuzs0CPflPS/9W8fKrfm2qGb47uBY+MMFNi4
c0abz+De0U7gYfwobMJvwNPyk+3Du9CridO3Z4Xs+OS6fPv+yGCjuNf4AUmpytIzt96Ex2ELhHGQ
aqc8B78O2/r3pMXPTi/r+VjwgHIUwY9gbhYExsjcHLtn2ITZbvbgucQu/DHvn8lv75izkUx/o3z4
toXz0x/XborlxYPQppdPBYv7plx0gG/Jd5IHc62NZfvP3uXWXEpnjqWFYz2soifh4z/eLJY/qysm
MMuahM3VO6zDfZVPidDR3y5tzqmhj8ObOoFOaFi7aPxA70vag2vs0Tdgqq9mFhTKF1mhH5VLygaD
ciphyUfHlZvy/y9CNgu77D92uSg/YHfHZb6kR8RvXvfP5Mp7xq1KH2DQ0iKFH5nS+asz7+nlM2DG
HYQONiWl9pQ4tB3pBU1XYn/9PW2tKQ4lmLuu9aYS9HTDBUMcsqynDwlyg+SnUyfvgeQKfxd/b0JZ
KoxCVidwu0GntyiSp/DTv3lK4/0spGB45skPz2zVSDkBg2/I1ZNfE1hJQSzlWbc28jFQVEo9pmgv
rA50jKoSJaSeH0gO8Bm/TIpGnan02fKnCKb2upYw1arXR+7Ry2es7oqgSefUGiShb0fcU+IAK5m+
JXaR1w9Lh0hrfC3Na6OVjXHqLH7hya0uGDfGS4B3rhR7819ik/fxOTZFLG/Ol+Y/v65oSHkwGkNP
3QBo/Pz+K1q3yIxeE+ETI+e/PlLrcv7th9ZP51mPLCeus5LC0Oh/YV1Xz8eJIbUm8/LlEbU2lCli
WZorL26sbVTOTqUPfZ8d+z3PfpGV61srny4NLK4qnf0T49cobPx4r20yie/2yxcmE/cs3IKWFQex
oD0+C+8YKhBrXRGyxfL67vct0zWXnWX6sTJO32ckh481bHNC5edvn5S3VED6A/i6rODLa4fNWik/
xign9JKzJkuyGy0ft1SCKLLhok2+vKOpWmodDpUSo4kQk6VKv3D7ufOnAvbR1PJpmpQRV1wdP88e
H/dhroVxuHRQuf5wLQutKg5JGPwUW0nmlTVd2VwVc3AA0pxExjgQ+AVBab/ym5CXlPEwNX1LLOW6
5NsDcKVR3Gv8TE5Oykud3um1caVIpT5I1Eg5xUkXxnhW0j5BVl8EeJg91PJxIQ/Xhlj98DB0Df5O
3mvmYfC08r3P0hbMLFR41SnvjKr0P9p2Q/AKTvILQ6y+tfKpO6laXPaDwN8LAcy1MhLFwwCfvu8r
LcOQu6nmXyuWrq7A8lQGlvNHti16+kFY7EyX2Ly82n4kc3WezddwWNaP5dBb3cLhzFVlor9cc18M
DY0fDeXR0/Ku+88KPauFWvcpftyRevp1EV7tWO05Oi9PEEFlulE4u3ZxCeYvrp0tKNwsHi0WC6xr
ljoSwB8J8aZTpS+M/Lbna4Pb7UfWWJNo5YNpsMUVRh/YOy8bnPKwcfehP7vVOvyE/6C9+AF+JVTE
7s2bWUDUhFzAON8XvBjJtfYU0doftI9wvkOJbISKJwgi9ucawUGb71Zx+uXxgJT8bs3rJhQHBALF
AS1aEQgUBwQCxQGBQHFAIFAcEIiIsByVqL3OMo7/Ng81rrD7VN+TW3XqyjXmU6s1chQPGEQ4xaE1
j+ym1iuNl0eNHMXDyhH+yhKlVDvnXrlzPAYzgMXxjFmHuQGBaOzsYB8ziXPYtP7Q75U4pJ4DrJk7
Hh+OaIY4uPui9REllm5PKsSuo/IUi6ypiwaCawdECHGw9z0a0Cnr3aM0EWTZxDlL4NoBEUEclH7i
OfoTj4mkrj2KqvSx0yIavZT2102ooi1VmDnqAUIIkPpng8DZwUejVhbJFt3Eqg85dCMlZiNG7piz
wbUDwg408EY0FGjgjUDsk7UDAoHigECgOCD2GWjLEXqx5TiyUkJxQCBQHBAIN6zvHdQXbOH9HNyz
DnGlMd5haBHkick7ijZrEbf7gfpynLgmOMOeUJntiMccSOxMyBcLg0HcUEDLjTtcHGoG8RIQsJn8
uV8tW6MQjzQ+kmkTWgLeSaiVoGmpayXizY3ybz9IA0VCtYuDOo4qnUIzRzJu5XGTGkO4PMCa/mTy
L2rE17soodbh1jnMA3H2eec0oGTm6JqReypxvEa3Ut/PiKt4dP8SsspVp19Odj8G81aVC0eAMRIT
3S/Bae+n61HUahhIfNUbm/5lSpSZyIhqrxVvurZeL9MypSGIG1SV7mxliYYbZKw21u4uQzy1DGK/
Es/OStzrF2t2DhGzrgL0UBK8pqHeM5NXIUCf6RB3qjgQvWvRyhJC49Pj9M5KoiSJohKQanjy3BlA
3IlLaVK5J5HwHc6jT9HAVD6dkIbIqhq63qn2hTsqQUKRKHVW7sOU+EwMlHgmsOhKxM/RjARlRIn3
zEMqd+yoYhl3zSL24exg83gwFGzDOUC5sy17Lb+obYUbwpWA6LtSxp31BYGPO6hJ13c7NIiuvw5k
EFbT7X1Bcb19iaoAUq9PbzV7Q4gSn62XiEmdFKryd6hQpDhLHH/93lme0a63L1H3ByzVFcfoEM8I
Q403TdFfFVuTuihENtKgDI2QhvCaH62LlO1n+WjeuN7YkTJ60shvpUkMMeJdKpHoZO9gkSBNSBl3
3yB1S4omfAgEigMCgeKAQKA4IBBh4H++g30pHm2DzGXeQF2b+BajUs8lDnXsllu/nRzFv8G+337H
7Su53r5UT6BVy1ZDUhL83oF6eyxEf3XjEAcvvyASmC+1CIFpIG6lFdK/wbHfjkZIiIjKknZWg3nM
g/UIB6oN556nPbjPedCJWAN1ujRACiMJX0gJRSDCK0uOYdbqPOZwfYCA0x7sHc/mOWH1j7B6HXho
TS77OeMB9XUtrTA96rMkigUiiji4+5DvM9dpDyH7mqdrW4R+SsHb+weBiF0caNSFCvVXXEJ859t3
weL/gMSxnEIgwoiD0zctwmBPnc74Ec4Hcvh+urw+vZnBD14g6q4shXUEI24fBRo41Ls3qihxC4ur
jwcbZWMzxomc/L/JCNG942qf6ja+2G2PF1Mm/gkCc48iDo49WUq81BKf0x6c7gm2RBaPCTC+tqFt
MBEfoXQpQ+H9Gzz3lnEmqYzJWKJPOkInc3XIpFJ8v9z90O4xzspH7RgXYpiAar/1qGaANUQ9pcdc
VBtBxErYiKg8I9pzFyuWNM7Jw0seiCON/YKTSDT0CVySQLIAUhKkNJeW1CGd/eUyScjynFDSo/YL
HH8O5GdJ9iyX5VOSEVG9cFmfTL7C8wTOSCCdgUKKT4m2TKY4LtlnjPcZnmfUC2kuVbDR7EvKNKDE
Jc5MsYDShBLO/vWcUQkp6aAKcdgLqMmFGSeH0CiKm6l14E7Dqzz0/u0m12sGtd2EYmpTMLr47fTm
8qMgP0vJz5YWklo1L9xULjs3u4remaw9XF4uQv4uuGsGcnw5+SEz6M9uwkTX5itrxoOdheUegI/y
m8mcjebaKzINyPyd9FefZD8PPs9/VA3o+L4l3X4Vh5pGeZSGMHp3Tu5vJQHEUfhHCV5+CTaOwtyG
GWEuC51SdtYYczcWQRgF49lWdlZSA0qqxNzIMkqemWyMgzAG5zdBSsDWHOjpZDyUhUR56n4z2xtZ
FhWSs2osk6ZKAzomSiU58lJ2LqkGzGYt6fatOCDqvXaYlFVusaeLdavSv4JvjcNYFrJtZgTWzd7Z
Kf5uv/57qSctgPxsTXmWgOyuEdFy8chEyvxXlvL+LdhahJGskU5L9DZMHF6wPmAYZbF29F+KTKk0
4N30Zw5pue9UzB3FARENHwTuZ6wvJTNswJ8WQVR7qqj3zfWF51f1qA/DYpfy7H3lmQRiW8hMune6
WYpsItMJkGeZjCtPC1pob/F94WFHijYWq90mUyoNlvsPvqfl3lF1oTux3RGe2Pm//JFjAP/j6OsU
kkMwmNyE6an7Bz6ihgpC1hx1L04PHZGfieqzvpWhjZDysL36kLwm4X71vAB/IghDm0z0srNyvkom
P8lOTThSXHkDBhNlDxqMo5K8RuhdHeQ2qi00zg4Ib6S+fFjuHLem5pg2VOY2l1i3zx3W+8tPSoli
Wo+68rEPyM9/kk0Ul+U+xZV/HjKTiwcO/xW7/GOeTUHDvdwGG+y7iof10T39SX5ixZHi7U/x5bed
NJTcT3A98hzVzm/eqLrQeJAuosaF92SlBxWeV5VJ5JjhKKA4IGoDB5uOB5vh4tWUiS/4sjeBtjKK
AwKBawcEAsUBgUBxQCBQHBAIFAcEAsUBgWgA/j+5jRXz66ImNAAAAABJRU5ErkJggg==
</FILE>
</FIGURE>
<FIGURE FILENAME="Forest plot.png" FILE_TYPE="PNG" ID="FIG-03" MODIFIED="2022-12-26 00:59:35 +0800" MODIFIED_BY="[Empty name]" NO="3" REF_ID="CMP-002.01" SETTINGS="SHOW_ROB_TABLE:NO;SHOW_WEIGHT_COLUMN:YES;SHOW_MORE_DECIMALS:NO;SHOW_RAW_DATA_COLUMNS:YES;SHOW_EFFECT_SIZE_COLUMN:YES;" SHORT_VERSION_FIGURE="YES" TYPE="FOREST_PLOT">
<CAPTION>
<P>Forest plot of comparison: 2 Any thrombosis, outcome: 2.1 Any thrombosis.</P>
</CAPTION>
<FILE>iVBORw0KGgoAAAANSUhEUgAAAxgAAADQCAMAAACz8DcSAAADAFBMVEUAAADAAAAAwAAAAMDg4ADA
AMAAwMD/gADAwMD/gICA/4CAgP/g4OBAAAAAQAAAAECAgID///8AAAALCwsWFhYhISEsLCw3NzdC
QkJNTU1YWFhjY2Nubm55eXmEhISPj4+ampqlpaWwsLC7u7vGxsbR0dHc3Nzn5+cAAAAAADMAAGYA
AJkAAMwAAP8AMwAAMzMAM2YAM5kAM8wAM/8AZgAAZjMAZmYAZpkAZswAZv8AmQAAmTMAmWYAmZkA
mcwAmf8AzAAAzDMAzGYAzJkAzMwAzP8A/wAA/zMA/2YA/5kA/8wA//8zAAAzADMzAGYzAJkzAMwz
AP8zMwAzMzMzM2YzM5kzM8wzM/8zZgAzZjMzZmYzZpkzZswzZv8zmQAzmTMzmWYzmZkzmcwzmf8z
zAAzzDMzzGYzzJkzzMwzzP8z/wAz/zMz/2Yz/5kz/8wz//9mAABmADNmAGZmAJlmAMxmAP9mMwBm
MzNmM2ZmM5lmM8xmM/9mZgBmZjNmZmZmZplmZsxmZv9mmQBmmTNmmWZmmZlmmcxmmf9mzABmzDNm
zGZmzJlmzMxmzP9m/wBm/zNm/2Zm/5lm/8xm//+ZAACZADOZAGaZAJmZAMyZAP+ZMwCZMzOZM2aZ
M5mZM8yZM/+ZZgCZZjOZZmaZZpmZZsyZZv+ZmQCZmTOZmWaZmZmZmcyZmf+ZzACZzDOZzGaZzJmZ
zMyZzP+Z/wCZ/zOZ/2aZ/5mZ/8yZ///MAADMADPMAGbMAJnMAMzMAP/MMwDMMzPMM2bMM5nMM8zM
M//MZgDMZjPMZmbMZpnMZszMZv/MmQDMmTPMmWbMmZnMmczMmf/MzADMzDPMzGbMzJnMzMzMzP/M
/wDM/zPM/2bM/5nM/8zM////AAD/ADP/AGb/AJn/AMz/AP//MwD/MzP/M2b/M5n/M8z/M///ZgD/
ZjP/Zmb/Zpn/Zsz/Zv//mQD/mTP/mWb/mZn/mcz/mf//zAD/zDP/zGb/zJn/zMz/zP///wD//zP/
/2b//5n//8z///9BjlLGAAAjhElEQVR42u19fXAcx3XnA4GdwewuF9sLQBQkkSZI2FdJynZMUyTx
JZUWsnQ8KmVb59hXiXPS+Y9Yrpwrd3U+VfxPFCV3ieU4H67z+WKlfPJHKVW2ZJ+kk3L+IGHTwILE
isRdOVGuaAMESFqELBA7AIjFYncBbLrne2ZnZmd2Zxe75PtJxMx0v379+uN1v57pt91GAIFAWLEH
qwCBQMVAIFAxEAhUDAQCFQOBQMWwIpk0X1s/I4pegeciPab8TNkmk0mOE4rq40SkMWLdtmVqRcUY
HzdfWz8jgOKH4fpbOzcX3aQpnBmMqQ9PHW+IWLWWaf2t7QplWm3SMjW5YhTpmCPkoCfM8eEiHU4S
3El2of9HBfn6XJj38SlGpY9xfIw9JYSxhDy4RTiu8znooflJGZExIS1nEFEySoT55+pX0PjsD7oT
keF3QjrcGWcFP9n5FXpR5FEwCts0fow7meOo8NLoGhvjupq18chsJpSIsjIJzmUSpDJxpjLxXAwV
wx2xTD47SGD9xFt7T7DKWo7mu+UY7qx8/Q+rwzk/HCX6+NGIcJR1qK1o6bgUvM4Xrgw9ATcH17Mn
WMT2zKAyqX9vTb5uzw0/Ub+CbsGvAfwMCpA88WqJPnfkw79LL5o8sq1Bm+v+75/J5kmBjq0spOvo
TPT98WYd1SCnlGnw1R3nMrXTMhWy+Uf1MgnRo3FUDFfk9sf2wg797+7tF1n/F2dhU46ZPSZf50Ow
44ejRP9RmLsMQ/Tp9BKcljNqjx0G1iNjvZ/boJeFOVAGtV8LydcbfVJ8nVACOnMloI3memSePnfC
7Ovy0CDLI812T53/Ce1rn4nRQVbBEMzNQq5JG89YpgX6zMOsKJfp7IuGMp2lBeiKKe0glelyE5Sp
yRUj/p4/icIIRFOD7+tjNk+C1bOEBGjXET8cJfqvMUZn6NMxZp9IGb17J0wjwqnBI6M5OaOSOaOQ
z4z8oQ0yQP9/DIZZ1sAuTPM1eZg9/vQEDMDpp/7HjxWZKc4w6geatPGsZRqRL7RMf9pnKdNW1FIm
NKXcsQG/8zN6ySz+vyPD72M3maCaLK0XPUkN2w24yjISF38nPcym+WJa1cDGoIMa2/Ay/B0TjZVx
Ur5o8khLjC+dOAin4No7jc2XzsCPmrTx/JTpkqVMqBjueBzedZheIh9p/zNIsfXcAJ2Qa4cAhx/S
GY2Pj9N62DvDIj7yn69Soxeg+2EINbKgK6lEsfip1M+pRTHTL5lSAweN8kj45Lkcte/yrEZSIHUe
Dh46zLpfUyJMy5QxlCkvl6mzYpkeHtj9MjW5YgymbrLKWkmvRs7dZHbN+vRyAGwvX8zmLqyaGzHy
PXo5m17bNx1l9ZI919AXh6EYRCPte/tAPHeKtcny+fUOozzKG4fR+ErqIFthRCbvZgELF3LZiytN
2nhLsbbonXKZHmFl2jq//kV6+UnFMm2s736Z2lpp23kSxm+xjBDNipZSDL5UaExGHBSwa9ze6Ggl
YfONygjV4rYHbiJEIFAxEAhUDAQCFQOBqJNipEt8iI8WoTdsonDZIZ+J8hwfSXug9IikBNuoHsFr
MoP81t3/TsyZJ4A35gZKM/MiZLgkl4Fi8mRZvHJnzoUypXWdNPopaCnkLG2F1QKLJY4vpSEj08bZ
JttoQq0rni8VG+vbIBUnV31xMhGeixVp9Um0hIvT4kwodR6m/TLTYFcNg2I8MLZQPH3s9+DdJ7wm
/uaxWGHl+H1ByjM+7rAj/z2DbomMG/md5Xdk/tRxr8wdKc/BGyMw8ga9ThgSuudyDoouolbwTegY
O/Pa2IPwjzDNaDevbEJxS95K0fto++LpscbvRt8Hd1VfnG8eX4ke7YYtSDPajexHobgtb59afLDt
lyvH7t69GaMIvwKj489q2+Lpv6Lkg9ApDW3SiK36MUQ62dOTNI0wvqlSA8Q7hTTzGIhLA0Q4rPoL
KASKP0UFTCTZZ9FocqJExxA2UCRO8glJql6B4yIu6T/DjcVAolT8OMqRS7JhO5IklLaUUfwzeJZE
8flwBC3JZxTmsu+GGa/AI5Ci/16BUEblzeqPSBUzIYzJ/gZGTL0CxSnXQbiX+yRkhFAxw+o9o/o1
yOBh9AgU4DfgL9nTdl8Jur8ox2zMConR8Y1G6wVfqFScIifQ4nA9GVaXGdU/Q8aTIMzS4uyTPyCU
Ql+HbmXPzjuHv58QxnO7pxjtcCSck97ha6rdfSL8+6wJeqkGMDE1Pwb+upz4iDBh5Lbz6iDt/icu
yruLl1fL/AV0fwpnjJ47RqfUY+dPjYVXj7I9NtuvD39EkurmYLbruPNI2DUT+ezRLolS8eMohzB1
fBF6j0/tzERnxg6C7J+RZ0k0nw8H5kc/G5mJS8y7ZN8NM/47rbgQ/fcl+Kd+lTerP1nVTq6VHjVW
rKykX4Lfdm/vpc6fk0OD4VD/0Wj46EHVr0GGtHd1mw6xn+bDGWjv3VMs/KYcswWXdsMq/5dUmGdc
KULCIC1O542DRz8bnTmk+mfIKLHilGAHciE69j1OLdP8ZTmmAL+6u2uMs1Nw4lTEtLFxE+YWAF6F
PJWOabLmxzArWbNrUzD4lL7GAFg4QjWoCJe35IYPlfkL6P4ULhZ9J82rG7hhmMtJ3/Tmb8DXlcrr
2nrReSSk0h5RPgIqfhw2zAX4C0ojbMLsnPQdT/PnYD4f33fup3k4MkfLL43Ie0qHrb4ZqcHizuTV
iZ3i0GSfxptJdFWKvhrS/Q00JIZ6ZhNG4cyiShU6ldvg5+FjjOOw6tegmFIwILDmS02GT+yHzlX+
Dv5QSBoLhmFXtm0/Pdg79LR7ceb5jY2pBVo3R1iv0PwzGDh4eYC2QWkq9uxxAi9EhH7hkOycOLIr
xWnX17R/+/bAM/vv+Y9b/TAPyr/74Yln+uEP3yxtdlxje/j+4QB9PrvdD/J42f72H8zvv+e/FBXq
fkadvNh+4Il2+Yl2CJZgYNZIcG3bWZp+GJ+fn78+88Zme/J//96Bb38brkiZ9R+YZyx+9F+H+mbm
c7YJ5wE+sE3ZP3CR3cd//VPn98mJrMx//1d++LlrV7/AmC/sGJh3zQ31/bLLkfknMpT5K9vsnvz6
DcHKXLg7M/jBDwmDK3e9VWhXec+3s+LLVdH/DnMCyvWnA1fu/umAHCgJpxFITyzfZ6LHDkz/Ma13
yvHsttwcCs0v/9PQ0pXHLha3//b6t69sb24vPnNtcaqNVe71Axef0eRuFPphad/vXlra516cpeMH
3v5jaHsHLc5Vc3GymZdLC3u2i1sbz337/oub29c/f+XzC19gxflAZheKY3pdm3jw+owyfE6CtC5M
Mb8FgCdG4iOfVqbvtDFJYuX6x+jMnQJlFZnJwBwl0vfTK/4ClF1aJaiMxLeG48PfSrTBi+Pjps0Z
9y2+lp5dd0z3I8b+mjyoy34cdsw7Z+8Z6ZSZm1YUms+HPeYYc7noWdl3w7wUpsPgV6kttUnvdN5t
cv05WRZthVSobHA1v/fL8al7i6BURZux/hLZ722UnlftEIDDucRsqCTL8i92Y8ZYmnwyteRenOJm
qi1XhPvk4kwaixNaL2Tb2tW6Bng51z3UJxXnedi7u6ZUZzKXWKQrDSovbYKeHmmBN/Age2MAx+GD
0rho8mOgKRKJX5V6wqL8Iyn9M9RiCMHDB/UJUvIX2AO9D0rP3vwpbkweT92ghIeKSe0NZ4ot9D+y
Iuo7+cvQCYdnYEqSX/HjsMP8xInJeebvsJgM68wzEFZ9PuzxOswcpqkYpeK7Ye7kdMZfgh/QvyED
b1p/9xrMLbAMC9Mjn1df2Ti88ibD58OlDlayHmoEKn4NMk2EK5IRDjr5RUHyXsi/Ban04ywmPPl2
JpeMNLwvccObFYrTPRy5OPJlVpe9VD7FP0OmEfjFxPAyCFzvYWBOvZ+i422v1DtnU/FMIhnePcX4
SToeiqd/AV+Z3A+nU+uvsrXydJb1w7kJmJJenVn8GG5OZ7kH0z8GMfUJ2atnzyPnRBg/n9vD5gjJ
Rpb9BcL8TVkfKvpTSG+xQxyEQixtJK3ty1+ZiMPa9MHIeecGn7+QPXVxVZJf8eOwY54QIJ+gtOsH
p7WShFP3wKrq82GPhTOnWEmYz4Diu2EZLoEPwTEeJi8ZeC9PbxBd2RR/A+M080dl+UyaPt6MnRPF
82O980eya+fPqn4NMs2NjkhuRoSbew7GL1Abowf6QBh+QZIlJvTFLzTeo6EDiHtxikfPZ1amXu6h
dbk6vaL6Z8g0kbaD2f8rQDS0snGBLqQm2kMgrEqdpu90ad/GmV80uDBetp1n9u4d+ukN76/thMt7
H57O2vX6283NgVZF6TfP+3lxOv3VZyvS9H742VapgJ5s5desPeubLdq8d7z3jh4/ldH73jt6bWPe
u+/20gvovuOO9/Z2++pJPcHQNAl6XeL+tQea3UMbHhyD2B0km9p8wE2ECAQqBgKBioFAoGIgEKgY
CESdYf6VEFF+RyUC+1SjbPBSXluJ2p16a3upN0TiFq4JISoi+ZTJgbuJuZfyitZqE6UKdRXGJo0S
whLbxRLXtETOFBGAYohE7lByI5qaUtSflFvbS931wjVcE8Ks07VyF52L7axfijJp1ErduuqkKY1B
fGLLUc/fIZaIPsoeiHvcS/ChILIcbzbFMIyPlmY0hpnbl1TXB6udL0Tv4UHpqZk5sb0NEsSL+MT+
ofrWCKgz+mDT3N8xOjzVPDSy93vtDs7hSlf2a905qJ2T8RaMmebFtmoZxOCWQYe56Yi35rOZThpi
SfmzhgK37kSDRigGi7dEVOPo/95VSbWk3HIwczMbvc3SGrfMGqPFBy65/6l9wvcITbwwVy1+4kci
f6rkbXom2PcbphjEoBtarZPyrtO0E4b+aqYaaSokIzVI5Lw8CsTqwgkjcOwpW2DLQ5ylYk1hTasX
6ssoQkw67rUPy8kqMBerkaiaXi76YIx60ZDFN7GxntQwZg/I1hVRv3Yo78ybwOQyC06ClUhhZ764
kopEJ5PvSUX2ZfXrwFEPAL0NSFO1RmvD77ZzHIp2YSIkVTZHczcWbjtHBGMiNigZwsmUquVdCaJu
rxR8Nwe2Fc4YCAQqBgKBioFAoGIgEE25+Hb0xxBJWXSD/TH07eTEMbpakSrRW5krtUMqiQs1+WMY
6puYsrP5iCfa+co0qz/GWivsNvTqj2Fp84b7Y4iakorO0VWKVIne4uxhdppwE7dGfwytpGbZbD7B
i7ZFIc3wvtZGhnY59DuWYNK8imEYfVyacTf8MfSdRg66KpYL6Vkk4jVvS/6kZtaB147fotcfxHbG
YKEt+oGvufSXgJtelAkrivVrWlFh7paHnZRiQLt9bQwpUq+i1wexWAv4bXj1xxBd2qzpNq6pG7x9
OkB41hODweLBlCA+/TFq2uOliYV7d4JcYzgvCj1s+Gy++aUeLgvEw4xqHs1V7w3PquSqdhVGIVSH
eihGJX+M3Z8w6pRJ0GxtPDtE30thB/cQJbiC8whOGMGtMdz8MVrJkHKd/2ruRV646p4dNcyxDu4h
SnAl5xHUiyBnDA9Gbiv4Y3hxmTD39XIHiCCYV+mP4eIOU9bfRWKbH/pj1Az0x2h+oD9Gk8wYiNbR
jGBsyYZhzXD/UlN/AMeDYxC7pBjQ1IqBmwgRCFQMBAIVA4FAxUAggoRpr5T0l1j2eJtcNJR38iqB
djU6bQTrreGJj6gLbjxZouLbHL/MbZxTbBma/CPktL79MXTfE5M/Rpk0YM1P37uOnzKCUQy9SssO
XrC6HxBzCuJ0fkPN3hre+Cjd2nKyhBgoc2O/dWKushDL69S3P4bpnA891tZfS7QVgODv59TJlFI3
iXjfLRK4t4ZnBgZ99rxJhXgIsfTasiHasd48ygCe+LhL4/5BHFHzjOG1+9jQiGR3G0MkZVaJf3lE
T66tpOIRZsTWQCIB6oXZ7iPVNBnCu2KIjnO1m90NVo+/YDcZirqhXdk+kqm8G24mrhX2hXvgWr7N
Sdv+FLQ/BsF5oaFrDLvTxGxmBtK45iHqskHrYJWIiU/mxkMsKk4DFW0oE4FxLebTH6P2aRwR4BrD
pt+JlQc4Fwsg2F3phPiyOmrkal8gsapNSAFbUojdXHxra2190V15KRG0IWVz8Ubsl7k34gqOEP4G
lRrWVNh1G7z4JqJh6aCZu1a717gIIaaXMAF7a/jygvDriFENcx/Lg3r6Y9g5aIgk6DNBbmMEu7sW
p/m6zA7oj9FkphSiSTQDza3dN6VqWxtjhdYBeD4GzhgIBCoGAoGKgUCgYiAQLY4284Y3MPljGBwP
bI6nMB/jYNmYHfQBGt6Y6GdXeDjCwo6564+YgdHLw8l5wxJZw/kYBhcM4hJryNbUGqSp/TGkX0Vo
5t929uCPId9oW6REw6YhRWcscXU4QMMrE2IpiL/NSZW2CBqGDwfm1sgazscw5EBcY8H0YlbUiZrQ
H0OTqN0sNmluxfDbVR02iNTpAA1vPhng9wgLjVAk3pi7bD12jQwOxD7bFgAxzRjN/D7ZXTGkzbRi
TZ01uLGGeCEymRmebQnRo51GavhyENhn6PJSkVbUkSaHN38M9eQM0Xa4sokLfIetfu6Dh3Hf5xEW
KmGFWcMSLXpUA6le/Phj6GmcVjG3wKaoWEv9RKezP4ZosbKJU1x95+AK/hgWq83nWWOeVhjGZw9a
Z3T18KqnSho3F3TnNQ5+7a6TKUUcz/IS7WduS1ydJozmXaRVmDBIFTZOLYUUUTmCwZ5KoxcBw48i
mMc1fRAkDTqJLGB/jGqYeyI2/XpOwHK4t5cvbxGEj8W3yR+jwozvcNpSHQ7QqMYfo0q3DG/ldSVW
i1yTP4YpB6dYhx8LQbeMmhH4r53jRF4/u8xvbaM/Rt1MKURTaEZDkyFsTanbZXncQkB/DJwxEAhU
DAQCFQOBQMVAIG6hxXdg/hhmnnU4LcMbld9sKtHbnf9RmZPo0R+j7DfSHfwx7PxBTN4amisKno8R
kGIE5Y9haezgT8vwRuU3m0r0omfmxkj956Ir6YV9RvoQJTr6gxgfDE4bDdloW30e32F/2mG7puxJ
QxTDbx912lklah9563NaRn1AKhVYrKc0Onv3XVWGWOI26zRqtqg+G+kD31qzzmruawy2V7qaV+VN
6T0WcA8QRc/jh7XPurP3SGefv6gEiy1S/7FmdW+tjz+G83E/Ne8o9OhhUU/moFlHnpXKpz+GksbV
A92Qv4HUrysKwuMao1Z/jGbYvVbxFI3GmRBGy99nZ62w5CG2pL5dURAe1xi1+mMQ90G4MRMGqSdz
32tT81G3iNZAXfwxdlkvxObRi0b7R6Dy1WvGqNkfw2IGB+ua4S2lX3+MwJnbOEtU9McoU04Hfwy7
AHdfDkQ1aKtj/eHyr+71iP4Yu2RKIZpCM9Cu2n1TKkgDG6u33vWI/hg4YyAQqBgIBCoGAoGKgUCg
YiAQqBgIBCoGAoGKgUCgYiAQCFQMBAIVA4FAxUAgUDEQCFQMBAIVA3HrIXEaFQOBsCKz9olMs8vY
ht4siEYjdgXesYaurQiECcUwwHq6yYVsF7ChEI1F11x3LvfdYv98i8wYSQnqU49giJAuzwlQLHF8
KQ0ZmTLOdQFEEyo9z5eKjPZkQ62zSFK7MOmiGUhHeS5WhKKpONUhnCzLQ+baG+ZC0aKZOEqj1bxj
HBeVxkRFJsLFKcGE4xiq00dCfKQI6YjKn+WWoVxLRUMbJS1lU+TU6ZgsNZe+Tui9Bsvd8OZEy8wY
8/P9MK5p8Yn92m0/sNvMA1x+z9hzH3vzc/lTP05fmqdhC1/YLoZuyk372Btvnrxyo0hplzbffqZh
ldx2nAlXjLELGVkOHS299uzo37z0/pV8752ykDVM+XtPMOZKHr3Angrvkrh+4sKV544sGzVj8W8Y
1bfulfImRzMvXf5sGw1WZCpl/93FIvesU046fez41/7tz5e2nj/xD6mfS/xpm8DB1WV+6Eqb1Ebz
3/jxdJFe/uld00WznKDRybLMy+3WdNhZB8gB/K/9rTJjaEsjjo8BR0ccSIc57mROCT403AE8jB6B
AvwG/AUL2e4rQbeiWF+eFRKj4xvs9q2hww0T/93y6QoP77C/BZibg1fgX0Fsjt5v1fwLKA/fL+ex
I19K7O8+meuX8n2XwDRj/LYigpR3AWZjIBhkKoW+Dt28Y046fRFGR2GHCi+M6vxfgblZUCo6/YHJ
MBumHp1cscip08myNDlKzS1euWLEj0aEo10FoCPV/d8vZPOPquMSzEIbZEBqtk/z4Qy09+4pFubk
2CfhksqgA/INE3/6utxb1uSqTiTgDP3vWILe70COixRrYZ5+Rc7jTUMelGtI5noY2k3EZ+VoKW8q
yTHYMcj0eBEy+csunUSlz0NPDkLw5zDRo1fjGcZE6UgPDQlLbJjKh0MWOXU6ReImxXw3dLPxt9UU
Iwdzl5U2yUFXDE5ripGgfX5AoNoBqcnwif3QucrfwR8KSUuKYUioDG7WeEiOH2TlXNdDsgwSRuSu
Vppajx6vabkjczXnUZqKPStxnViHThPxMUPekiRtBpleiAj9wiG2JrOFTi9OvedU6ioMTj31nqkt
NXpE1jlpGbGZ+iG75FKXrXLqdNlEM3e5PgGWAe5ZajXFADbsyK1w+qmtKIwqoazdrk1nu1OPQTZ/
bI5OGyuF+dz8Rzck+ykF2icbNXXDkWJ/HodJWdrsZmiW2ihBa+Lm0gfht+iKY2x0xuaX/pS8U5qt
oMgkFi7n5zavbLpJLtEfGHr66eFvwgNDrz09pGn1gN5SwhDPNHBg+K9tOv+AU4s2F649AtCzAq2n
GJm0EnwKrl0yTPcZSGTzG6XndcrDXGI2VJLtp3dpyeG+3SkLNfQycI3Kns7Iwy+ol4AxB5m10dfs
mrZdzrtNq0NFJoCXc91DfSVnyRX6AltjPEmnZ7rG0Eypa4yJXJReeY2zbJ6uyumaGYl/BIiEWk4x
OuHwQ3SVnZLWfnl9Hc3BXohwRTLCgcAvClLL5C9Bqvi49MJwcimTS0bZ7V6Y3p2y8DAwA39PBX1o
gP4Jc70DwAedh8D1HobXgbT91PYDUEjOm4fDD9MenEyqMgF8agtSvXscJVfpO9gao53+l+uBkD6h
zDCu7PXrNl3pMTHg46C9R5dBHxS6psf8vkcWoOUUY/5iNndhFVYm4rCSOqgvFzpgH9zoiOSoBbG2
52D8wjydD6EPhPALLHYpJvTFL0jGxXnYpdFg/sz6qbQIp9Mb6xeWYS60mj0TeP1HQysbFxaoRfNu
288ENO+bNO8bR7LZ9Lgs000mE0y0h0BYddJTnX41vRafXoWz6a7V9KoavZA+tX5mWbrdltdyJbmO
Ld8CDHTNPWWE/3+i2WX0vlcqcxe/6okwVrieAERASILzlqLFQ7lqkzZDycZvDcWAHNn0Zm0IGezP
wdmHJec3CNH/M+qSkoO2PCpGAxQDgbh9FAN31yIQqBgIBCoGAoGKgUCgYiAQdYZha7ay9Ud9TaWf
hVvpVNw6n5orsVcOrg78/GoDcy+HmyNuQ8UgzXkwtKj2X/pPDFpGI3MCeAIwws2UEkWRdRFRubME
gx5BaWwpg0eDFFbECQNRNmMYe4dIiHWANj6o9xINqcdQbpBGrKciiKgXCI+K4TpOUy0wdB/SwFGd
ZUvEemRTH66IW1cxzCa36BRRz75lHsQDnpgUViLByQLhRzFEYlQB4jY71M+UUt8ckToyR0sK4WHx
7ThnSO81tXUGuMwgwZk5RHldROrIHIHwMGOoZhFbVoO+OjVaSxbLSaKsaxcT5W8NuMZANAi47Ryx
S8Bt5wjELbfGQCBQMRAIBCrGbQWx6Rh9p+kkMnJCxUAgcMZAILzB+B1D/ojm3Q+jfCYiZWm0byIK
AZusSHkyfSKz+Zonf4B3SqXuBCQ28yIx8ZUCTF+6baTRHD9wnwgqRlAgdqoCpk2HpNwkFI3JRXub
USSO5qC0udCGRM9a4avvGjYKLNqmkv6/tfRCREa1K4Y8tkrdQ9kGpd2ysVQkoEcYPOvYk6jRq52V
iMYhuGzoN239Fol1L7icrtbB22YO0rnfHgiqoOKty8ioYR1OOZn9LPRbWUMsEdroTNRebd1xqFpZ
onFrIrFSyjys1pmuWzq9pj2W7bf2fcA0S4j6BqlyaepS34gWN6VEb8ONcUQv7zzE1gYh5qufPqdl
R1w1nXjgK9pLZVcIUGc/BCoGgTIrX/TWxxrtK21RPeJRwbx7AxL7dwmI23vxTSp3OR8906Z3VWW8
mEwpe2pXvsQLY/u1Dy4xbgdGRk4dlXtzWQcUbSNEYjDijbd2HdhPWUSbRE7vUklVazScFhCeZgyT
R4ZmiMu3ikFi9mEwPBncRcGPq4NoP8xXtH8cX6oS0aI/hgAXHVEFFiXvj1tJZQxtpJexOgaBmJjB
mKkisYhWZVIrh6r8MSqZPAGWOPj6vV09vPVya28U/XUmQ8UFMWIEM+qI2jcs/5+jjUnLOPjeEiJS
NEIvvNuFYl307fbQlN0b6xs7evpP6vvLNwmAItglFfHPFpWjpkogu5p7QFwqJMVNhAgEKgYCgYqB
QKBiIBBBwvl8DPPi3d/LtbLNFGLZRwHDBle7pZAx2nJ2RUX/C9OraXwLpS42tc84Vf6OVtmHoaYr
Ww1Jift3DNHeo8L/pyBLh7TzYCJu+Ypg+V11MF5Ed/+Lsu3ACEQQppRy1oV+TIbxCAxRGeJtT8so
PydDZWKMVPmKznpBwEFD/Y4H2MKIWk0py9BrdHizuGaAy2kZ5h5s8uww+m8YvSLKbSoXvfDkf2Gc
dwhOGYhAFKPCgGtyQbKeluGxD9r60xHv1qM3/wu0oxCBKobod0Ej2t6WP4tO/de1c9sQkCrUD4Go
UTF0vzbRbw8UrT8v4OPMJVezyEESETUA0UhTyqsVQspNf9G1T5e/5BJJDQM8qkQ9kWR/xn2Q29Mq
P2uu/bq5mS6gTJwTuObuRzEsb3ZFYmftO5yWYXWfMCUyeHSA9ksiosv52nbv3D34X5gLgMuM6jEe
CPm4JXY8WYdMKtE75e6EPTYDMDtoSLsQbZGrPKukeoQxRj6jSF+Ga1HEyFgjlMKIEl4mCbHk4z5P
6FKYCoCoFRMnOT4OnUVIC1CMcJGiPMzTf8k4DzkudHJCJe35JM/TSlfCkrkxIS0Tdp1U6PmcfSa9
AscnWCZFAdJhLpzWM6FpcxzfqWWSjHdyCaBUfDhj4sl4PAeQ4LlOGpJM8OGiImancmHpoArFaAWg
/0Wj8dB3C+EccGfhIQ66ucLLBivjxUWI/33xux9Qn9c/nl/JAnQpYfte6LxXjmh/XrrsLK7E7TNZ
jxRoytwdsC8E93YWOg3jOk0bi+ajD2oBO9ejNJMkn+88IPPsksNvUh5PAGTDhTBTgOXFTqXxF68b
0t2qilGN/wWiykVGkvXPnADiMPzye7D1KuTn4EinTnAkAe1judym+rw5CsIINdCVsOXEnEI8Kw/V
Cwlh2CGTG0CjeouQ56FzFmaLOgFNyxcmfpbXAhYSGcpla06mojxHlNwlHtBRTMyyOWQroXLJJQzp
blnFQDRujTHOTPNMV/Tf08713+C3RmE4AYkHdALa4X4R+fCdvepzMf5FAVhYXAoLQeIxjdBwsclk
uStCU/5sC3aWpEweM2Uilr7Z12MMoBiiVCX1SdIumQdc21n/AyX3UsXcUTEQ1eKutqW/or0q1BUD
mMxARl7HZtReuvF3X1lTSWM7sTUpbFEKK0LmGx4z2Q83ojRhO2kHaKOZfN2USSj7ufC6JUWKUo2a
tOvjEg+a+1svKLm3VV1oVAxEJZRCObaseOn9/xMgPwAz1KaZmMgcVGKFROLflFTS7eUPdhvCuuEw
5zGTrRs5Zitx71sCmH4DBkK05+cyqiHcmUu8sm1J8XkBBqZNIWd+KPEQcglJIXpgYBMVA1E3RNbv
ZEZIbHKW9t986ENbdIAe6/uuEvuD41xXVOuae6VwNWwPX1jwmMnq3j7WF9+epKuDqw/xm1cBVrru
/JoSuzfBlR3yOtjNbZrDVu+7i/H4QSKUXWG5c/nXqy40HmeMCGypPl4poEJ4VZn4pvTGARUDERS4
trw5gM97o/MDvlTwKo49IQcFVAwEAtcYCAQqBgKBioFAoGIgEKgYCAQqBgLRMvhnOD91UBXd5KUA
AAAASUVORK5CYII=
</FILE>
</FIGURE>
<FIGURE FILENAME="Forest plot.png" FILE_TYPE="PNG" ID="FIG-04" MODIFIED="2022-12-26 00:48:42 +0800" MODIFIED_BY="[Empty name]" NO="4" REF_ID="CMP-003.01" SETTINGS="SHOW_ROB_TABLE:NO;SHOW_WEIGHT_COLUMN:YES;SHOW_MORE_DECIMALS:NO;SHOW_RAW_DATA_COLUMNS:YES;SHOW_EFFECT_SIZE_COLUMN:YES;" SHORT_VERSION_FIGURE="YES" TYPE="FOREST_PLOT">
<CAPTION>
<P>Forest plot of comparison: 3 High-flow oxygen or ventilation, outcome: 3.1 High-flow oxygen or ventilation.</P>
</CAPTION>
<FILE>iVBORw0KGgoAAAANSUhEUgAAAwgAAACwCAMAAACcqrmgAAADAFBMVEUAAADAAAAAwAAAAMDg4ADA
AMAAwMD/gADAwMD/gICA/4CAgP/g4OBAAAAAQAAAAECAgID///8AAAALCwsWFhYhISEsLCw3NzdC
QkJNTU1YWFhjY2Nubm55eXmEhISPj4+ampqlpaWwsLC7u7vGxsbR0dHc3Nzn5+cAAAAAADMAAGYA
AJkAAMwAAP8AMwAAMzMAM2YAM5kAM8wAM/8AZgAAZjMAZmYAZpkAZswAZv8AmQAAmTMAmWYAmZkA
mcwAmf8AzAAAzDMAzGYAzJkAzMwAzP8A/wAA/zMA/2YA/5kA/8wA//8zAAAzADMzAGYzAJkzAMwz
AP8zMwAzMzMzM2YzM5kzM8wzM/8zZgAzZjMzZmYzZpkzZswzZv8zmQAzmTMzmWYzmZkzmcwzmf8z
zAAzzDMzzGYzzJkzzMwzzP8z/wAz/zMz/2Yz/5kz/8wz//9mAABmADNmAGZmAJlmAMxmAP9mMwBm
MzNmM2ZmM5lmM8xmM/9mZgBmZjNmZmZmZplmZsxmZv9mmQBmmTNmmWZmmZlmmcxmmf9mzABmzDNm
zGZmzJlmzMxmzP9m/wBm/zNm/2Zm/5lm/8xm//+ZAACZADOZAGaZAJmZAMyZAP+ZMwCZMzOZM2aZ
M5mZM8yZM/+ZZgCZZjOZZmaZZpmZZsyZZv+ZmQCZmTOZmWaZmZmZmcyZmf+ZzACZzDOZzGaZzJmZ
zMyZzP+Z/wCZ/zOZ/2aZ/5mZ/8yZ///MAADMADPMAGbMAJnMAMzMAP/MMwDMMzPMM2bMM5nMM8zM
M//MZgDMZjPMZmbMZpnMZszMZv/MmQDMmTPMmWbMmZnMmczMmf/MzADMzDPMzGbMzJnMzMzMzP/M
/wDM/zPM/2bM/5nM/8zM////AAD/ADP/AGb/AJn/AMz/AP//MwD/MzP/M2b/M5n/M8z/M///ZgD/
ZjP/Zmb/Zpn/Zsz/Zv//mQD/mTP/mWb/mZn/mcz/mf//zAD/zDP/zGb/zJn/zMz/zP///wD//zP/
/2b//5n//8z///9BjlLGAAAgzklEQVR42u1dfXAbx3V//MAdDoBA7JG0TNlSRIlxpu3EbhVZFAnS
HoOqXVVp3bht0mnSOklnEnfajNtp6on7Rx130o7tNG09dZPGmdRxXGcmtuuJVbuNHYmxQoImYYmZ
SerMyCYFfcSkI5I4kiIJAkcS3b3vwx0+CYCg9H4j8T727du3e/t23+69h2sggEAgGrEJEAhUBAQC
FQGBQEVAIFAREIhtqwiRiP24XctQ0S7wnL/NVpqt0EgkwnGCrF8O+Wsh1DVcp22kCIOD9uN2LUOB
/BGYem/jynQ+WdIne4L6xUPdNRBq83Vaem+9QJ0W6rRO9akIso/jhSE6wnCcX6ajhsgLMTZ4RCI+
n3oUj/JikWN8UhigpJ/nBoLs6ikfT8wykjDs23wZZSA08Vqr6A+/H2I+b4hJc9T7dXpoo2Oqzxgy
+2Gdpg9wR5McFV0ZPYMDXEu9KgKZSHjEAKuTkLtOglInzlYnnguiIriihU8v9RyBKz3LLd3sua+9
0qNNoXML6nH9zfBykcx2BjIr0DLuP3OQsfqLhXBSLcObDvbcD0cO5yvj96pVwzX4FYC3IQ2Rwy9n
6HVzyvcZerjSs7R82OjpQ/Tx3P7qyeUUSdOxUxH64HjgQ6F6nREgqdWp5+WN3HVqonVKL6fuMesk
BA6GUBHcsNIcZGNEBlrWXlhhXfMAaENK0qMe47NFMzsxQwehVZg8BymW0QMbahlNwSV4mpbx22oZ
593KeLpaNcwAnWxEaKBlHojTay9MvKkkBNsfWdHnsodGf0T71ueDVH4NvTA5Ack6VQRrnc7Tax4m
JLVOp16w1OkUrUBLEE6YdTpXB3WqT0UgH1w/B2H4QfTwr32BWSceEe5VU3RbhR7DRTI7xGwMmkNU
+hPN2GcvI6WWQdM3yi6jZDRAAui/e2kJIiuPHqic4Iv2HOjXOsXgw0PQBSce+trrivwKTjLqO+pU
EbLr1KceaJ3+oSOrTmuBrDqhaeSKZbjE08Nt06/EJpbYpJuAb2+WZyIBRyzbF25lNNWuhs3UWIaX
4Dus99DuA8PqQZr+o1hYNyP6nzi8F47BpfdbH1csAT+sU0UopU5ns+qEiuCKAfjAPraw+r15Semd
rfs3O3d6Yf84jJibQ4O05h/YbytjvJbz83xUlOU/jb5DLYTxTkW+rr2KNH990dTHz76RpNZaiokZ
BaWzcHDnftbd6hI+WqeEpU4ptU7egnW6q2vr61SfijA6ssjMlMWxvf5RP5NyZVTaHMf46eVjZxas
d4SRxXVrGS8e22wZpcAThIC/aUcHSG8cY89gbnSpmR5OxRZ3jgUMKq4/NB/dy8T0D9/Abpw/nVw+
M1+nijATbAhcr9bpw6xOa6NLj9PDjwrWaWVp6+vUsA3csCMweFWUgahjbAdF4BpSV0UZiDpG8zaQ
MX2VlIGoY6DTHQKBioBAoCIgEKgICEQORYhleA8fkKHdZ6PI4zGeCPAc748VQVkQEQWuSVnyuNEz
z3Y3IfJwbROKkiQnZxkSXIRLgBw56kjXzix5Vb60bSNWP30jh1qkq6TGTTnD8ZkYJFTaEHNCDYh6
XXg+I9fWt1+pTrL86iT8PBeUafMptIQL0eoMaW3uo/0wUeNQBYsi3DFwXj5x6M/gg4eLzfzMoWB6
vvu2ykgyOJjDN91VHkZr0jPP9hK53tyTM0dRnN+At/qg7y16HLJktMGR9w2Q88hZwDe/eeDkKwNH
4P9gjNGuXlgFeU11TWi/p2n6xEDtvbN3wq7yq/NM93zgYCusQYzRrix/FOR11f1o+kjDL+YP3bB1
M4IMvwT9g08abuL0v+zjnwLwKkOZMoIGOV7x6vd72dUDNI8wuKpTA4S8Qox50Id0v37Nf14jiERE
7qicW5i2CBtD/ZE2muvzbEgQafmKPHafdgsU/jwj0eILnBiKsNeagchQho5BCS3OQOGqxTu4g8kA
Cpns5zjvU1nJx+HDEKX/j4Mn8XluIJPQ2osoDTEkDKj+9laMHAd5JO8g2859FhKCR06wdk7ofv0q
eOg/AGn4LfgndrXekYHWx9WUlQlB7B9cqbUe8OlC1ZE5gVaHa0uoz1OLT1DxAAgTtDo71Q38jOdp
aOXVlPeHXxWFweTWKUITHPAllR11Q5VbD/vuZ4+gnfZ4JmbooF9QvPr5KTXzAWHIym3j5R7a3Q+f
UX0V5hYc/vNzgVRrbmFmR7vpZNn9Rvrgg4Fx5my0Phm+T5HH7tNuQuWfYiRafIET/W8colwPjR4b
8C0cZD4wLM5A46rFIoAb5wf94yGFrIVPX+i9Lyv932hDeej/J+BnneOB8YG9WnupenV0MXOPtSEV
JJ+Aj+d/vjPed8i+Hp+n82DAd3Cv7tevQvHtXKdD6Od4XwKa2hvl9O+rKWtwdius6t+gwjyal8Ij
9NDqeGf3qs9Ti09QkWHVycAGJD10LPoktTRT59SUNPzy1q4RTo3A4WN+myPgKkyeB3gZUlQ6prkf
ZV79vfRkQrFOF0eg5yFzjaD59Mtwbk198B6H/7w0QXnmts2PQysthw41B9Rcsx2Q0Qdow0/fCgt/
Lb7AhauX8mwFLgyTSTUkQY8zMOIdXJCCA5O0vgrnxsx+Qw4N0R55Y/ji0IbcO9yxChOT6hs52l4X
leSLHtPf3oDY2zYhWiWzy6k04EhyhY/DxxjHsO7Xr5lG0CWwxxUd9h3eDd4F/jp+n0fxCwjDlrgx
P9zT3vtw/urE+ZWVkfOgPU8jPoGBg5e6qBpkRoJPdhN43i90CvvU4Lu+LalOk7lm/Mblrkd33/iX
a50QB+3/7XDfo53wt+9mVpsvXaEkP91Dr0+td4I6PjZd/kJ8941fkjXqTkYdOdO0574m9Yp2CJah
a8JKcGndTY5OGIzH4/9y//rlxy9deux9zz0HF2kxF6FzT5xlDp7r7Xh4yWPPEbfxJ7dcmnxRpc7i
OjX+1mpT5L//bA/lekERXuP6w7/v7RiPJ52yUBafTlDOx9cVzr86K+zM4izckOi5+3eEnvld76Wb
GOPzGzS9iYmjVr3zffYMlOtPui7c8JMu9aYimUGgXLFyHw0c2jP2d7SdKcdT62rzazS/+KvemQv3
npHXvzH13IX11fXpRy9NjzSwxpzac+ZRQ+5aoRNmdn7m7MzO/NWZ6d5z+e+gQX2etuosJ17KnG9c
l9dWnnru9jOr61OPXXjs/D+y6vx6YguqY9s+FY9MjWvBKcOgrOuikGDj/X19ob7PadNzzJpFnJ/6
GJ2Zo6CtAhMJmKREpn+55j9P2cV0gnwQveE9Ya94G7wwOGhzerD5tNvEN/zztfgCN67fDYfC3xUb
HFyNWAQXTDJZGzXOF992LF3pMPdNahut0jOFsWy0T25LoSEd9TgGT/s+XJKP3iqDJmqDtb3E5e+v
ZJ7V7QqA/UlxwpNRZfnAVswIM8MPRGfyV0dejTYkZdCe57C1Op6l9HJDk97WAC8lW3s7lOo8Czu2
1jTyRpLiNF0pUHnpI2hrUxZoXSyY5RnohruVcRD23wm8JYco/rLSE6bVH/HoHKcWgQfu2mtOgIr/
fCO0q0ExpAv4fOLMRruHZ+FNGG+PGHuPTB67nz5AFn/m2a7FF7hyHe6OztKC98km1yhb6OuxCC6g
MuwHr8Z5x7ijU9MZfAZeo389LJZgOuJTF7Rdt1rMJ8hS+7G+x/QtlRxbziQ86ss0s+iJtoig+/Wr
NH5OJn0cePlpQfHeT70H0dgnWYpv+HIiGfHXvO9w4dUC1WkN+8/0fVV/nlp8gkoj8NNieA4Ern0/
sCDVP6XjabvSGyeioYQY8W2dIvwoFvKEYj+Hrw/vhhPRpZfZ2nZsmfWTySEYUba2zp1ZTp42vfqv
jC1zR2KvgxT9tGq1NH74DQkGR5ONbA5QbF7Vf97HX1H7v7g0NpdnjQCeVfB44PzJYwtjhoc6kyfL
T99clGj8ozfq8QWuXDmF6+mkP2ZwnR8KmbEILqAyMM7MZ94X9X/fORwC74FDPAyfhfjppb1jSqvM
ja0QNj+q0PztrdPIFx3lDNu2zQbekKTRgfb4geXF0VO6X79KM9vsT45LcKVxb+g0tRnaoAOE8POK
LEGhI3S69h79zUDyV0c+OJqYH3mpTXueWnyCSuNv2Lv8YwECnvmV03QhNNTkAWFB6SQdJzI7V07+
vMaVKcYNO7FjR+9Pig+W54VzO+4ac/uNiave6Z9WPfP7o6VsZI5988mCNO0feXK7NEDbcuFtz7al
1W36eK+75bq2Uhqj/Zbr2l1Tbtl5desBtF533S3trSX1nLbK0NQJ2vOk/W4RNFuHBvxQCKI2iNS1
OYBOdwgEKgICgYqAQKAiIBBWNGMTIKqNRfYnuJ0UQVL3kCRgr0o0ByliJtiS3Q+VhFaoTYRcyUVL
YWfnTp/NWWsNUlBGyw3iIrGrIE7ZWWbLhfYMbNzMC4sAEuAWYGUUQSKS3uT0f65HqSW7HiqqB9bS
QMqbXLQUdnbu9FlpJDelk41xQ2vLgoKAi+zWC10XJWex2QIQqf76l+JO8T31LAJ1/EK1Occgl+cx
Ereryo9Fku25StlP2XGDiVBYCpIrd+6Cc1S8SKkqNDPaGJsXUj12fivMnj9Y3+8Rmovr7lsAkl8c
h6FUksSk+DTDlnLJlE+qis2P5rTkLAVtoWooAjOHcj0+yW0tkbWyqNZTkYrrLapZV7hvlCgnsRkv
xclIx2n6r0jdJKqqEemq7dfBbaYI7j1OMo2OrZiG1T5V9BBPKq2PpJg5xCEjgYKqk2PNhagDRbCu
SaU8PaCmE0J19qKqLmPFrHdUjpqg0bFIVge3vGZALfVAqjBxqXJKlZYRsW0Wy/msVTaHq9YS0d82
aHvYVTJxC5jOdgO7sJ1tlzMffQmc9aYgWeutIgSXiGsJLhydaiyRIhsJURilumHjRF195Gnjwu8m
6hfbdPsUUZeasP0stEX9RHmtVrc7SBiYg6iRIkBdKwJ6nyIQqAgIBCoCAoGKgEBYYfM1Uv4Sy4nN
Ld7iN6wTGEeni/+moxUkSxFu8QBlllOYPisCIC9nR6Jxo6x4BNO9L3e0AphNnZUX4xEqpAim5701
ysQaomCnNHOQXN71m/CjsXdXB4cyyymC3h4BkJezI9G8UXI8gvV1Wt5oBchyhDHyEnzDXSXTSHe6
KN77orLRChbvDVK4rFLKIYULlspxdt7EkFx4oCA5SfE1Z2VnhPIfLik0AG5SD9xti6r5fdvG5zLL
kcqwBUneZJL7iaCLRUUVQbJaBgWeimU1kR3RViWnvCwOhpezZDUXCvVa0yvHFluZv1gplxO6i4+P
pPkNFR+PYG1OkrOI/E7d6MJd6TWCGSibd+QnW/8AiN5PlK6iRwQQKNY0t+Quvpz8JpQpQCnxCHoV
8gtcgj2KqIBpRNxXhPmtonz05U8IWTlzcCh3FZJH411LKtnQKX7pit243hfLxtrYXCQXXgrUxjDK
2j+RoDg7J4tdCfQVJctThfIaBzvyZtHg2JyWSO73CDqRy/sD/Y993z/rZUD5M4KTw6beI+R8O+Gc
g4p/jyAR+88mSYWWWfY8tibOkWoTLWdqXWGbON1V1vsUF2xVbkWMR9gS0wixRZqABtKWL5YrsZOD
qFor4t4RzggIBCoCAoGKgECgIiAQtV4sO+MR9G8DGKe2bybU6DMJhnAkz/2cX1EojytAcV9SyGZj
vp8oIR7BfDnj8n0E9/Jd4hHw+wgVUwRHPIJkCU9RT7Pe6dTiMwm20nLdz/kVhfK4WtOkgpTOrxmU
FI+gFZHj+wiu5Uuu1a9mPEIJrJsA1t3u/5c7OalDRSgJNfpMQoHmspdbzg+OFuBcMstKfy6FuLxU
r30ITgmVWsxBvd1/4IvUnfJW5HEZIx2pLEuJlKwQefs1qUg1a4nt8CPwBRQhOx6BGGG01tNcg1/V
fw2Y5O16ZZWb31VaImVaB6XGIxRVQh63Q/zt04qvEezeyZaP2BHYYl8WUo3iSWlduyS+pXwfofQS
bGLhtxU2jUZny7qOUFLhAbPK380p0I8kUi3OWsOQ0vKUII8kqcM6KWNCINj9q6MIZa8Kt+ozCTXS
gyquTgkhUHjDSyKlG1OITSyWiUSKWCPUzWcSNldu3i9BFP0lhU1+H8GtBEeqXs+sX7S5+r+/ViuU
GY+ABmn1jb3S2x3jEbbENEJUTRNqmg3hahpVeLcFUdHGxXgEnBEQCFQEBAIVAYFARUAgUBEQCFQE
BAIVAYFARUAgUBEQCFQEBAIVAYFARUAgUBEQCFQEBAIVAXFtYEiscwEb0IkdUQMIkMQINcQ1j7n0
lIwzAuKaR2Yedh/CGQFxjSPRDJD80XZZLEcU6FdtgiVBOTwlgJzh+EwMEipliGsBCIg6Pc9nZEZ7
tBaTjOz38H4Z2n2cJyDrottrUCbaAxznj9GTGK+wkr3KIfGZbMYBeiMW4LmgDHKQ4wIxhZq2UCAB
hAtRgqGc0hv0iYyHzyRApvXwt2lPARKUa0YxJWJ+pX5yVsV86rlG1+ZXytx81auGzgzAbENdK0KT
2d/j8U4YjOtXh3cbp53AThN3cKnGgac+9u4jqWOvx87G6b3z/7gue66oj/bet949emFWprQzq5cf
rbrcwe5v/fE7M2ufPn3hqQNzcjwe/9lNY+zw7dfHNmuMds//zztfokye61bqLaqHr3khbqWa/nd2
/7u3/vv3PjSfIgcT3zv3IHvSpG/OczDzSmb5U2dk7slcRZj0jwx864XezzY88dqFv799ck1p7EHY
uzDH915gyc8e/mn0nTk5fZPa4Joa7TisyqLRZT4R5w+kvh/vtEtYT5ih/72ZbWYaBTk+CBwdmyDm
47ijSe32vnAz8NB/ANLwW/AVdme9IwOtmiJ9dUIQ+wdX2Ol7vftrMCNAfz9swBOpjrPAen7inuF5
djgSnd8k5zWY7ad/QO5VLmMptbxwFtnHN9jfNAQn6Z80TARBUG9MTsJxyHiehlY+ZxkmPW3RSfhN
uD/VsQbGkHkcJifU5DUQ+mn9dtp+beSu2+10ySdnzsIDdb1EqH/rzakIoYN+4WBLGujIdPur6eXU
PUbXm6CPKgG0+63B53hfApraG+X0pJr6AJzVGTRDqvpyp6AtCR52tp99mQL2pXzsqjPMezbPeQi+
DNA6qtqFX1MrNZpFFjvF/m7AIZE+5gyIh2BDfeSiCCfhkzIkUufydAydXmnRk2y8PDbyrp58kjFR
Os+XYaiNSrQOSS5gzHSx4w66cahrw8NH/7c2bDNFSMLkOa0rJ6ElCCcMRRBpH+8SWJNHh32Hd4N3
gb+O3+dRlgRhMN6YXHH/YEplIY3cfCx6kZ4MLYGXzgTJKOt2id7o+c1yXuNvfmi4B+S08ntZ7euf
Uirvy/71rKVD7G+f2q3Dap9W2kHB836hU9jH1lCuMOk9sP8t5dbUeO8ePblP1TGKnpGHbh5Zg8zI
UuCQsfRa8mTTJY8pfa1uce6XoNKf9K7FrhEdZpSnACceWgtAv3aXPbdLY8ut0XthOXVokk4L8+l4
Mv7RFcUeirKRTcuu5a4q9vQ+/HD4GdpRB/rHaR/tCv8LU0QhxW/6DSZJ/eSVvjvgqz9QrlbUaoX8
7sTDastEjflfOfskSOlzqcnVC6s5yjDpL969cpdyJZ4DY8jvMp7MHb2vPNxLYGXVM0HtqWzodEOh
8HiinnuZOE1nhfC2U4RETLt9DC6dtUznCRCXUyuZZ03K/Zw44cmo9tBNRna4rfpyp9ka4QFILPa/
whYFc2xaoGpRgWEnDbMC7ZMvPRRhy6TuY+rhZuXg3GuAWIIqQoPRZvQsAZfoyUvJ1t6OXLaxSS/e
T1tUG+Hv1ZMvMSYN6jRM1wgpcySyQ6OTvwgPz9d1L4M3obXOf5DSsmukbQ8Fdj34TMfl1NSet5ua
99z9gQ7QdiOEG/6kyd+w2tY9syo0/XzHTTP0+TS+85Wp1c+cYUPmO4vSF++aSVPaL3XF0lWXm7/x
ytxNU/IjnnmlLGH3l9lKoWn38KY3rLw3fvvTr7+7Flc20cB+sO8J0mbx7XrsX6//Rcq/68H/7JhO
Rzrj/l1/0zf0Gu2zr642TYnymnsZJr2vYfWHF2aTQhN54KYfpDSul3d19VOuNJnb/bOOndOyr0F8
/PrL7IZZNL3Q6Eh86Wlzd68u8Y3WxkxnvJ4VwTkjxM8sJ08vwPxQCOaje01zvxl2wmyzP0ktkcXG
vaHTtFpt0AGC73llfywodIROK1o/Cp7qy70QWwyNLYDQ+0Fl+zyjlrkGm/ftmj85MDB2qkjiE7GV
K6fnYPbA8nJM0ZP4ySvHYrQZhpo8ICzk2jcy6V9t8n3lxwk41bTYcmZBTz4fO7Z0co6dnYq1LMQW
wOdZWD5JVz9ZLyY0ulT4rjp+h6Birt5/obh4F4vELn6hKMJgeqreXQ3rGBHI7YkwvS9ZbtZ6qNng
1aEIkCSrRdEJQgL7c/k2XwZyGpaB/+3Pk5ODhhQqQg0UAYG4ehUBne4QCFQEBAIVAYFARUAgUBEQ
iCxYXBK0Vx7OT8cX+mpplb5qqn072H7YDD8CVj6SxhW/wYewKwKprw/1Sqo89sPm9Mrk6lB7BJpG
zi4jSdqn3pWzrNtgJlAaV8pKg1Sg07pqEX43HeGcEexDMckehq0X+rlCQyoyYOcbyonlsEllMisp
QUUMLsQ1sFh26SO0/1g6PClAvflVgqqT5qHSc01VuCKuihnBYVe7XEhO/ai0IlCWRKqQXZTLJsLZ
AFGMIigGj+uIT1wmj0qbRlXtpRIuEBBFm0aOoZ+N+8Y6AfLMEJWyi6q2/CYESJXLQGzzGUE3cxSr
3DShrdZPliWk2u+VN40YS/uhUlyrZ9EhtifQDRtRI6AbNgKx7dcICAQqAgKBioDY1pDqjtF/1Z1E
Vk6oCAgEKgICocL6HkFz2C86DsE50xBHHuOdhEbgFgCQXWL25r76gpu48TWZOt8HmCRaocoNi4Cu
0hjhDwTfPV+rirBpEDfVsDvpubzOlbLO3DxZ3a4lM8CG5CcBYt4gVjqnNGb4g0S2tx5IyGjziqCO
nUp30NyIjFM2Vkr68KoMqmb8GLuSDHq9cxLJOsRKORyibWc2UZTCsjplSV3U6S5r+pZfvS+WK1Ux
6eplZNWo5lwl2eMMbKFiEmRFJJijL9E7c7aHnm41SVZXPmKnzBE6I5m65EJlbxVXEsNIklRnDWJa
VQ5pqtLeiG1mGknFDS/WgdvZWYirTUHsx3x9LNsByCiO5OynklOrsgq3aLNTKrdKgD67Ia49RdCX
qg6zvaCdVkmrrYxoN1JUKimRo8vaH3FtLZZJ4S5Wgs3u0pukcsxYydXM3zzfXDbXtnbSJsioJE7N
hXuvRHJMBhJxzWCxjEiu0Z2U3E2zMkmk+DYqOKzjsI9ozmel2+IMzMAA5SyXX79lUxNKcfi3ao8l
4M0WEmFVDp1xzk1Ok409pCG/5WUIrObbzipie49Cylj+S24/crXVmz3ur5pKz5rNoax4hAJVqmSN
K9++0jXypsysp7HDV/qusz6sVWBEqMyoIhnvjEp/3WvN6uBQsouFRFELPSjezpOqol9Xp2Zs3Vhe
29Gx9Kwlv1kmFaCo7JKojA2ma1IZyBbkrHSvIFXLik53CAQqAgKBioBAoCIgEDkWy+4/lF7WBprD
OUFybMpbHEDdljK2sIGsDAXjD8wdYyDX7C6R4z1K+QzqtW6byEryv0eQ3CMKSn8Vk6UIbhE7ed8T
W7Qm+8ewDT/WPCEK1vdH6C6EKNM00r51YH4mwfoJBEkPn3H7WoLzOwk6E2uizlfKrQeV+BQCagCi
LNMoa2i1BnRlhSZAnq8lZPlHWyMbrPEL1qgAp41k4yBZDkXFHxCbrURQIRBlKYJLl8p1zx57QIo2
3FwjC0rorwXiD8xSUAkQ5SuCVOqCRHI9dV5L+SyZUswcUrq2IRClKgIpdUC17/BIOXsjKUKdXHy+
NaZuwkjY5RHVNI2KDc4ikiNORso74jt3cqS8AWTE+JkKqZCdVtJMg3BBhP0ZLIHcnVb72Wvj16/t
dBUqJHeGvKWXoghZO62SPR4BnFf2oAWbN6gtkyWiAYxfutA2j4qOqCki/iDXDUQhDFaEfDArdTBS
hUIK0ecqPRcaXQZY9jkZ40CMRal2rZOaCdYU9Us05rLZSCJWxgahco9o9x2SkCxLLf88YJXCKiKi
RAwd5fgQeGWICSD7Ob+sDuP0fyTEQ5LzHB3SSds+y/O0kbV7keSAEFMJW45q9HzSvZB2geNFVogs
QMzH+WJmITRvkuO9RiGRkJcTgVLxvoSNJ+PxFIDIc156JyLyPlkT06sdWD4oQxG2AzD+oNq488W0
LwncKbiTg1Yu/ZLFanhhGkL/I7/46/r10idS88sALdq9nc97b1UTmp5VDhvT8yH3Qpb8aZozeR3s
9MCt3rTXMm7TvMFAKnDEuLExFaCFRPiUd4/Ks0W9f4XyuA9g2Zf2sQ4/N+3VHvb0lCXf1aoIQKpI
fa0vEiKsPyYFkMLwi+/D2suQmoQDXpPggAhNA8nkqn692g9CHzWwtXtz4qRGPKEOxedFIZyjkFmg
Se0ypHjwTsCEbBLQvHx66O2UceO8mKBc1iZVKsqzTytd4QHNsjjB5og1UeeSFC35rlpFQFRvjTDI
TOtES+DPaWf6V/jDfgiLIN5hEtAO9nP/R65v16/l0OMCsHsh5Z4HxHsNQsvBpZC5Fj/N+fYabMwo
hdxrK0TKPNPRZr1B0UupMvqVok0qD7i0sfQFrfRMwdJRERDFYlfDzD/TXuRpCQIMJyChrjsTeq9c
+c7XF3XS4EZwUbk3rdyTIfHtIgvZDbMBmrGJNAE00EKethXiWX7Et5SVI0qp+m3a9AmFBy39vee1
0hvKrjQqAiIbGU+SLQu+96H/AEh1wTi1UYaGEnu1VEEU/yCjk67P3d1qudcK+7kiC1mbTTLbh/u1
GYCxt6DLQ3t6MqEbst6keHw9K8djAnSN2e6c/IHCQ0iKigK0QdcqKgKiYvAvXc+MiuDwBO2vKc/v
rNEBeKDjRS31tW6uJWB0xR3Kff1eI58+X2QhCzs6WN+7PEyt+4t38qsXAeZbrv+WlrpD5Bwf4exp
5Vbt9xZu28V4vCZ6ludZ6VzqzbIrjZ+XRZS9tB4sdKPA/bIKKZmyOA6oCIhywTWk7Df4VHF0pYDP
pIsVx52QgzQqAgKBawQEAhUBgUBFQCBQERAIVAQEAhUBgSgb/w+SU+pp4rs/uQAAAABJRU5ErkJg
gg==
</FILE>
</FIGURE>
<FIGURE FILENAME="Forest plot.png" FILE_TYPE="PNG" ID="FIG-05" MODIFIED="2022-12-26 01:28:45 +0800" MODIFIED_BY="[Empty name]" NO="5" REF_ID="CMP-004.01" SETTINGS="SHOW_ROB_TABLE:NO;SHOW_WEIGHT_COLUMN:YES;SHOW_MORE_DECIMALS:NO;SHOW_RAW_DATA_COLUMNS:YES;SHOW_EFFECT_SIZE_COLUMN:YES;" SHORT_VERSION_FIGURE="YES" TYPE="FOREST_PLOT">
<CAPTION>
<P>Forest plot of comparison: 4 Discharged alive, outcome: 4.1 Discharged alive.</P>
</CAPTION>
<FILE>iVBORw0KGgoAAAANSUhEUgAAAw4AAACwCAMAAACRtMnnAAADAFBMVEUAAADAAAAAwAAAAMDg4ADA
AMAAwMD/gADAwMD/gICA/4CAgP/g4OBAAAAAQAAAAECAgID///8AAAALCwsWFhYhISEsLCw3NzdC
QkJNTU1YWFhjY2Nubm55eXmEhISPj4+ampqlpaWwsLC7u7vGxsbR0dHc3Nzn5+cAAAAAADMAAGYA
AJkAAMwAAP8AMwAAMzMAM2YAM5kAM8wAM/8AZgAAZjMAZmYAZpkAZswAZv8AmQAAmTMAmWYAmZkA
mcwAmf8AzAAAzDMAzGYAzJkAzMwAzP8A/wAA/zMA/2YA/5kA/8wA//8zAAAzADMzAGYzAJkzAMwz
AP8zMwAzMzMzM2YzM5kzM8wzM/8zZgAzZjMzZmYzZpkzZswzZv8zmQAzmTMzmWYzmZkzmcwzmf8z
zAAzzDMzzGYzzJkzzMwzzP8z/wAz/zMz/2Yz/5kz/8wz//9mAABmADNmAGZmAJlmAMxmAP9mMwBm
MzNmM2ZmM5lmM8xmM/9mZgBmZjNmZmZmZplmZsxmZv9mmQBmmTNmmWZmmZlmmcxmmf9mzABmzDNm
zGZmzJlmzMxmzP9m/wBm/zNm/2Zm/5lm/8xm//+ZAACZADOZAGaZAJmZAMyZAP+ZMwCZMzOZM2aZ
M5mZM8yZM/+ZZgCZZjOZZmaZZpmZZsyZZv+ZmQCZmTOZmWaZmZmZmcyZmf+ZzACZzDOZzGaZzJmZ
zMyZzP+Z/wCZ/zOZ/2aZ/5mZ/8yZ///MAADMADPMAGbMAJnMAMzMAP/MMwDMMzPMM2bMM5nMM8zM
M//MZgDMZjPMZmbMZpnMZszMZv/MmQDMmTPMmWbMmZnMmczMmf/MzADMzDPMzGbMzJnMzMzMzP/M
/wDM/zPM/2bM/5nM/8zM////AAD/ADP/AGb/AJn/AMz/AP//MwD/MzP/M2b/M5n/M8z/M///ZgD/
ZjP/Zmb/Zpn/Zsz/Zv//mQD/mTP/mWb/mZn/mcz/mf//zAD/zDP/zGb/zJn/zMz/zP///wD//zP/
/2b//5n//8z///9BjlLGAAAf6UlEQVR42u1dfWwc13GfI7m790GR946kLTmWIJqEg9aI08qKKPJI
Nz7KVlWlNVK4SVEkjpt/4j/quihSIy7auG6D1E1iNK2DJnYLyI4Ro/FHkgZW4NgSa4c8SrzIcuFU
QO2QIi3ZomyStyTF4/Fueby+/bz9vNu9Wx6P8vwgcT/evHnzdmfem7c7cxsggEAgZDThJUAg0BwQ
CDQHBALNAYFAc0AgvKA5tM0ETnRPG7bbtQ0ZXRBoDrWt6lszNJro7n6XYcmqcjj6rFAHofzoU7vr
PmWjDdSnbTc7jIwYt9u1DQnCEmQuF67MlpNFONH/WfXgob46CFWrNXwaZi8Xll336Wgj9amRzUGI
sGzwGHSGODZMR5AEGQ6l6Ib+i4TkbSzMHXM33ieOhTkC0MZybeJRLDQck2+ef21UATK4wMRejj8K
QuhIVOyx3FZXiGUjgko0BP9Oyzk2lOWo6KJQ0DbMfrlR71p2cqFD6lNK65P4bmssbOlTuPH61Mjm
0M7l3xm4F670r2QOttPjwtn+U3LJS8vytjAVv9cls79Yimchuj8S2i+yWm8t9kmnV6xtJKpuw7vB
QxbgJngM/q3/9AY97jgYvp9urvRn2vvaNf2iN6ktncv0kxwdR8UzbfsfjJyNNuhdW1f7lOg/pfSp
QDeHDlr6tKDvU3tD9KmRzWG1qdgDRfH2v/a86GnOTMEDcslNjLyd3yWVu8E0AxvwGZg6DwP06MQc
nJDvS3Ob0kbXI0obQtVteMYG0DkqRvk/AFMz9HhN3hShff35VXVeOzqxDNndbTtgQ62Wh31TotI1
JApqnwQ4v6Dv0x/o+3Ta3Kec2KfPoDmUcSVu3hGGQQgn+7++S7z5sZiqmDGFgmrsoEtmMZH0SZHH
SXp0QJyvRUQ/tqG0sW+o5jaquPppEP9BXGxYbEjavJI8+NtfUdofeXiMChS9+R9aS2IUZLLGhL5P
jL5PuVKfjo/BFVOf7hbJnkRzcEYGLrxNN/zs51NxcZoVUhCojWMA0qlSlxPUZV31vQ0vYKAXIERH
xiSkRA1KivIB3Dp7PDW5orrZ4YMPUjE//3ap2q2QTtdTTO99Ole+T6Hwwa+b+jQl9qkJzaGcbDvO
0k3wrr+6AM2iF3oYmNo4hqDnDuBKD5BG1DZC/rXhBfxYVkiT5DW0zcPd9JiD3kOSNIu8JI2ExVP/
KtwDN/bIqiWe+SWc7YFgg941qU+3b9M+NbI5hJORl+jmF6nlaydaRVkzp2p8IHf+9Uz2zJJNG6/5
14ankTQTiFzbvGMORk6tvkCPFyYyosYsT+yNnI5oVOxgtD95JS1Je714YubM0czri406O9A+7VT6
FHDsEzfYburTyUboU2DbBHgnYOSqaAPRwNg+5sBC/qpoA9HAaNk2kuavkjYQDb1cRSAQaA4IBJoD
AoHmgEB4ModUkWO4VgG6wgaKRMKxcrqVY7lIygWlSyQk2BZ1hirSj0bshS7D1dRXz5xTkGYTbBpS
iaClXNnLRkx8U9CpspY2Wg25SVtJtZPpIsMVxfYk2nYuClBUopfEONg2wYe74O2GCTBafXdSrSz7
5TQIMm2UIQCRUVCuG8u1purbHX36zzNDo9949de/+/rB6w25GN3gmJpx3crSlZXb/n69MqVLdMPI
9LQ9k4O7bc5PT4s11KN3SoIbRCnH9XoHkV1y/lb27w7BnpuOvbDzz15SK5ooDxua6Ab45tpP6R2f
1kg0jpKcYCupRvPI8JPPD3wp8MLOO78rEq40rwv3vyFbw6fPvfe3n1wQar8Lnm4YrGR/vKvq7jwx
9KsOeCCXvzH1FiW8ezxQWHj0Calk9nuPPP29W75W3+7oZwcBfgOGRp5g1QB0+l+Ovw/SEaArIdmN
mi8QkQbDB2id0MiaSg0QDYZSkAoPR6VhIRyWotjbQSVIJGLsEaGSSKMJ8fVwa2K0yLFtabHSES4m
SWXMA9BBipWXSeT8BZvZJSGO0pFEp0ibVvIYpCpKroM9JPmlmHwhzHIhcxjpAuyEMfh9um1Li9cm
LV21CBeVLkdnKBiT6uoxnoafjpcdcDu5EKSPsF3pL7PD4kwg5w3I4GBoCn4PCtAmHhWZDej4mDKa
TgZjoZFMvd0LbgEErmx3upgjkA5yXWn5fir5D2p3QlOQh2vlB/5PMUX4R4XZo/GvxdIjq1vnLDXD
vnBWevauvZqV4+856KJ6L4qp5Qtwl+TK+0Kjem4bL/ZTpT/4Oi/ryhK07z/beosuin2hNddRSaSh
UwcEEA6cPjocXtovRr0Ufhm/S5LKmAeg01kpVl4iUfIXrJg/3Ue59p3K73+w9ewNIOcxKFyVXAcb
yPJLMfntwXxb//2m8hC9MN+klywED3Tvbw3v3yuebOmLPCyVzi0PZHNgetOdDcHj5YOz57n+Ezfk
QnPdZ1vPDu9V8wZkBMQIn5O01Xu5cBqaZpvS+T+SS9bh7a3wtkfDUBgtSzEXzpHugeDcXvl+KvkP
Mopid4rUurMsddNBuCf92Hm55DF4a2vXDq+Nw8GjkbS+VI5VfxFy9I6L9qvlC0xKobrL49D/UGnt
ADCzj94oAc7L7lOWobRTk/rIfH6S8qy0egjStjqAjcNUlrZMJ+J5eEq5eKU8AD108f9a/oKFK0t5
tkCQ0soS6fIYlHwKG+jkX21uW1Hk0JAcENZH+8fWhYHk3BpMTkFcPBuEyX65twwULCzJQFec6CUz
yildxuSnVsenQeKYV/MGZDDQc068bcmV0MHdwO0N3sD2sFFZ1C0J+mb7hQG2fHemx1fXaHeU+6nk
P6h3LtRLb0NxfKX1AIFQ+LnuYDcndSe+Jd3RmcOBS389Dn0f0ZfKsepDYwVhPTlPj7V8AVlU5tJZ
WuOTJXpa+gXau5gcFBoTxzF66jYDQfnA5BGKqd6gkOs9fxLuuktKD4mBrGaGPAA9dPH/Sv6CDdfz
ydxCMDlVELkWQZfHoOVT2EAnP/lY4bwih045Wwa5A/cNttC9osj4pGy1sQPqBbCmSsxR85rTS2aU
U6oXHBhkYzLHgpo3IOPCnauHk9RhzzHn6XywlDufnVnNSFkzSmRovXEOonCuQnfYeJwV9Ua6n4P6
ZI30xP253gCsrjGT1DQWhanc/NqKNGCObUl39A9aY4cunVXSk8ZASgpTYtXvHYwO3qdM1Sl9ldji
pc/Su5IEJYUsnYYpSpRKl9jT/f8W2aVUgsqI/TAejf8wFoDnR0YMYROGmHn9+VL8v5K/YMc1GN8T
D8aaLVy1XAfbyyPJLyIDFy0+cgt1IVvgP+h80Awlce8p200mmR9nLAOpAam18bGcIHMU1LwBpRf3
51aLjOppAPTcF4szT8mmeeNWmMOupJDcVb47Qn48uZZSL5CiU4o3nnki82Sz6gcC9GaZOCPNqPfC
R7fWHIKJbGyW3lfRLgPQ2QlarPrT0Ad3yq6yPl+A1ojFfpPqQwBmO+UnBmfhhBjnvlebSuGOHlqr
CboOyUNsL3CVhZof66OTEQc3CAntKWVSXLYbYuZLUGLlxfFRyV+w5ZrsG5unEp3tKnEV+6rlU9i5
ArL8MueP9lhH+kH6f54O4Axtv0d53vCf0LtH51CZh7mWwWbzQGpSpU/EX4zEqWMHvbOJsJo3INOE
WeHEIF2Acp0hEBtbewp65aGIH11LjyYiddcgZpCp0J2Oge8eH0yo91PRKZkmxHVlB4O0V12yYmTX
YXxW0slnxv4mHUuEt84cfpGKMtHUu/D42G44kVx5EbRY9alRGJdyKU35AlcmMuyh1KvAJ78oD1hN
nzrFw8jpbJM4H0he8JmsGMUe5q7IVhBbmViouHYAhgWGEetGUloE/OJo1BwzX1qyyPH/kbGPqPkL
tlzXJK4njy5NaFzFvmr5FGDHWZY/eT2ExpcL1pEeTjHAjEPybZjel1k6/RrIV41RL4AWz683MWuC
UdLwMmR4/BB/aliYPrOyd2JJzRuQaX7eHH70jTS81rzcvm+akjbNwXMRyQiZ9sLO4TP1zxhotgkD
Naythf2n//TQqQOjyv1UdEqmaW1aiv5PGsLMUubkjLjyY+h6SOrO/NKDOzNUt+oLNwHe6R07Bt6c
d//oLXR+x+EJuyd+H5J0Au74vh2HT3lJ7e9cWatM88ff2S4XYPaGrC809YebjNtrds1uzHu4t4Hr
ZotzdiUfv/z+h8EcOq6/DIXigocaXRsLvtA0CD7+7oLtNGJ5AtJ45oCfO0HUB8vmE22NJyOG8CEQ
aA4IBJoDAoHmgECgOSAQnqB/hSLHoRLdjrhH1DKxQDrgiUqgbZXzJUr7jRfwiggyWwc+fElioqvD
kwpcbZmDA2fQ947YMzWy0U6QcrKAgSFvueLEjqNe0hJr7dID4QEfFvpiDqXbTnRXmSf6HT1lqQbh
iV5feGK/8Qai00snPoqKaOeJzq7LcrVhbqXjzZT2nC3ClU7wpJI1ODIBe456G7BwIbI9IDbFWeLV
y6vuSJe6/A0mZZTP0+RAXDVgMF+lThkBK1NY1dyNUEbBSG29JF7reuoVwu3s4E7/bGkqDoPe7UH1
e3jjWVJGoeQ6xAVXW+Z2nA2UxD+rdry2rp0dq/nxgI6Sj+bA23kJznM80RHqrcF2RK3GVzKruuYw
OCkRcaN/ynRSIiTl1Midm8dbFgJEnU49+vJleujGEcQZwte1g3w5SaVZgGz6DTD6P6qjVkZrKSVx
y9XqXDn1grjxkniLw040H85RvT3NxUoTNi15d7IQ7tcONlebr+QnlfUPavVreV5+YEKqckbcMXfB
uRylJpxVGN/GCqUJgiq/dUtpbeVcWkJXXiL4ZA28qgak9Oi3oq/i2qkxMHcvRvmnQ/pnpj7DVQfx
kZL/S2n5maky92petdm91i8uiOERBy8v6JQKyhHvfZVnbFE5cvLyKxRXICxXjbgQ3NRXUqok77tY
ehBbyYj2tsdYalxTES+yIsrC3wBvXMjV5VqWv8yNehO2Q4B3C+rdNrSHbekyydqfaOiESH/NASeH
ulxLgvdgK5bSCASaAwKB5oBAoDkgEAibpbQl30EX4s9bQ5lKkfk2wdC+pDyAgX05JqU0BndNmfIj
XCVIVCDUX4Fq8h2MIYMO+Q4Orxz0Qm6DfIflhnzIajYHh3wHeUcLVeJ1EQmKpZjK/Et50LSsIhPi
ikqvR/rYq4oJEmqFSoQ8GOVwn+9grFoajnjn9nlbIRs534GK9gJIv7jE6+RuVHPwPGYTF/H6xMeO
k4pDbKUAbwMfnrjrpq4C73Kod30VeXDH2kqkr9uQumV73cX3DssNK2t5c5ACWPkq9NPHAcXVaKf5
Eh6jqSunPfAe8npsrMF1vgPxPBwQByEbH20NK5m7fAcpakafOAwVyvyNaq2sX8TgKbmwCrf5EUDK
ZklXGEy85zs4xx25SXTAPGmf1w4O+Q4GV88unG+zhife06hZ2lbW8lJ+BF/tC2A3YnnMd3BY97hM
dCAYNeavs0ScR1/bWZqAXfy1j5MDb6y4Kbebd8HX/TrDu6tXw6oJ4SuaKs3dBHQ/IWCa1bWhz1Tm
ozWYEg14N46En2kP/GaaoSeDdd0dhI9LaUO+QxVero8pD9bGnJgY0wGqTHuopmH7OaKafAe7q2rJ
d7CzTYdcCUQ18P0H7dF53fwLuT3zHWQ0doA3Bmk0rj3UtRrC1lnCNV+DAPMdcHZAINAcEAg0BwQC
zQGB2AZLad/yHYw8/Uh9MH3HoQyZJ/688Ydm7WmIW8684Qf1idd8B9O3Jpy+72BzA4w/r4mLaX/M
wa98B9PN9iP1wfwdB2fV8sJfISwlKjgZoivOvCHkiweP+Q6Wb03Y5TuY39Dzhg9ayGbYaE9ajfK8
oO01O39YmjSEOXjqZJmfqOS1V7E+pj5s6tulMjrOV3WreLdkvGvudp96MXDhGzPzx9il0mu45Qac
xsqvHcT45Goecm9CTtbWWIM1nJ33xtD99x0qTSOyxtu272eGVf3Q1ui/wudbvgNxVLXaUh8qR+Xw
/rKzUXP3olf1fQenz88R63cpcJmw6WuHWvMdNjeKrMKqoHxWgGd2NTu1XvIdXE0jxHwSI8Q2d+1Q
a75DhS8cVP/79sR/bd08R0znK7k2T17/DA/RiGuHKvMdNslV8vgMY3tBTbrgidsOYqze5s8ONec7
mPxdf1MfKrTpNe7f/drBDWebjy94z3cwXJvy33ew+9gDojYENtnTR2zC1cN8hy1ylhBbaA8fPo+x
8ZwlP91hvLybc/Uw3wFnBwQCzQGBQHNAINAcEAg0BwQCzQGBQHNAINAcEAg0BwQCzQGBQHNAINAc
EAg0BwQCzQGBQHNAIGqHEENzQCAUdPShOSAQCvLPpBpXuOYQ3iBEHVHgsz8WcHZAIERcWoC19HYw
h4QE9agzpCuQNsdCIBRZrpiCtEwZZdsBWmMqPccVBZH2SP2ydYVWlo1QeVo5lrYtStcqXuo0l6iZ
c4ThItIoFhZ5HQuywS4QwhwbMQ1tEVpsbh+ENpZtTUGUoZciMlqmmVZZUIW+dAeUTVgutvAvNS1D
pBPkyrpb2JAoQsf8DdvBWZqe7oaRafXo4G5ttxvE3fRtbK5p+Nhn33skd/TV1FvT9NzMtwoCc0W+
oV84996Rd+YFSju39sE/1Un6HX2LH9z2NWHv0gI38E6ADC4w+4vHAb57EKZr5NzW9+Tdv55bB2GH
yCv2wZvvf3tdaO0/9pNb5vX20BXoo8Xm9oHsT//k/IOBu8cDhYVHn3BsZPZ7fbKgCv309PT3X50Q
pEs+AkrbFBb+UtOg9lKm69op3ZTp7pr7vqkYeDsL7Ma2WDvIV7Kt2BLJsXugezr1g0DzHb9i5NOP
932Q5fZ89dvPzqz/6Lq/fJGeCXyjuUDYNanqd06lHzo2LYgsFocfXKuT9IE955jumcJGIfnnz15e
D+xO3v/s1CQItxdqVonAnq8e675QgNt7RF5NM02PFgRo3vPVVdqcjuzghd202NQ+rb17LHPi8vr/
FpsLG286X4w3Lu6WBVXo6Zjz8YvLzeqdkNumsPCXmlYrK3TMde+vlW5iw+K9LB3FCttn7RDdHwnt
b88DHZ9+5+f5TO4PVfcBJiEAdK7egHW4jwunobmrSchPyaUPwFsqgxbI1Uv6HHSOAgsnIRajs3BR
3JykApz2hXMWGIDUT8WjdYiIXhID2U4I6skmLol/Te2LHkHsAL1OINyTfuy8cyMT72kehEwP3XGO
0Yrltu34S6XLRroNyFo8uQZEoAOMl7DBzSELU+cVhc5Cexuc0MwhRjW9N0RtApJj4YO7IbjEXcPd
wEhLhThob1euQN2Mf527+aHkCAzK6hBXBA378Mtb/PjNR5MXAFYk7YwPckt9BC4kj96cXNCTZaRe
G9uXroZ44yEUfq472M1FnRrJxIz0kB5IzpSKV1TLsPA3lCp7xfGV1r7G/5GlpoWOzultZA4gjkGy
c3fiofVWGFLNmv6/OJHpSH4BMrkDU3TEXMxPZ6c/s7oqliZBW+OptesAknvzePw26JV7khQ390A0
4gPnPQMPPxx/unQ8mYU8PB1/+M24jcYZ25euhjTkLwpTufm1lcquo0IPoRxn987Wwt/WttaYSSpj
w6NjYT22rcwhnVJOH4WLb+keCaQhlsmtFn9QouxhY5NMUfaQbtSqw631kj4P8yE6bV2EdJqaa0Dc
XIS+mxMAiZo5Dw1RD1DBmPhHPB6at9M4Y/vS0KFcw94sE2cqT5YqfZf9ryJa+Jdh1OgYYuEybCNz
CELPHcDRoUj0Q3M92nkWdlAPWiCDLIS42ZDkAObegqQgjVfhsbl0NtEqPe6BiXpJz8DoKDRTWc/2
Uvk46D0LP4ORkRFx4VMbWsS1Q7N6FIKeEO1Vk7h2YOwGd337iQTd6zksaXZ2HcZnK7zb0dEXYNKu
2MLfUKo+bGW7eilJw4PbtWs7mcP065nsmSVYHI3CYnJvQacg18J8SyR7loflpr3RM9QB7IRdon8s
ls61hXZFz0hO+2k7jdkcLJ4cHj79Gsykjq6cXIDpkytHUz79Yu9Sajk6saQdvb7afucILE9ElycW
rcSW9uf3ZTIpapHZZga4vZVf/Kv062DrR5j4j9nymGKWMidnGt8cmFcaeaHvevGVvo5bckXYlr8U
A0RNSJSZ3jrLL0YS0NA/Gd/YP2jv4fsOWeLudUIolEZ9rhEsBByfVkdeGirnixQbez191ZgDAnG1
mwOG8CEQaA4IBJoDAoHmgECgOSAQnqALClBeYKmPmnTfOq7w9GlzvtzKg/ItatB96Jqv9VOABq6m
DQLNobTbaJ/sJqqpiZ8Zl5WWr11GPVfjBoGwc5Z4XtQ8Sf143nIaSgWUxpbSl8mBOJwgvnJFIOxn
B73K8ISYh039gbov0ZDNGWBNHozCna/dWUKLQHgwB5NjYTrFE53akwrUNXo1cku80ShqszoDV6IZ
B4+agKhkDkYt4Z0KDIrl68pBYkx4/0zOyFVdmBjbQKA5OHravK0qEsdRd1MW1L4zJ5VmQQQupSvN
D5Lnra0foMxs4cvSYRMY8w69QiAcZgfV8REXyTovQu8PmXwjidJvZ0nmaGRcczNGrrZtID7EwABv
RF2BAd4IxFWydkAg0BwQCDQHxFUGvuEYvdBwEuk5oTkgEGgOCIQV+vcOPCn9Ne65nXWsEUXaOwyF
QMk3MFczEptI5JfjxI5vian1zUGJRM9XJ6CtNBotRn1/yM2hZhA7AwFDyB+xOn28idguOtbuWDMx
g8XZkBj46iMQbaQp0RpiFXHxcBUzqmgO8jgqKYUSjqTtiuMmX8pSI7xuQBePeI1eVVF5Xx1uLRHa
vDl8zjwNSI3xNUYZEaf56CqfAPzqHn/1MtLbVYtTS8Y8BkPqGA+mjIfSSExU5TbH+6l+FK8PDCSV
b5hihmpdG+eGWHtm4zfpAz0I6LwzkzSbcr0R29JZ4t0NMuUjromtl0GM2wo2YLQmvvwID1oGtBNf
xywJ4twJUGc6xIfVHLS8GL6yhWxmUKjnHB/iu8dAwIdcI8TVsZQmlTXJgy9vo1N8NWpqqGSvqFXx
dfLCroLAb4KMPHFqqazD1iR+e7ed6Jxz/a6d4hIP1sPbVXIYtskWX1nEVTg7GDIedAmVSnKAtOeU
h6B7/AleUgnkJE1d+oHMwSFxk9feKjg+Di2xsfJ19oE0gZWk0W1/gy1vX7w6gLzdT29t9QMhLd+d
1FbVzKGqfAee1K3H/l/fD9evKlnevnh9PqB/w+PD6ODPCMNrb5q8vyrWV7Vw8BykwVPUwxrcezr8
pljZ1WwfWzeu13ek9F7V81tp4gOFvw59FQ+hPsQmQbagpt+6QTatKobwIRBoDggEmgMCgeaAQLiB
8/cdjEtxbw/ILOENvOUhvj7JAZyyDsDuabnr/AYMs7B5+1I9g0btWw1VSfn3Drx9xoL3VzcmNbTL
Cyr3jrnc03ItNrZiHczhQfjgLCnfaih95kH/CQdeGc5tv/Zg/c6DykRfqPLlHa2Q2BslAlE3Z8k0
zOqTx0ypD1Dmaw+myGt95oQ+P0KfdVDOa7LYh6v8Br1XRdCUEDWYQ7lR2nTO8rUHl5pnm7lA3M8H
FfIbEAj/zIH3ulDhbXetx7zTQsPzSsjlAgaBqNkcSjliLjXK6MrwjopLXBiVt+85lHeW0CQQvjhL
bp9QEt6ivnzZUdr6oIonNsbCV+V1WcrQGqpAQvwz4oHcnlb5qW7tF7uNdD414lyhbOtezMH0TJY3
5juA9ciYFGGIMDVU0mVMgPZrGzzYvEXgtd9Esrhs7vMb0GeqEiO+kI+YSkcSm9BIJXqn1p3QZDPY
EkJKG6ItWZVjlbRUoC8hRFlREz0Z0XMAla9alyjndXLIp3R1yn+Ky9iUVgdX2jWgM8QGCQRTIARB
iLARQR7S6f9ENAgxjg1lVdKuEMsdA/FckJ5LxLiwoBHKGzbm0MiXOI7AEQGEI5AKc+G0oZFRlg12
auN9lOMo91SEDacMPDuDIg/IssyRUVqQHZbK6b/2IzIjqR5UYQ7bAZjfUB9k0vnwKrCH4TUOOv4r
z3aUigKXIBPOhzQVvxLJL94L4rmweG5hNqhc9NlL0mbjUmvGvpGVz+UWM5C8Bq4ZhwSXC+4pFf3z
JRhuzb+yop3YmF1sB/gElw8mDDxXXhF5QPRnwo9up4fXPsd9Qi5o/oGu3tVqDkA2kRohjsMJUd+y
IUjH4X0BXnoR1vbB1FqJYCoGLUJsUhtz1+YhFAft3HpsUpALsrLFzMQoJ9tG1oYgNAjH8yAwsD4F
aj0Rd8aAyY3eVGp2JkZJITgpU5V4yjygeTibFYkXYlNBuWAypqt31ZoDYrPXDiOiy51ub6Vqlf0T
+M4QDMYgFigRUDW7uJH5Spd6vNAeCYF4bkU6x0CsqBHqNjaNCNF/oTVvWof1eRiIafWUShdgeNes
/gRFnFJtqEeSTck84N3Ip3cqrW9UbB3NAeENHwH2F1SXglE64I+lIS1ralrVzdXZ55ZV0s/BfKt0
7rJ0ToB0wGUjbRtttEaMibYAJGkjQ9LZlFLakbkc+pypRoBSNRlsSuZBW3/mcaX15qo73YL3HWGL
jf/j9u4H+P6+N3gI9kJPMA9jozd13yKXhkKx0qh7cqx3r3guLZ/rXOpdc2kPheU7xTUJ+1vHQ/CN
UKg3T00vNim2KzXycmx02FRj4hz0MDkbHlSirLhG6FjuYdeq7TTODgh7hL+4S1SOudEp6g3l2PwC
VfvELlVfXs4ymYhKunTrdeL5l2NMZlHUKTb3S5eNnNyx60d0836STkH9HewaHexbM7vU0T1yOze8
ZKpx4Q4ud8HMQ2q9j20X56gmLj9TdafxQ7qIGhfeI5VOVDhfVSOeKd1xQHNA1AYW8qYTeXd0NTXi
CC5nzyCQQ3NAIHDtgECgOSAQaA4IBJoDAoHmgECgOSAQdcD/A32o4F3dvtSuAAAAAElFTkSuQmCC
</FILE>
</FIGURE>
<FIGURE FILENAME="Forest plot.png" FILE_TYPE="PNG" ID="FIG-06" MODIFIED="2022-12-26 01:32:22 +0800" MODIFIED_BY="[Empty name]" NO="6" REF_ID="CMP-005.01" SETTINGS="SHOW_ROB_TABLE:NO;SHOW_WEIGHT_COLUMN:YES;SHOW_MORE_DECIMALS:NO;SHOW_RAW_DATA_COLUMNS:YES;SHOW_EFFECT_SIZE_COLUMN:YES;" SHORT_VERSION_FIGURE="YES" TYPE="FOREST_PLOT">
<CAPTION>
<P>Forest plot of comparison: 5 Acute kidney injury&#65288;AKI&#65289;, outcome: 5.1 Acute kidney injury&#65288;AKI&#65289;.</P>
</CAPTION>
<FILE>iVBORw0KGgoAAAANSUhEUgAAAxIAAACwCAMAAACsJqiBAAADAFBMVEUAAADAAAAAwAAAAMDg4ADA
AMAAwMD/gADAwMD/gICA/4CAgP/g4OBAAAAAQAAAAECAgID///8AAAALCwsWFhYhISEsLCw3NzdC
QkJNTU1YWFhjY2Nubm55eXmEhISPj4+ampqlpaWwsLC7u7vGxsbR0dHc3Nzn5+cAAAAAADMAAGYA
AJkAAMwAAP8AMwAAMzMAM2YAM5kAM8wAM/8AZgAAZjMAZmYAZpkAZswAZv8AmQAAmTMAmWYAmZkA
mcwAmf8AzAAAzDMAzGYAzJkAzMwAzP8A/wAA/zMA/2YA/5kA/8wA//8zAAAzADMzAGYzAJkzAMwz
AP8zMwAzMzMzM2YzM5kzM8wzM/8zZgAzZjMzZmYzZpkzZswzZv8zmQAzmTMzmWYzmZkzmcwzmf8z
zAAzzDMzzGYzzJkzzMwzzP8z/wAz/zMz/2Yz/5kz/8wz//9mAABmADNmAGZmAJlmAMxmAP9mMwBm
MzNmM2ZmM5lmM8xmM/9mZgBmZjNmZmZmZplmZsxmZv9mmQBmmTNmmWZmmZlmmcxmmf9mzABmzDNm
zGZmzJlmzMxmzP9m/wBm/zNm/2Zm/5lm/8xm//+ZAACZADOZAGaZAJmZAMyZAP+ZMwCZMzOZM2aZ
M5mZM8yZM/+ZZgCZZjOZZmaZZpmZZsyZZv+ZmQCZmTOZmWaZmZmZmcyZmf+ZzACZzDOZzGaZzJmZ
zMyZzP+Z/wCZ/zOZ/2aZ/5mZ/8yZ///MAADMADPMAGbMAJnMAMzMAP/MMwDMMzPMM2bMM5nMM8zM
M//MZgDMZjPMZmbMZpnMZszMZv/MmQDMmTPMmWbMmZnMmczMmf/MzADMzDPMzGbMzJnMzMzMzP/M
/wDM/zPM/2bM/5nM/8zM////AAD/ADP/AGb/AJn/AMz/AP//MwD/MzP/M2b/M5n/M8z/M///ZgD/
ZjP/Zmb/Zpn/Zsz/Zv//mQD/mTP/mWb/mZn/mcz/mf//zAD/zDP/zGb/zJn/zMz/zP///wD//zP/
/2b//5n//8z///9BjlLGAAAgsUlEQVR42u1dfXAbx3V//MAdDqBA3pG0LEdSRJF1pvEknsi0xC/Z
CShbVeTUbeqJO0kcO/nH/qOp0xnXjTNtXSdpYyfxNGk6ie1MR3GcpKm/6nikTGxLjGV+SIT1kTrj
Tp2SAiVFoiqRdyRFEASOILp7X7gD7g4HEABB6f1G4n3s27fv7e7bfXu3D1fDAwKByKAWqwCBQJNA
INAkEAg0CQQCTQKBWCnquLUkbbgtajmu/YIIWqGmjmtcMJdnKTbc1vZ7H8MvaJfxJrkiYq1cp5Bn
nQafryKd1tYsMTBgPa79gkjv+VOYvJCam3STRj7Yfbd+sXdHRcRaEeRZiF1IXfas06PVpFPVmkQk
0M/sicPgHqY/EIFweB8TICNJmPwL+tVjnOsXChj3NfqHmP4QvdoXYNVXMnKAYbk4DAUYJkhLEFgu
ohYQCKhHYQ8rlE/R+Nh0s/B675MQ4fY0KfIogmnyaNgJP6QJDBdnifBULAj1Mw9Va+PxfdM+RSfZ
0GkftX4uRyeu+nSqWpO49bVDsQQPtyWGftJ1K7m+r6GrXk1hz6vH9Q3phUI4KvSNJ4LHOxvJ1Zdm
e+PK7UZ/MtT9IOzqijXuoAlLB7rDaobpWfWYerv3rvIpugREjhvgexDuPrJMrpu7AilyMORR7YY0
VGg6EevmE2Q8VcTufCR4oqlaZwldp+93H9V0epAcLnfn6CSadQpVhU5VaxJxeCgEKUjDLb96kfZd
aQxYNWVMG7IPXoJUIRwV+kUYPwWkCSDqg2Xl9kJdaB6eJQX98dKL1MQmtoE2kMV96jE6RdLLhhQQ
fQRSvgynpsk1kXCCHAx5lBlu79E5iG8KrdNkJkjAtnH4VJU23rKu08OqMoZOjWadRrN1SlKd4mgS
Th340R+8SebWYEfPc9e9Ra4FAbTBW3dittO5twBo9IRRSuXSp07yH0qdgl54YzjxkS8LavqytSBy
7C1nC4hA/5EyBGqDfVQCyMhD/e4DQ3AZmj78tQZNZoLPUbIfVWnjmXUSzDp1ZXR6bCgNWTqlVDI0
CXvshbN/QA7i47851HMbXVuIsLkkjEURdmUWGGGIwVk6/dwyeSAyNk8nfRHqKqmoDzoA3iWj/jDV
EchBjJjloeACXf8EC3DP7zLZxqki1dp6ik6cu047A12PZOl0C9WpBk3CEYl28idwV92SUks3c/Dz
EjD1Q/sJGMk8WBogNfABWhB314yk2ELzicrO3dJQXBZvG76G9KPdbXSpBB27zPIomDnyL/J9cH27
2r3onbfhRDvRpjqh6MSvUZ2q1iRmhrdQ/2Y2Mttw5DL1bxpHp0vANnostvf4rPkONzJHC5ob3RI8
GiQnL+89KlV0RI3VBK+tW3cJBo4sUNufHo3VmeXRnin0NXYPX6YdJzC8kd6YOLQ3dnymWmcJotN6
TaeXHHVi+pqydDpWDTrVrI3N4WEYuMIKQlQr1ohJMJCsUEE1CewUVzfq14aYySuuIES1Arf9IRBo
EggEmgQCgSaBQKzQJCJp1sc2yNAasFCEw46ZxQaWYYMRD5R5EVZgm5Qlj0u2Fs5eahfmg0GvzONB
B+YREJkwI0Ik7M9J186spRCmEWjRWSsHI4dapK2wxk0xzbBpWp5C28g2AaS1t4t0r2lIXlFLFNN0
MgwWr06kgWEeEkFWaZt8PEBwUG8dhm2IVFYdcwjRz3YOfvPN//2j410bLbEcbeAY2nHd/Ozl+Y99
dSk/ZV60wUA0ap89Sx4LolGa0aDcFLWV2oX5ac/Md290YP6txTtOweYb9r244S9+pWfMorSW0gbw
7firpNWjBonBUREVbIU1aB7v3/diz/01L1175w8o4XzdkvzgSdUiZn3n/u6j0/JKWqKIpoP5+H9u
KFqdf9/+22b4m0TrtZH3COHnRmpS008+o6RMbnv8uadu+npl1THPEjL8IewceIbRN6+T/+o+dz8Z
BVrDiu2EGFaJNggqA+LDJA83sKhTAzT5uQiNdGjS4w3oDvhG0AnCYYHZIzsL0xKmo2kw3EL3zYuU
nJSvyNPCsTRewhGKXAqlFmdhMx+EAwrzQUoravETSpbBPQzDRVyYs0wIlD39SmzFYPZcCXfAEHyC
HB8Tdd4gB/1PK1XSEvALSl4zRqbh1RHXgbeF5UDcw7SKDzH9ZEbQ4g5UsLBzHD4OKfgHepX2LUPz
T7SZrM8vcAOxSrsabBJk1lWdVt8eEP1sq5gmdSnq8RMqksCNQwKW1BcCz/rS8A2N2bW9XxfEgYUK
a2MyiTrYFogrT+aNF7jqPncWWknfp2I2dQY5JdpAjVmohW3WDrK8v5t0/K7j6o6I6Vlo7DzRcJNp
B/x0Q6LZWZipoztkkHccSXY+0nBiK7mRGu99QJHncvd8rKvRMaMql0KpxVnkYueRrlaY3DFyR2dD
oHMLqPETSpbbExdOd9/qyLyxk2vobFL29DeyyfnuXVnpHKmcb9GGhbo2nTfU7wgsKqmXZnviCch6
Jx7n4Gn3jVRTbPfBrQnuUtuJhhP9W/S4AxU1dEfQIVJqjOFEqJ2sFZOn9FHtd6vhfQ+mIDXoSnEp
kODbethLW/oDs51tevxEZlCBNCxDXIkvitwnfk9Txw/vre5a4vAIdO0NiuZUdZ/7fmLDScWGP0Wj
DXpAj1mYG4HuR4Om8VWJNZDhlOpKxX2EdnzMvItOGoNFF8/9VWgm5ZBBZ5uaa2oDqSttqG593Hm4
MOQy4ixsmH+fqPEkcIswNq5s9jbiLVJw3QdfdO6hPXBK12GhPhTKTh7ukZcG7xlaknuGLt2t8yat
Odatauyzierge1p6ebNwVlGVqhy5Y2EkCoq0ST3uQIUP2t+lTTcc+2X3ZmC3+Lcy7Ywy7vTCqmyu
ZrrlHsZdnejIwuLIBNFkPE6aYdGszl8C10GaOT0y37CDB673hTZ/G7uK6pjWEj+82PHEpo1/tUQ9
N+3/rfDAE23w9+fSi/Vn6d67324m14dTbfCAmvnil6ObNqq+HvnfRqnDx+s2P1CnXgGcoRk6xswE
Z1POa4nvPJi6+N2zZ7/5/uefhzOkmDPQtjlKM4dO9Wx4bN7n5JIackXh4Nde+fWh90dt1hL7viRf
OrD/zLc3E+aU9ivQptI19gU3fGndohNzRYezCnP+xrPjL2+2Mufed/qjF77u7zm99ULytzrvKKmE
H2qV0JaVgXB9p+P0+97p0J3vgWg0y/kml08Ed2z+v69CHeU4saw2hEZzIXHgZ6chlUzVfef5iVQi
dX5y/+Oxzx8nKec3H39ipau6ItYSh16e3njo5bzqXPwq1FJ1Tqcs6hyeroeP/ldKXqo793w0tbh8
/u2TtaEFOqqeWw11LA9hhV3nT2jhM0OghJZp+9wf6Gvq+6I2ZUfMWYSZ83cTJ3AYtEA0UYRxQhQR
M+zJ+a8pu4hO4AbB37u51y/cAi8ODFi2VkiT90R6nR0nk1xanIUdc6Zv4xgj1OQwV2IyFlyqyNBH
i62wgMxqZNz2kXmhDjK8a1xV9Q0nR3w5A6oFkcWRoYSscpT1uANNkQeTC2lteKCTaHtI6PU9q8py
/WrMEhuG5eEN7urIiZHheESvIK1faZURk2M/qtMbEqBj0Nd7SemGD8AHVtdx8ofjwiRp1yGgcRwt
LWDsc38OdsCdqtvcfjuwphyC8EHSDjUw2aIOCifgIN0jv8WYUuH2dpKrFlpVD5zvANbVhR7eMTRF
9823ho3nllQe7q6/PuMS2aPJpW67V+Is7DAx1DU4QSMmtGcFoBp9JibDwS2A3R2kBErZDx/YmuMm
Qx+8Tv72KmbR3qLyJjVninjS4gFMdtSnKDNg+lmKrO50c+/+YG8z4dgxGQ7ocQcqTYCJ8H0scGwL
B7SwxWehQx2SZgYXxcFwsOK9yNfny6NOc0/gQF+YVMtWmaij9SuVhqy69/VNE61a1c4Rl2BkUumX
Pxv6W1EIc6tnEm9FmnxNkd/D00Ob4ODw/H4w9rmPD8KIEtN56ngsfiwTbXB5NMbsirwJ0vAX1EGr
9o4jEgwcjdfSeUHphcfidAd8gL2sWoIw7xj1oDyV9i2Cz0djAWZHjX3zVJ7Dkbn1ow2OWmhyzRBK
Lc7Cjrngh6QA0W2x2aOH9YTg0PsyMRkOlnRsYZ7qMLwRjo7MLeeO+HBkO/hGYPh3lPecypvUnE+v
BCMewGxmuU7gsOVlTP/ILulIpxw9Nr9ldFaPO1BpXqvr7TopwlzdXOM24lG01lyCF4JKx/E1pq7t
P1b5iIM6m+2jlvW23HlU3HVkewvpD4HIrN6vVJp1tbMP/IaDcd9s7BBZYcTrfHR9pAyQs49cG4sc
rrAyXjaHi+vW9bwz5f2RHHdq3e5RuyeBV1EwAntg27rdRwoJz2v583/NTzO/uFYqYHJrvCQ01Ylr
brympZC2bb3xmlbblBvXXy0WAc03rl/f2lxIDi/UhXFcVdzoIuqfeaBZPdTgJ1cQlUa4qp0F3PaH
QKBJIBBoEggEmgQCgSaBQKwY1lcskvr8SQLglb8U2iMpyTjTT20P5YPEu903ipc0YQqSxlF4C3Mv
mkrZFSYpVcl7Jda1IEdzjfPZUkpa09izkAAfJJbGJCRe7VBqI1qaUspcaae2hzJahOt9o3irHRdg
bbbCS84K5+OUodZq1RuxztpyIeVKqenqwIIv4+8VhivB4xX4k4p0/4G8s0RmSMpqRvM9a/vyxfTB
YuYIyfv9UtmmlTlve+qE0pCYxeBttOQLZlaWXlSoRQxUpJiSOE552msVZ2Pe232t95TIi3Ny1YqY
hEovhnQl+0ahKnGcqLPkraJtppBVb6OsAb200kgmW9DcE2+1REyU/HM0IonPEl8q1Lgk0xJPLQ/X
EaVcSxS09KwmqD0v44iXg7nu4BfG3ZMRaSUYBRXEX+JNZ2Vf011lJsGbrMKykMu6V4WTROaxSxnk
KI5jprakvKO+txWZxF8lftOqojZnCa0OVFk1brlXhRahP2jieYtdl5S5VJxFeCHxVoKt2+Q6wyNK
tLy280f1e3RuVn0pXn97oT0JX1UHyypyoQ51Hnot2XpwJZVMFaKs0MD+Ea+kuTt2rDOscsjtyvMi
HcILCt0cjvN1ZWY9fmUtUN3NhJvDEUU7a6uSGx2nCqw0EaWrZh5bCWcJBAJNAoFAk0Ag0CQQiGpf
XjvGS0h8TnLF4iVygwWck4sTRnJckmYzt4Yo2LPKvEhXqfNvsTAlSy5hE5K1NazlmQIonN6DIAo3
CZd4iawGrGC8hE2wgGNykcKYAi1cy+ZdJclO1KmlfHsppaxTp7AJs2nklMebTZuvnqewdpK8ZJzV
AaTyNs2qzhKZgcqlGSsbLyG5N29uMl+UMA7GL9mTeKgb7yaZowLvXUTeyR6rBnbyZF7VzVXhA+P6
KjLPYuTIiaspTnD7nsTbO0XeyjA5PLxXFdzt39ghIhXjYFYlQlUok9d4CcmlB1VHvAQYfkrxlpHX
/EyeWT7rMrYeucVLFGSitpOAlDtr46abEq4lnMcm3jG9Kqdpvgz9gi9o/rQESfOl2JlkP+dk7wPE
Ll1Sk8gXL1H1k8QKJpfysZK8L3b1cA9XeRxiQnBuKBE8xkusLYuQVo9rdghEYfOQGu7hUJfWmBCH
UnDDX1mW12577lcrXqJ0IQ1Fl+2FeU4IhFu8hNNAY6nLnIgIC3lOUAXGS6wYGC+xRh0694aoymaa
y7lTjQ+ccENHldtENXmOOEsgEDhLIBBXPdAkEAg0CQQCTQKB8AjLHiflL286sWzHN/1uu05gHM1B
FaWKpjBFbThHKWQlS7kRBW7M84iXiaOQ8hJbpQVP35ewygL5PjNh/YaGnpm3nuH3JUppEpnWN3/q
wxxCYaXM5OCdPpWwgmiKTNSG9UMKVliTdSrJI/M84hkxCFJuHldpwdP3JbIrOc9nJrK/oWEaxiCr
WB6fwpbJcdK3eHjf61HCaArri9o8+0v4XLmhYCkdq6BgU4ZKvULOniMQFVlLePrhIKl8beI9SrMQ
iQspuxDV7H64lS9bfazCJ1euLsdJsngLeXZjWn1nXnIKKFvBtkBLnnz+seUjVh6Z87buubPZ56+T
bIELjZdw+cFkT9uXcI9TydcSdt/estQ4n4lChooGrHiJOSj0Aw3e1jjWb/R5LjnzNQqv8RLun5nw
EL4E+H2J0jtONm0h5R+XXPyEFU8SHv0mzZb5wpjn8W104aX8kw/Pl8Bv0pi4a+FFGkSZ1hLGajqz
rM7/5a5yuU2ezAdKahFGR+XBw0PdggaSQr2mwqRBlMpxAr3P60sEwzPNdlHNiw3e8tijZNEU1jx5
fGRrqZ6ZW6X05qbbl5ETzOA9XsL9GxHu8RI5F7iWWDFKuxMWvdjSAuMlqs1xQqy6TVQ0G6L0swQC
4QH4FSIEYg0BTQKBQJNAINAkEAg0CQQCTQKBQJNAINAkEAg0CQQCTQKBQJNAINAkEAg0CQQCTQKB
WDPAzeGISoOfS+EsgUAYiMxNNVWzfHUcthGiovjxRah7ax86TgiEivQM+dMiXKpaAeuxjRCVRDxI
/jRP1cq+NbCWCCvQr1o4U4Jy2MeBnGbYdARElbKJaQRoEHR6lk3LlHZPhSaeBiJWpIFlQjIMBhkm
SOQKKlcilVJcGfMgYU61baB8RDZsVE8rxzINci6xSCQh+ht5QA4xTEMEmnykOoKDefTI0Gvs1PbQ
9aPJAZYJEv6WRjJoCQKaxKR9LBTVBTk03Qww3XxxnVitIprWEtFoGwxE9auuTcZpG9BT8WNMorZ/
393nHk/sfTPyXpTcm/h2SvZdVlW9991ze05PyYT20uLFJ8ov+ORTO4hY/3HzU6/cNJP4+VJscvQf
5evm9728bSbxeP++F3vur1lRw1HmfN+0rzN9AOAHXeQqGo3+9/Wj8nJ6Yt82MWkibq2hxFtmp9me
mYSRB/hO8ZVTj9R8bqQmNf3kM3n0yNBDK3SpN0hr6PpRw+ne98pNU3LyerXqzXIqZ+toLq19om0Q
rdL+tu4CxOlcAfP/Jlf/LKEjxLAhYMgoBZEAw+yJa7e39tYDCzu3QRI+AU/SO6kNaWjWTOr7Y5yw
c2CBnl7oaa+A4J9Zpn+TEBonf+JJHwsyPAw7x8gVkXIcPr4S5rs15uPj8Crpbr3qXfGTQzOwmNjw
HpgtAj6kEL8K47RsPQ/NPRYCDp71peEbbD49MvTwobQpVdOPYBl2TsESrLe4uruXjbNb6V+tfap5
JVH9rl2uSTR1BrnORlKvA3Dra8lY4pP6iARjUAMibZwl+CIbEKGutVZOjqupD8N7meVJogKCRw6r
HWW7oFbzViJcmoqXVqU8tCLmc2rzCQLlU39UGxQSAcUBbrfW2ug5+vcQJU4beZTc24l8ELlP/N6p
fHqY6c2/AJbRzwfxFvCTG3FfULbKqZwpZqi1TxXjXGszXUsAXHt27ZhEHMZPaZ06Do0hOGiYhEB6
ewdH6h2GhwJdm8A/y17DbvUpS4deEHQGl6ESb2Lmt9O/ffrIE1+Ap8jU9osO0iN80P7uCpn7VJ1U
xQPqL4WJ8WHlMUlLDPabiWOCIcmynkfPXQNc7wtt/ja2yV2PDL1WtgZDPzgzsvfDw9OQHgk9s4O3
ypk509uneiH8WllLQOuksHZMAug4p440Bx9daoCd2l1a02dHY83D90IssX2cTBUzyWg8+qkFxVsa
BmO5JFRwnBrSJGtp6jv5eZAi9yeGauHMnbHdwyVgrvC4D5qC6iXX+x3a71o+2feVXbnEHWptann0
3GmYkcd7phZDi95KSzvoB/Bcz2Pv9PIQW7x0J3zaiYfWPtWMnU3TtBLjVWsRtiYhRrTbe+HseyYv
UAQhllhI/zRD2c4IY760Oj5db2SHWyr3dAAiIuky8uX0PWQo980nYzV1IDyYXEiX4BkfcUNEOAs7
PkyfNwHxWvzUQ7n87IFddr2REtfoeZSa1eqxY9DXe2nZQ0sY9Z6jn+KZkrWEtkwYdxyDs9qnGlFz
F3Gc3vTBGjIJP7TfTtZpw0A91kRmpczAOggyMt/HAMdOckr/SLwHw7IyJgaGLonxcIPyUAFGKya+
D27vIJI13xv7PB3H2UmhdxoCTITvY1fOnIWOE/BLGBgYoAsrsvT9LLl5c80EZz/In2gnkmh5wmFy
3r5bWQvHJRiZzLNxxkxvox9JrgWhhVxyTGs7vA2Wp6yZC619qhs/aYHGnWtqeR09Hosfm4WZwSaY
Gd6SWRbUw3qYqg/GT0gwV7ul6ViUTH+wAbjACzT1Uojb0HRMcbqPQuWGgIORhcvHpiExtps+iw/W
bImd5OC1ut6ukyV47B09NL83IpmmSaoX1/MZ28f+E3fujR2aJnkua3mmjsViEWJJ8TofsFv8eUvT
6e30I5gbjc2NzkCDb2bh2ITmUeXyUNunurFhXWtVi+h9Q4d4HTvriTCUPC8AYsUIg/OvCbfE4sVm
rQbNBq4Mk4A4v+iJjuNE7M8lAAM1jk+zg79ycz3YdHW/nLhiTAKBuBpMAuMlEAg0CQQCTQKBQJNA
INAkEIgVw/S6VHt/oj+CsnzN2hVl+qKs9gVn40POJS3Gyhw/Fo2wMwm+uj6XLKnySLpYUvmYSzx+
shvh5jhJkkR7oKSdZd2GTAKhsaUsCcraRbH/IzzMEtYRlM8ePc0X+rlCw1dknJV4/L45YpVMwnUs
Jf3f1PX58o68tCS+XH6+lTnaG8KLSVg7iuSUAGXsuGZ3v2zMifQ4ByG8mITSY2xnAd5mQil5r7Uw
lEr9yInHpQXC6/LacZ5QHlYa6wlwmTVK32l5HvgymhsC4TxL6E4QXTibHAqzb5TlJymUpR5qJfVt
QXlcMitzHt9LIAzg5nBExYGbwxGIK2gtgUCgSSAQaBKIKxhS1TF6qeokMnNCk0AgcJZAIJxhfi+h
vr7yHieRO/vkbrww3nFoBHSCsicBx+gF9SU675BJ3xDI28yFNnxNArpJIwFuGEeTWDl4OyMByzZB
PscBzJC4RC/YXUuZyCLelcTC17xr0Vka5d+VYhESMlq5SajjqdIxtO1LxikdP7W9T2qCaWCnV5JB
r3dTXjIPu5Kn98SmoVztt1ndky/CWnkbC5OuhrfWpVJRunIZmW2r3qkkaxyEJQJNgqyIicyIzOth
Ddmb6nSfSjJvJuQd5TM7b1LGqmwyWWvFga+551NeGYtwkQbdJnScXKYha2CE5DYC8bYeB2898m7G
mrUkMYrjHXussSbg3dc42YLxzkqAPuMhrmaT4PXuJeW3Eqn0Pp2+y7DwfsiX3HPgoYxhGoi1t7zm
8/emAnx7m35l76rk+yUQM5F9Z83jkPEeGGeIr5A94zwyKohTff5+nNORJHs3njc56+ZTu47IF9Bj
JbtMDrSFmmapaxZxhc4SlogJw+E2YguUM8vLA9OVZPnRJQ+RCLz+tCorekHl4BADKhlvHRwflebw
lTIvJpz9IUNgLf70imjknDc0hTqEkt3Pe632gyKJzxKtyKzZHIqKl8ijUik1Ln39Xn0/2pTzhqbQ
5wbmt0AlGCVKM9JIxtuowl8pm7PmcCh4Q4dEUAmLKGRRXvkRau3byOqN75UdMQvPWvDba74EFKVd
OvGFs73KzYJfhZyl7h982bLitj8EAk0CgUCTQCDQJBCIYuD8fQnr8rywB2c5WyGknIf8ps2odqW6
xFAUHR9x1a6ms9/QFM+gWnVbQVbe/b2EZB/xUPirnayuaBdb5PYu2i2GwthT6zEP2gRixY6T9q2I
zGcmzJ+QkLRh3fZrE7nfmdCZmBN1vpKLJZZiAMHWRazMccoabs1BaFmhE+DytYmsXdvmyAtzfIU5
asHNg3KYtQrIw+M0gVihSeQZaHlrd7N+bcJj77ONfPC0DzZz7vrOTSpiAYRAOJmEVOjCRbLvuDnX
kodx33Ep5B64ZEuMCwlEaUwiE2vmsUfxVkfJcT7gPRgWX9DCoKi4CwSicMfJ65MaXsqJ6JFcZ4Hc
B1gS76EjS4VYilSGjwJfZQjTPwMFkNvTaj8RbvxSuJWuRIU4Z3AtvRCTyHpeK1njJSD3yhpUYdmZ
aslkirgA41c8tAdPvJ0Iks0XILzHR1Tx0/Tqx0BJyAeyUgfCZSgkH71T6U6otRl06Rd/jANvLGO1
a500k2BOUT8WlFloG0m8mbFBqNzjtftmQQyOFmFc5xP3PIgi0MIx/Tz4IyD7QQ4yQVkd2sn/cJMf
BJbxx3XSVo5hBaD3OHIvLLCBiEGoHhjBoRA/y/KwRwZ5D8gBNiBaChlkGH+LMe43sSzhHgkwCvcM
z5b7KQ+IM749gyQh3s9ppTfuURkp+aAIk1gLwPiIyiEmJk/Ggb0dDrPQ/Isk05xJqjkPsUAyYHTz
+WByJgb0HkfvTU/6tTH5n88rh+XzDTH7QubfSJCcw9fANcPAswn/5kzS5Hnob0i+MW/cWJ6caQK4
2Z9UuGd4zn+W8oDGX8ov30Yu17/gv1lNqPupKd+VahLFxEcgCl5MhGmfi3Mg9sCFJejfD4ltML6Y
IRgXoF4WxoyxNz4FXC8Y95aEMVlNuFO1mglB7LUvZHEncH1wIAkyA0vjoOdTmArgSwzekCl2QqCF
+MdUqgxPlQfU98fjlHhaGPerCWOCKd8VaxKISqwlBqgLLjY2kK4V/zRwO6FXALPnQ87PLs9/uVW/
nm4MckDvxZR7PhDSBqHpYFOI3PRdkvOGJViagh7ByKdlOgP9GybNNwioKPfqV4pdqTzg98Gma7XS
781bOpoEonC8D5i3SH/yN5GBf1gEUb0r6v1z4cILczrpJphqUO5NKvdkEGs8FhJaDpEcgq+pXi1k
p3I3oqU2xy5wn83KUUOonrXYlcqDlv60VvqPi1a6Htsd4Yjl/2H5foAfbzspAdsB7f4kDA3esKVT
TeVEITP6Ls3Gt9B7nHqvZbZj0aNNpObupGsU30cOcODjuI4kwJAwphfif0OID2blGH0XOnwJGx6k
9HgjtaO5dmaxWKVxlkA4I/iFDXQtdmpwnHhGCSY5DXAovKFOS31d8MVmdNLZdRtoX3o97osFab9i
Em97LOSQmvPiMJmKBpqZOBn0G2JGIQ23sY2HsnKcuZ1dPJPN42Va+g6mkc5VtWxyomil8SO/iBIs
xgfy3chzv6hCCqb0xgFNArFyMJDMupH0RreiQhzBJuwZ1CTQJBAIXEsgEGgSCASaBAKBJoFAoEkg
EGgSCMQq4/8BhI38Mp9jgwwAAAAASUVORK5CYII=
</FILE>
</FIGURE>
<FIGURE FILENAME="Forest plot.png" FILE_TYPE="PNG" ID="FIG-07" MODIFIED="2022-12-26 01:56:10 +0800" MODIFIED_BY="[Empty name]" NO="7" REF_ID="CMP-001.03" SETTINGS="SHOW_ROB_TABLE:NO;SHOW_WEIGHT_COLUMN:YES;SHOW_MORE_DECIMALS:NO;SHOW_RAW_DATA_COLUMNS:YES;SHOW_EFFECT_SIZE_COLUMN:YES;" SHORT_VERSION_FIGURE="YES" TYPE="FOREST_PLOT">
<CAPTION>
<P>Forest plot of comparison: 1 short-term all-cause death, outcome: 1.3 Major bleeding.</P>
</CAPTION>
<FILE>iVBORw0KGgoAAAANSUhEUgAAAw4AAADQCAMAAACZQMa9AAADAFBMVEUAAADAAAAAwAAAAMDg4ADA
AMAAwMD/gADAwMD/gICA/4CAgP/g4OBAAAAAQAAAAECAgID///8AAAALCwsWFhYhISEsLCw3NzdC
QkJNTU1YWFhjY2Nubm55eXmEhISPj4+ampqlpaWwsLC7u7vGxsbR0dHc3Nzn5+cAAAAAADMAAGYA
AJkAAMwAAP8AMwAAMzMAM2YAM5kAM8wAM/8AZgAAZjMAZmYAZpkAZswAZv8AmQAAmTMAmWYAmZkA
mcwAmf8AzAAAzDMAzGYAzJkAzMwAzP8A/wAA/zMA/2YA/5kA/8wA//8zAAAzADMzAGYzAJkzAMwz
AP8zMwAzMzMzM2YzM5kzM8wzM/8zZgAzZjMzZmYzZpkzZswzZv8zmQAzmTMzmWYzmZkzmcwzmf8z
zAAzzDMzzGYzzJkzzMwzzP8z/wAz/zMz/2Yz/5kz/8wz//9mAABmADNmAGZmAJlmAMxmAP9mMwBm
MzNmM2ZmM5lmM8xmM/9mZgBmZjNmZmZmZplmZsxmZv9mmQBmmTNmmWZmmZlmmcxmmf9mzABmzDNm
zGZmzJlmzMxmzP9m/wBm/zNm/2Zm/5lm/8xm//+ZAACZADOZAGaZAJmZAMyZAP+ZMwCZMzOZM2aZ
M5mZM8yZM/+ZZgCZZjOZZmaZZpmZZsyZZv+ZmQCZmTOZmWaZmZmZmcyZmf+ZzACZzDOZzGaZzJmZ
zMyZzP+Z/wCZ/zOZ/2aZ/5mZ/8yZ///MAADMADPMAGbMAJnMAMzMAP/MMwDMMzPMM2bMM5nMM8zM
M//MZgDMZjPMZmbMZpnMZszMZv/MmQDMmTPMmWbMmZnMmczMmf/MzADMzDPMzGbMzJnMzMzMzP/M
/wDM/zPM/2bM/5nM/8zM////AAD/ADP/AGb/AJn/AMz/AP//MwD/MzP/M2b/M5n/M8z/M///ZgD/
ZjP/Zmb/Zpn/Zsz/Zv//mQD/mTP/mWb/mZn/mcz/mf//zAD/zDP/zGb/zJn/zMz/zP///wD//zP/
/2b//5n//8z///9BjlLGAAAjaElEQVR42u19fXAcx3XnW4I7s7MLAugFIAq2pSIElFI5laMLTZPE
B614QYlhmJzKjs++ShxbyT/WH+fS/eFTRalLObnLh/Khug+5Elt3VZSSiiuOpMSnklKyTOIsAwsS
a4q+uiumIgcgKMki5BCYBkAsFrsDYNPz/T07szu7WIDvJ4E7M939+r3pft2vZ96bThBAIBAqDuAt
QCBQHRAIVAcEAtUBgUB1QCCioEPYYwznBhdsv3u1DhX9kOgQujastdkqzQ0O/jjJkQ3tdOpvpBYw
FYdM3aFlKvW0kUx7bnaYnLT/7tU6FEirUPxg+/ZiEC/ShZHP6SdfPdECphrVhk/B4gfba6FlOtdO
MrWzOkgZjkudhz6B59JsBMmRCaHAftj/GUH9zab58+HG+9z5NE8Auji+Sz7LChNZtfHiq6MOkPHl
ZPaNsWdAEs72yBKrdfULHJeR9Eyn4H+ydJ4TSjxjXWYKuia4r7Rrq5XmlnsVmQqGTPK7rem0S6Z0
+8nUzurQzVfeGX0cbo+sF092s/PtqyOX1JTX19Tf7fmxx0MS+w+rYyXoOZYRjsmktjqrJ5TL6+46
cnXXEV3hoQTwADwLfzZyeYed955MP8F+bo8Uu090G/2LNVKXWC6OkDIbR+UrXceeylztadNW29Jl
yo1c0mTaZj+nT7pkWrbK1N0WMrWzOmwcqA5BVW7+N1+SLc0b8/CkmvJAUv1dGlDSw2AhCTvwWZi/
DqPs7MItuKC2S0eXVkf/01odUt11RMYOsDkqy+g/CfM32Pmm+lOF7q2XNvR57dzsGpTu6ToEO3qx
ChydlztdW2Jbl0mC68tWmf6NVabLTpnKskyfRXUIMCV+5lAaxiGdH/mDAbnxs1m9Y2a1HKzHjock
lpWzPi/TuMjOjsvztYyej+5odRw91XAdddx9EeT/YUyuWK5I+flu/uTP/qZW/+TvTjOGen7mv3Sa
bGyr2doTVpmSVpnKpkyvTcNth0xfkLM9j+rgjyK8+yP2Qxd/rTAmT7NSARKNUUyAWDBFzjGTdSP2
OqIgCcMAAhsZ81CQe1Be5g/gE4uvFebWdTM7ffIpxuav/cgs9gkQxVayGV2ma8EyCemTf+CQaV6W
6QCqQxBvh66yn9Rn/uO70CFboWcg2RhFAYYeAd58gDSp1yHEV0cU0OmSJJL8XazOM4PsnIfh0wo3
K1ThRsHKpf8hPQb3D6ldS77yA7g6BKk2bTVFpof3qEztrA7pfOZ19vP9wtrh2U6Z1+KlBh/IXX+r
WLqy6lHHm/HVEWkkLSYyhzsO3YLJSxsvs/Pl2aLcY9Zmj2QuZ4xc3HjPSP62qHD7EfnCjSvnim+t
tOvswGS6W5Mp4SsTP97tkOliO8iU2DMO3jmY3Bd1INoYe0cdOKjsizoQbYyDe4bTyj6pA9HWy1UE
AoHqgECgOiAQqA4IRCR1KFT5JN8pQX/aliOX8y0sdvIcnymEyBkSOQWeSX1CzfxTGW+mA6g6ZI1M
uQAil+NEKORSrnTtqJRx0C1An05a+TFKqFV6cmpcFKtJvirXp+Tt5nsAqpr3kuwH2yXF0ArRGkyC
qfrFKXRy3FdEkNS8PUkCkJkC7b5xfGehteJYw3++eWrqj7/3Tz//1smP2GIxBsE3NOND66u31z/5
n7dq5wyJQZhcWPAmcvIej+sLC3IJ/ewdk3EbK0FUP+LDckjKf1r6ndNw7wPnX77737+uF3TkPGOr
YhDgTzZfYS2+YGQxKCp8gienRp6nJ55/afRLiZfvfvTP5YzrHVvSEz9UteFT197/7Z9blhpvhUgN
BuulvxuoW5znTv3/XniyXLm/8DbL+IWZxPbyM88pKYtff/ovv/6x32utONbZQYKfhlOTz3G6Azr7
U/3vU2wE6M8peqPHC2SUwfBJVkaY3NRzA/SkhAIU0hM9yrCQTite7N2gZ8jlstxZqRZLUzn59XBn
bqrKc12iXOgsn1W4sscBWKD4yqtZ1PgFj9klJ4/SmVyfnFfU4hiUIlqsgzcU/hWffCnN8YLTjXQZ
7oZp+CX22yXK90ZU7lqG71FuR5+QyiplrZgR4ZWZwAG3jxdAPMv1i1/hJuSZQI0bUMHDqXn4BdiG
LvmsmtyB3o9qo+lcKitMFlttXvDLIPGB4vQnz4KY4vtFtT21+AddHGEeKnBYfeD/QrIKf6gRe2bs
97Li5MbuGUsdcDRdUp69G69mVf97HvpZv5fZNOIF+Jtq4aPClJXazqsjrNOffIuqfWUVuo9d7fyY
xYt9ubPcW4ulU5eOSyAdv3xuIr16TPZ62f7B2GcUruxxAJY+q/jKK1m0+AU3li6fYFRPXKoce6rz
6n2gxjFoVLVYBw+o/Cs++d2pStfIE450gd2YP2G3TIAnB491po8dkS8ePJH5XSX11tpoqQyON90l
Ab4R7Jy9xI9cuK8s3Bq82nl14ogeN6AiIXv4XGS1Ps6nRTiweECs/Fs1ZQt+tBvW9lQatqcCc9xK
l8ngaOrWEbU9tfgHFVVZnCrT7hLHzHSQHhOfva6mPAtv7+7a4c0ZOHkuI1pTVV/1V6HMWlzWXyNe
YE5x1V2bgZGvmmsHgBtHWUNJcF01n0pJlnd+zuqZT+cYzVqrhxSrqxe4MZgvsZrZRLwEL2g3z4wD
sMLi/2/EL7iocozmQUixvCpHljgGLZ7CAxb+Nzq61jU+DORHpa2pkektaTR/axPm5mFMvpqCuRFV
2iRsu0iS0f4xYuXMzqdyG/O/uDGzAArFih43oCIJQ9fkZsuvCyfvAf5I6j5uiOtRWd0Vp29uRBrl
gsVZmNnYZOJo7anFP+gtJwyzZqjOrHceJyCkXxxMDfKKOGO7Io5FHY7f/K0ZOPFha6rqq35qelva
yi+xcyNeQGU1efMqK/FzZn6W+kUmXVZ1Cs3K4xi79ElbhmDH5EmG+eGUVB6+fhE+8xklPCQLajez
xQFYYfH/1+IXPKhez5eXU/n5bZlqFSxxDEY8hQcs/JOPbl/X+LB0zoPj/PEvjx9kR1WZ8EVVa7PH
9RvgDpW4xdTrlpUzO59KudToOJdVKW7rcQMq3n1040yeGezl5HU2H6yWr5dubBSVqBnNM7TVuAY9
cK2GONzYGCf3G6U9x63BGuLsE+XhBGxsJueYaqxI8+WlzXVlwJzeFXGsD1qzp29e1cKTpkEJCtN8
1R8f7xn/sjZVF6xFsis3P8daJQ9aCJkowjzLVBBN8uz4/8jkCnqG2sh+a6xn7FvZBLw0OWlzm7D5
zFuvm/7/WvyCF9XU2L1jqWyHi6oR6+B5exT+ZRThPZeNfJCZkAfhf7H5oANMdh8LFDOZr8wkXQOp
DYXNmemypFKU9LgBTYonyhvVpG5pAAx9OTuWfEFVzft3Qx0G8lJ+IFgcqTKT3yzoN0jrU5o1Xnyu
+HyHbgcCDJeSY0llRn0cfmp31SGVK2UXWbvKepmAvj4wfNX/Ek7Ao6qpbI0XYCWy2X/F+kMCFvvU
JwZX4YLs537EmErhkSFW6gD0n1aH2GHgazO1NH2CTUY83CfljKeUeXnZbvOZN6H5ysvjoxa/4Ek1
f2J6iXF0td+kKstqxFN4mQIq/yrlnxpyj/Tj7G+JDeBJVv+Q9rzhr2H4XotB5RzmDo53OAdSR1f6
+NirmTFm2MHwYi6txw2oedKcdGGcLUD5PgHkyjZfgGF1KKJTm+JULtPyHpQcT9YQp3f0z18bz+nt
qfUpNY/A95fGU0yqfrVjlLZgZlHpk9+c/k9iNpfePXX4fqEn2VP4MXxj+h64kF9/FQxf9fkpmFFi
KR3xArdni9zpwveA5n9DHbAO/OIlCpOXSwfk+UCxgq+UZC/2NH9b1YLs+uxyzbUDJDlIJuWymYLh
Ab8y1eP0mTeXLKr/f2b6w3r8gifVTYXqxXOrswZVWVYjngK8KKv85z8Cwszatnukh0tJSM5A/kew
cLS4evlNUO9aUr8Bhj+/VcXcAUZ528uQiZnT9NKEtHBl/cjsqh43oOb5Tkf6mR+K8GbHWvfRBZb1
wC14MaMoYbJ7++6JK62PGOjwcAO1ra2lY5d//fSl41Nae2p9Ss3TeWC15/+KkE6uFi/ekFd+SbYe
UsRZWn3q7iLrW61FGAdv8dCh0f+3FP7Rm3D90JlZryd+d0g4Af/a0UNnLkUJ7e9b36yd5999ba/c
gMX7SrHkaU/c9eBdfVHatv/Bu/o9Ux48fCdoA/Q+ePhwX2+UEv298eRpEzwYwOovh8ize0jgdieI
ViLX1gYCuvAhEKgOCASqAwKB6oBAoDogEA2oA9V+KFX/lQFUu0ytudQks6B6Yv8BGju7tko9ODck
iIeqScohWfxw3jHqnYcGCE+xOzcK2xtFSihRfpQ/9V+/m69n1Aoqf/afZmhDME/1aoMfVUs3tUvW
FH0IRRefi7faWFLahVh7lHIS1FzE64y2rumaV5VGmTS/Qxp3XJmBqMespE3U7B/5X/s8TMNMdIhI
s0OoYYiSkDe8hQMZsfMWmsXoQtCmi6XOQOo8bZ+VtGvKBSC2eZiALT8iBnWQDaTQ95I6+oq94P5r
Eqqbh7R50wMJp5jEOCNoQjVz7RDQUsqQBGZvIG3Y6c3RsxkTkEy2qQJ76QM1DCkS9AShdhMiIquD
dfnr0TTEeLxBaljvu6Un1FjD75fpyRx8vCRyP7DAeSKupbS+hPZaOJsDFyEE2lUbNN68WWxUz1rB
v99j1FrPgSlOEM1bSvtOzR5rB20FpxpSWkHtrEn9hewGVS0Loc0dfxX61GKJOup1jjP64EX0FX6z
GdzvaNTBGx9jICIBHbwRiL23dmhkqYdAoDogEKgOCASqAwKB6oBA3Cmwv3egxotn83UnMRNsyd4/
TYa7Fv3FRyO8eOd3UtbuCQmgYnlzrxaq6VFnEnTyrnjpOVItVVjaw1qItMDJ0A9r7K9rH6lDyHgH
r+CG1rhSumuh/iw1QNVF2TIq+FImHuzQGn55JkE378SdalYB4HCooYbSxvVWOvK2O98OVciZY7Jt
1cEy5gQ0o2dwQ2tGJHefdTV+nX52NShT4p/Tna0BBkgY3fXiMP4GmGxKofZ+DRc93qGtEFM4gkcx
4m3UBFZQ07UxnvnRg0Pd/XxX/ZX2uKHkVIegeAca0MjN9KuO1r/0cISIWhEiisEZZxNGv1SPotC8
0BAKV78AiOhrB//FHvFNb8fJImLvIBEIh6WoR0eE76lEX6RE79mtHI/uHHXwjHcgtUbo9pkcdhme
thJtofgUVaJBhIx32FPa0IRJjDYxt61MI7w3Ic7jjp4d9Nsa8HRdebDtEdxAW/Liwa8We1hAVKf/
oPzRKVNiZlOPSc2qzTK2GlypXoOCKxVRP6LGO+BkvIumV0iTqa2baI8+aEW0sT602FSMH2vOC117
Ux1wcmgVSJ2NgC0Uz1IagUB1QCAQqA4IBKoDAhFqKW18qd7yyXq7B7/ubaxnMH6tQRExR0PYXvO5
vgxrcmyJSgj7UMZR2i/NI+TDldd5s7SytV3NrTELNl4chQ0HbpNV71gJiovpeNTBbHbHvg1uR39i
L0H8/PYbj4ZwvK11fncLzC9Rml/yDfus0VnaI83a4/wou4Q06daKd7ASdEZUEHdsgy3eweeekz3w
pJV2+I4KbWwsGR+CC+2/EXs0hN0FxO87pQRq5ao1OAfEOdXVaGHnJ+JRgASlmkd7eBIgIa7s/uwQ
lnePPJQ0R78dvdUvONSWHF0baO3gUEKjNJptX6Rw99YjoiJQQxDNVgfqZSXUsrq1/Qaoj0tNvC5+
vkYX1Xc9qKeeICfsECQJ9bbSosU7RIyo8L6p+LnieNcOpvEbOAuQ8J2luZOsmULrd+es/QK4VtCR
7qzn/rp82O4dw84lbgYQDa4dPO4nrT02BgxZTfb/boxuBDd2WnvkJSSqrdQgw64PeqMl1cyltLFy
NpfQtZcIzdQGGu7xU5z9T+9otece2hTRIigzzgzxL6UJtSwJDKvY6VFvXVwQ22OPpkZD+Dn2N7b9
Qoh4hzDlCXUZjzXjHWz5/ESgxGeRr+9O1qLdJ+4AJGK9f/jcoyX3cu/HO+wXB29EO+hD82y2FqFd
v0ETrzrg5NCSe4nxDruylEYgUB0QCFQHBALVAYFAeCylXfEOFhf/IHd76uEMHfsGEMHv88xggVq7
MPiUDty1wecG+JMx+CC1OPa4f16BDnbJPe4oxXiHuNXBJ95BPTBclazNo2mKI60ZG0DUeu9MHBI0
vr+DnbJHvEEQGZ2PAEdf4hqFLBvMuDdxoK6KrPVR8/oecFuKyGEHwHa0EiQWdYg8Wns3dhM2gNAC
8Pw+edqYK0iIHRvMisPse0FJuNvnS9p6jQaqfiydoNWIyOha60QLVgfFgZU2Qw3ru4G17JQmeCk4
QijCaRyt7QprZAkMALLM07T2aLFP0cJ3duHiHfSdH7xCYDzTWv1VY2IYebSuT+8HjvnR4w+sHt8+
tnyDtqP3VhC4boh57eAT70AddjTxS9vV2dfwKYzP7580Uigg3iGWT+MS5/cMcNeTmI0lQn3HMq+m
1IfkwNajrd6NI3JFoVmL6jwXwYqJsnWDh2s36kEcqPHewdxK1BXpRS1DH9nlvbJouMdPdfREWg8Z
Gprj0Apui7dwGoRaKsY7xL+UtsU7BGuK385Ard8AorH9HYJYi0DLFX8QFO/gERwRQk1tgQ4uEhjv
0DASsT+JwQZp3h0Mt/kR7u/QLGMJsRv6sIul0Vja5WUsIvwdJNgAODsgEKgOCASqAwKB6oBAtNdS
OrZ4BzvNZuz24JdaH/3A/M5dK0LGO6i5A+Md7MERtu8nU7uTvUNyav8+Lu7v0BR1iCvewdGXmrDb
Q0DPrYN+YH5qz0LCkDH58I13cAVHWGSzSeAf70Cc3LUo3qEx+i+Hy9YRNcShTpAAdYg8TPs0NjVe
xca+20Orn6rba4ygZCRscq0X07TuubI1PSgiQr6GW9udOS547SD7J9fzUZ9mjVFkt9ue0nByURq+
w2o0fX0n/ensYw+Art35MFlz4h2Ib5s125+PNl07wrBOSc14B/N6ZNPR5Zvkt8EEotG1Q6PxDrvq
Rdb0DQ5ItHyB+zsQ+72O4MznWuv4bjCBaEQdoPF4BxI8oTd5cmg74yFKvEMtR3Na88ve+EipuWuH
OuMddksbmj400iZQCrWDRJj9JdBSin92aDjewWFBtzT0oc54hxD5w1A24w8ixTt40fSLhqAem23g
/g4xItHMGDVsm5hvG8Y77K6xhNgNfWhvi/GOMpb288J2bwDjHXB2QCBQHRAIVAcEAtUBgUB1QCBQ
HRAIVAcEAtUBgUB1QCBQHRAIVAcEAtUBgUB1QCBQHRAIVAcEotWoCiKqAwIhQxRWbh7ubyuWOgRs
FkQLMbigH0nPLgIUR9Y3cXZA3PHoT38g/7x6vVNEdUDc4ZgS/xmgVz5670NSO6pDToF+1idYEpSf
8wJIVY6vFkBUc/Zw3QCdWT0/z1clOe/Z1kXravz0CzzXKSlnbKixy1GvXVtN8lURpDSXzPSBpJIU
PShn2LnYyXNVo36Zry6O6yxAT5LdisxUQDWdKjWNvsm59pPO2aqRpdWHUk1mhgKrvUvSCzcuektA
HlpiurAs60PvolBqw7XDwsIgTBqW3cl7jMNBkA/FT3LlAxPnP/f+0+Vz3yu8vcCu3fjTbSl5W23Q
L157/+w7SxLLe2vzn/+oVcqs8rNTvfH7Dy1LZHw5eaz62sLCwl9872cvNUb56YnnXxr9UuJrb7zz
+w/Nb1XuVwTW5bbM+IkT7OYcWV3mR99JaPXLjX1M/Pb1pxJfmElsLz/znG8li18/odxa0OgrnM9K
yi2fZPf00Ek1mamXnPHpifMyT2pZJvP5o2KFHT136uvf/thKmRX+h/tnpYVBWGj/tUPX7WWQdUD9
29i6u9y2xlIXx3cBx0YoKKQ57qyuufeNHQQeTh2FCvwSPCNf2R6oQq+mTn82J2RPTW7Ihx+MDrWK
e42fzfLAbZDYwfw8vCKPlw9Pf6VxyvPwC/BEeWALEnBY/eKIJrcFH1V2IXgF5udAMOtnR3Nd7MIL
ySr8Ie9fya/uaAeH9S+aiKfzK0bymYeMox0LTyqYzG+DrA3sSte8ciR+enplj5hKq8v283bh260O
PccywrFudnsn4aHvVIrlT+uGCcyxjsHm6h3Ygi/zaRE6+g9IlXk19Ul4WydwEFqm6ho/DENMkipk
s3CRnTw8mhqIg7JMK3Vu5n3YhpJsmWhyWzB7U/73olxx1axfPjou8yU9Jj573b+S2fe1A40+GzvH
+KSRXHjFOFqz8aRhSG29i3Bcrp0NWOV0co+oQ+I+Zd2g/fUNJdpWHUowf13r0CXo7oILhjpkWU8f
FlirQH46ffIeSK3yd/H3JZWlwhhkdQK3W7Rxi6J5Kj/QV2SD8Zhu95fzNxqlnISha8rBzauj90J1
Zr3zONHltqCoSD2uWC9G/aAeJUBIvziYGuR7/Cop6vdMpy+OWjlfT9qPDJ601VoRXjVqZ+oglvK3
9sxKmqZkPZDniOXew5tt82zJ68kSG+PUWfzCV7c64ZQxXgK8N1vszX8RiuXj82yoXKkslBY+u6FY
SHkwRNJLtwAaP9D36fHfoowHhscAro3y2UYpv/voxhmFXvY6Gwg2NpNzzB7R5HZhWL2Tev2gHlVh
RZovL22GeLCu0QehHMT5u48WVZ5UbWAyn5YPprXWEcb+W3LPqAMIvfqMIHzQPmx7qYNY0C6fg/cM
E4i1rgjZYnmj+leW6ZrLziWr6jh9v1EcPtEq7jV+CrdfeO20YkyI8B7A2Ri+LZh9glHWmumL5njg
o5VyxQmjfoUT9R4Ol5JjyZCTJaPfH8h59omKwZMus9KEBbl2SLH/9hBubd4l//QOFrPQxuqQgqFH
2KotD7ItWzZXxRwcggwnkXEOBH5RUO59+W3IS8p4mJ6+JZZynfLhIZhtFfcaPx9P3BCUpebwVfh7
2RKfa5hympMujPNM0j4BvsXO+oeBN+V2IA9Xh9n90erP5djR0BmlZ5e2YGaxxrsdll+j78m5+eA0
zRUI40m9oMnMTjh4RK6dWYuf30vqAMmfDPRCf7atVv/uplp4q1i6sgorUz2wkj+ybbHTD8PSwUzp
KoW1A0d6riyw+RoGZPtY0fUuYaDnivK53MvQsslP40cY/VX5cfvCxfVzBSp3qsbHm+90pJ/5oQhv
dqx1v7UK6eRq8eINQ24nbhTOrV9cNupnfB0tFguTTBs6ksAfqe0Ho9Fnhlg2kKexk4wn1TrSZJZN
2sLG+pVlefpO7il1gOwm/yulpfZa4od+ZyZ+iF8NlbGrcjMLiIaQA//vvvcFL0aCiraDZG3NXYT9
HUoknLOV0G5eu3sQHCR8n1ZnXj8VUJKvqm8jUB2arA4IxH5XB3ThQyBQHRAIVAcEAtUBgUB1QCAi
weIUoO/3rZ8az5xq7cza3J1bVeralskx75xskMM9fxEOdSBt2Suo0V3lXdvj5dEgh5vPInyNJUqp
3EOoduS4DGYCy+OZM/a5AXeHRbR6drCPmcQ5GFtP9GMlD4l/2LZNWS2YgQhODwgfdQjsi6zvW7o9
aWHP1aqNs+MSivMOIrQ62Pse9UtoXcdi1cQ5kFtWJAhELXVQuovn6E88JpJWPGBqThUUHy0hfJfS
vvOD8mDSWD9AwGzRJG1oTjWEELSZED6zg274yItki21itYcctpGSs6k9iqqvCGKuBtcOCDvQwRvR
UqCDNwKxT9YOCASqAwKB6oDYZ6BtR+jltuPISgnVAYFAdUAg3LC+d9BedYWOc3DPOm6HB+MdhpZB
npi8s4BvUIP6cpz4FNId8IjHHGiP3VAuWBj04waIhRWCb6zvUHVoGMRLQcDm8kdcRp+ZJSCoweuc
mpE7pEYWywWrB6IHN5oQJis2l0VcPOxHQjXVQR1Hld6guSMZh/KASY3hUx5gzQFdPqNGfr2LEmod
Z6mnn6yPNhnlnJ09Ug91+2+bXuvgrXf7Zj6ISxC6fwlZ9eqgX032OAbzUNULR4IxEhO96zn9/XQ7
ilodA4lPn3TYX6ZGeTSw/a54ZnFoEjU9lDy4cfltoKl0pxpLNNwgYx1s3X2FeJoXxP5LfFYciuXj
6JFGdcQ1azgM/siDoQc3NtNNddqi6Nh0R6qD4TVKa2sIjc2OI8HrDd9SfmFIcRoXBDAiApfSITpa
BFveozNR71LB3Y6GqKou7fAqZcbB7uXAUYKEIlE6WLsPu/oo9TbbicU4tx5SElYWSgLnIVJbb0ij
98MaDY7A2UG31o2IB8PAVg+1GAi7gW85o7YPF4WIKCD6UylHUIMW/uYdDmrS9X0OaiPjuODf2fVM
lhcmZE+vHVxvdaJqOvX69NZuPxCyfXyrgaJOCnXFO9QQKU6J47+/9I56seZ6qxP1wYDt9Q2JQTtJ
LDpO6m1JW1EXhchOGpShFdoQ3tKhTdGy/awfuzeut3akjF408ltpEkOOeJdKJDrZO1glyC6UjLtv
kKYVRRc+BALVAYFAdUAgUB0QiDDw39/BvhSP9oDM5ddAXU/vLU6lXrUGPC2vHd/geKhM7+CYBfNl
S50flXK9vmk72RooSoLfO1DviIXor24c6uAVF0QC6g16Wm74xtYqYy+Kr5kR9RlL2l4N5jYP1i0c
qB5M47Xbg3ufB52INVGnS3210OUz1bwnzQiEp7HkGGatwWOO0AcI2O3B3v9skRPW+Ahr1EGQ1eTS
jxDxDZ5FCaoFoh518OyF3tdcuz2E7HKezqN+4Qw+DrF3+vs0RIvUgUZdqFDPQ/c5DW/NBMcYoBYg
WqYOZoxYSAPDbspQ345LQihVtBgIitqBaL6xFDYCjLjjA2hgf3Y/qKLErSyUhFwJoyLEj5z8z2SE
7N55tU91G1/stueLqRL/AoG1R1EHxzNZao93APeZPSjC5mFqK2SJmADjaxvaAybixYIZA+GhgD5s
m0/Y7QzjSjo0JmPJPulIncw1oZJa+f1q98MBj8FW3g3H+CHGklU717OaCdYUdSMdc1FtJBErYSOj
co1o162MGMWItaLAOcHkwiYATiH1oU/gUgRSBZBSIGW4jKQO6ewv15OCLM8JJT1rv8Dx50G+lmLX
clk+LRkZ1R8u61PJl3iewFkJpLNQSPNp0VbJFMel+ozxvofnGfVChksXbDT7UjINKHHJs1MsoTSh
pLP/u8+qhJRyUIc67AXUF7uMk0NUFMVKegO4M/AmD73/u8L1mkmJm1BMVwSji9/OVFYeB/laWr62
vJjS7vbiTeVn52Zn0buS9c+XV4qQvwvumoEcX07dayb915sw0Vn57rpxYWdxpRvg43wllbPRXP+u
TAN6/l7624fZ6eEX+Y+rCR1/ZSm3X9WhvsEetSGC3Z2T+1tJAHEMfiLB66/C5lGY3zQzzGfhoJSd
M8bczSUQxsC4tpWdk9SEkqoxN7KMkmclm6dAGIfXKiAlYWse9HIyHs1Csjz1gFntjSzLCqk5NZdJ
U6UBHROlkpx5OTufUhPmspZy+1YdEM1eO0zKJrfY3cm6VelX4GunYDwL2YSZgXWz93aKv9mvny93
ZwSQr60r15KQrRoZLT8elUg9/52VfGALtpZgNGuU0wq9CxMDi9YLDGMs145+puiUSgN+nPnU3Vrt
OzVrR3VARMOHgfs+60upHjbgT4sgqj1V1PvmxuKLa3rWz8NSp3LtA+WaBGIiZCVdO12sRDbZcxAg
zyo5pVwtaKm9xQ+EzztKJFiuAzadUmmw2r/5Da32jrqFPojtjvDEzj/yR44B/MXRH1JIDcNQqgLT
Uw8MfkxNFYSsOepenB4+Il8T1Wt9q8ObIfVhe+1ReU3C/evXBPhjQRiuMNXLzsn1KpW8kZ2acJSY
vQZDybIHDcZRSV4j9K4NcZv1Co2zA8Ib6d8YkDvHral5Zg2Vucoy6/a5Ab2/vFFKFjN61tVPfEi+
/kY2WVyR+xRX/kHISi4eGvhb9vOTPJuCRnq5TTbYdxYH9NE98zA/seoo8e4jfPldJw2l9hNctzxH
HeArN+oWGjfSRTS48J6sdaHG9boqiZwzHAVUB0Rj4KDiuFAJl6+hSnzBl70JJMqoDggErh0QCFQH
BALVAYFAdUAgUB0QCFQHBKIF+Bd1ODyl4bIDZQAAAABJRU5ErkJggg==
</FILE>
</FIGURE>
<FIGURE FILENAME="Forest plot.png" FILE_TYPE="PNG" ID="FIG-08" MODIFIED="2022-12-26 01:59:47 +0800" MODIFIED_BY="[Empty name]" NO="8" REF_ID="CMP-001.04" SETTINGS="SHOW_ROB_TABLE:NO;SHOW_WEIGHT_COLUMN:YES;SHOW_MORE_DECIMALS:NO;SHOW_RAW_DATA_COLUMNS:YES;SHOW_EFFECT_SIZE_COLUMN:YES;" SHORT_VERSION_FIGURE="YES" TYPE="FOREST_PLOT">
<CAPTION>
<P>Forest plot of comparison: 1 short-term all-cause death, outcome: 1.4 Minor bleeding.</P>
</CAPTION>
<FILE>iVBORw0KGgoAAAANSUhEUgAAAxYAAACwCAMAAAClzQj7AAADAFBMVEUAAADAAAAAwAAAAMDg4ADA
AMAAwMD/gADAwMD/gICA/4CAgP/g4OBAAAAAQAAAAECAgID///8AAAALCwsWFhYhISEsLCw3NzdC
QkJNTU1YWFhjY2Nubm55eXmEhISPj4+ampqlpaWwsLC7u7vGxsbR0dHc3Nzn5+cAAAAAADMAAGYA
AJkAAMwAAP8AMwAAMzMAM2YAM5kAM8wAM/8AZgAAZjMAZmYAZpkAZswAZv8AmQAAmTMAmWYAmZkA
mcwAmf8AzAAAzDMAzGYAzJkAzMwAzP8A/wAA/zMA/2YA/5kA/8wA//8zAAAzADMzAGYzAJkzAMwz
AP8zMwAzMzMzM2YzM5kzM8wzM/8zZgAzZjMzZmYzZpkzZswzZv8zmQAzmTMzmWYzmZkzmcwzmf8z
zAAzzDMzzGYzzJkzzMwzzP8z/wAz/zMz/2Yz/5kz/8wz//9mAABmADNmAGZmAJlmAMxmAP9mMwBm
MzNmM2ZmM5lmM8xmM/9mZgBmZjNmZmZmZplmZsxmZv9mmQBmmTNmmWZmmZlmmcxmmf9mzABmzDNm
zGZmzJlmzMxmzP9m/wBm/zNm/2Zm/5lm/8xm//+ZAACZADOZAGaZAJmZAMyZAP+ZMwCZMzOZM2aZ
M5mZM8yZM/+ZZgCZZjOZZmaZZpmZZsyZZv+ZmQCZmTOZmWaZmZmZmcyZmf+ZzACZzDOZzGaZzJmZ
zMyZzP+Z/wCZ/zOZ/2aZ/5mZ/8yZ///MAADMADPMAGbMAJnMAMzMAP/MMwDMMzPMM2bMM5nMM8zM
M//MZgDMZjPMZmbMZpnMZszMZv/MmQDMmTPMmWbMmZnMmczMmf/MzADMzDPMzGbMzJnMzMzMzP/M
/wDM/zPM/2bM/5nM/8zM////AAD/ADP/AGb/AJn/AMz/AP//MwD/MzP/M2b/M5n/M8z/M///ZgD/
ZjP/Zmb/Zpn/Zsz/Zv//mQD/mTP/mWb/mZn/mcz/mf//zAD/zDP/zGb/zJn/zMz/zP///wD//zP/
/2b//5n//8z///9BjlLGAAAhpUlEQVR42u19fXBc13XfWSzee/t2l4u9C4AURJMiCFiZxmOromkS
wALSeEFLZahWrus6nTSJrLTjSMl4lE5dNf6nijJNa3niSTx1FFudDKs48sSynbFYyYksEo4CLEis
SLjjRp2RDRAUaRG0AOwDQCwWuw/A9r7vj3379vsLPL8h+D7uueece98995573z37PAQQCIQVHVgF
CASaBQKBZoFAoFkgEGgWCEQ94OXbRtVY/4Ll2K4yDPTmvF5f16ZZokVwrL//PS+b9qqXky+LDVKs
evR4PJ3cptetaDe9nFp2WhPQWkVro9FiYsJ6bFcZOsR/CRu3dm4vuumTXRsOaRfPnGyQYjUw+Nu7
t25CoNetaJnQUEq7+PBQaxWtNc1C9LMcPwm9PMsGaDcSi3B8gh7oP79fOUZOc5HS+v9Ymh+npF9g
x0PS1Vk/RwwZaZjyVy+jQpC5JBMJRj8ICd4XljQ67fuG1NHyHOsXNSIediBBdTydZqn6kmIQ4thQ
i5tFOvp8pHtlNK2VSeRPSyXsoXVuFG2ZFq03wLK+s0bRWC6EZlEIXVx2Y/gU3B5OdZ3sotfbrw3H
lJSVNeW481Y0VSKzA8HcJnTNBq4cl1j93lo0rcjwZUPDT8GpITcZn66r8QPV5KeQhdjwq7v0ujPj
/xw93B7eSA11aUST4IUHX8+mMp/K0g5VVvw4Hzwebm2zyMKj1DZoCdUyPT98SSrhxtCtfUN6u+8B
Bja47LsjT2hFCx8P8Me70CwKYLMzJFVeDrq2vyu5nyvHQO1j0oxyXFgumdn5JdorbcH8VchIGRnY
VWR4QxvwIpXxLxQZ15xkvFjPUuaADkYR8FC5x67Raw7mBDkh9OZ3N7Wx7plLb9L21RWC81q2Ebg6
B+nWNguPUrRd8MHcW/T6aZiXSrgLB3e+m9aK9pEZP6S9oQFaESo+Iz2lETSLQu7Fh3euQhTeiA/d
//uSH8NE4DElRfNq6DFaIrMTAGNSjgi1DjnjqFVGRpERiaj2UomMCttOEui/x6iUiCRzVDn448P/
rU9tOxPPTsIgnH9mOyiXQcYFhayl8ZhStA6paLT+tRIG48P396nKT7w2tfsOhD+861cfCMX/ksgu
oFkUQApucPTwwOJribkNyd1Iwl9WyzOZhFPGhCPmJMPb2FJ20okDvALfkuyDtiKYUg7C4m8kopon
Mfa1oSNwBm68Y35kiWSrm8W34G2g9sxoZYorOicX/8+x6P3arMk/fAQ24fpPLR1FoiWaZGuaxTj8
0lGp4j69KshttXugWq/BBwOzMG0sOE3Qkv/SgEXGbKM9E388IiafjP+M+kez/fQ6A4NHJFU//Z+u
Gxb62xfT1LfLDMhtSzYHFh4ehBZfV/9Z/BNJMR0XaL3LZWLgYamEgU97/zsthorV6a3FDtg3q/QI
yvrCwEPAoVkUwKXpdcmhWZ85ErgUkLTcvCRUx3HhcurMlTXzHX56fccs42/OVCujXCyFPMG7vPv6
QLj4iPQcti9tfJUe/iGxfmAmqFOxY+HV+BFJ1cDUQenGtcubG1dWW9ss+vZ5DwQ9IQZWLm10Sv3Q
xc3vSYaQWAtcvG30VaMf9McDf0fPvjF1SLpx9UoqfXmtFeZGbbCxPAYTe0IGom3QDmbBejJ7Qgai
bdDZBjpm94gMRNsAtwoiEGgWCASaBQKBZoFA1NgsEjmO4YIi9PotFLFYwczJIMdygUQJlEURk+GY
ZNPHiX4y4KyuC9ceviRNCnIWIcnG2CSIsdN56eqZKa+FvQhpTYJ80DMqkh0V1m8mAxwbEqlYmZaw
YYDgpKqrnz6/ZFWPodJnl4CeKoqUY7lcEhIKbRdHi5RT36xKe6hDYuOLZDKLj49fE8+f+F1573tp
+OaJUHb15AO10WRiosCGe0d9JFqDXopEKJPrR4YL5iiJ80V4exRG36bHSVNGCwrlPQB3u6hbJO7g
mydXg8e7YRsSEu1m6jMg7ijbpRZPeX6xeuJgU3rXfwZ/XXmRyPgF/zihPB6VaLc2tkD8vNJp9a55
b601Y7ewySxE+CcwNvGCvved/ol+7iyAj/ZvvTFZUWU/fCwW8ElXT9M8/MSWRg0Q9vEJSPjHw1rc
AoTG2S7QCGKxCHtaLKxMT0zqXwOxHprrC1K3F6HyZX2sMQgmyPw5iUSNn8jHZEx6ZRyMTeZoP5tU
4yhkrmo8hzMkHUAmE+WYAFvyOXgE4vTvHDDJL7DjuaRaX0SuiEl+XImPcACXBXHatfMVWR6SPNuT
VOpBjVlQ8DTwc5ClpiUvreeYF6Fb3S3xwejrEX6iKVtrp1fgnHuRejhapNNsr1pXavyFWiEwNg+/
AjvwB0qRdqH7r5SU9KiPFinVVLPwwjF/Wl7B1227e8j/lKS2FFMoVb6+H567qWQ+xk+aue2+Okwb
/9AVZRfFyhp0HZ8NftRk7SvBTHdhZZYvnaTuwcmL2eNfDM5Km6J25qPKXnxrDIIBhX9GIlHjJ/Ix
dvEE5Xri0plx/9pxaWeOFEehclVjLcCJ8xcDs2GZrEuOCbCl/xmtKIb+fQ3+X/9scHb8iFpfipWd
Xs99ylyRlp51B7afc30oDD9Mjg77lo8o9aDGLCjISbuHcrALaYZa9GepL5e5qqRk4Zeb5YqnefiG
uz0uc8Pnj2b4JbWu1PgLBfJO4gu0iaVYPgkdix3J7FWtp/5p0+cWb07D0JmAZXPmlrxN/lXI0DqX
eid9P/ycvDt4fRqGnzHmFmrMgghXt5XKYijtvCU2QJijPAv79Oegm8qh3ekxJddyn74XP9T7pc38
TCb+avyEA1cf5dkNbBTm00rIhRZHocdzOCADx+ZpeWXOHTlTTICC+LC4O3V9clccmerbgrl55X0g
ra/rcvJ1xoiPsOPZ4d6RZ80KWtWVDgvc5ub0NVDrQY/DkMDCK4PUKHLToRdOEvhOgO/nj7KyaY9C
0/abk5GeKHEv0rXpRzanF0CtKzX+Qu0FYOBtqSnGUz8YPgzcEd9RdoCV+9Jos4pk+omD//n+4HOH
PvAftvthAdS/B+GJ5/rhv7yX2+q8Ie3w+r+H6fWbO/2g9J3e939/4dAH/quoUvdL1LEr3sNPeJUr
2jykDINzZoIbO0569MPEwsLCnz618/5Xb9z48j0vvwzXqZjr0H94QcocujrS9+wGY82xYOFP7rsx
/zcKtY3rzdm3t7yx//27hynXd2XlVa4/+qORvtmFdL4ulMVvJSnnczsy53+6zB+wceYPJocf/SQ/
vHr3raxXYnxtl6Z7JXWUovffY81gMF868Ll3lg4oabKCOp18JYl/bunk4ff/EDxKPShPQaVJJV/J
XevYEbc3z7784JWtnZtffvfL1/5YqtNPJK88p6vfSPTDTwbfPfiTQfciBU4e/sUfglpXliLdyrz2
rXdhJ7vj/dOXr+1kdm4uvvql1ONXaMrNw00qknmBNnLq5qwaijMFcqhaXNr/DvDEaHj08+pwZ9kP
H1m9+at09hcHNbAtmYR5SmTEA8ixAT+S2CU0AjdEfNHDUV/kAfjuxIRlO4YlBsGivsxfbi9K/IQT
129Hw9FvRzx5XPVYCwfMS7p2qJyv543lnbTL+wvaz23RM5mxqNdPMSxNPR1fyutULRC34p60CGo9
TJmrjdnIpjxeTUeAV9LdI33yUPYS7GvWaMHEs9OMe5ESW9NTGVGrq7g5ZiTyVHYzx2g+IsBAKBJl
XlRq+d6mO1G+WDqySGcY0t53D/T0yJOhQSl055twUorNzdsP74tFIr8st4vFHqVvmKW+AwMPHzGG
/IcGaK4O6FVCgMig+3b65fjJqWV4C2Z7Y/rqpqQPb4lBALDxj8uRYHL8hCPXqZPxZSr4qGhwjUvL
BVqshQOoDgPgUznLMQHWhkB9liX4If2fkWIKFmN+ZfI4+DGTowXOnQAb3dKWaAqsbXdHA1dGn9fq
QY3DUGh4bjESXQGe7R0AKRz0Sdor9cpPcS4eTkZi/qY0o85Rb5EifSz6aiDardWVGn+h0PjZBBnl
aMl6eDmOZOtFGFS62dXJreRkLNBUs/iHRJgJJ34u730/H994VZohz6Sk4s5PwrS8CGjbD397JsWe
Svw9CPHfUoy945GLAkxcSndI44PsUV5Op66sgp+7rVhDZGNmxWVuAcwWMAxcu3BmbUaPKJD0edMa
g2BMZlT+8Q9o8ROOXFmZ6+V0IKFzXZ0MG7EWDqA6SJylGAc1JsDW5QPHwAkOpt6BhcsbR2bkWlmZ
2SRGmI0aH5HfhiB/2/KUZbA4fim5Ov1Kj1oPahyGQhPwHEn9mIcgs7p5mbrnk14G+DW5cvvO5w5s
Xvh5U8yCVnDevbjl5dP49Cnh4nFRrSs1/kKhed0bHfpxEta9613HqLPU61mS5kxy59O1c9f45SbE
lpSysTy5b9/IT0r/SQGOv7rv4RmnVbU9H9RAi57715c2y8/Ykyq+sNqzsdVOddHzb76214pkxf77
9veUUx+99+13/t2s+w7sbauA7v377+vtriBjb41oWghu9fCvSqBpKjz42RdEwxFrda+hE58RovFY
N1+04E8k4g5aBALNAoFAs0Ag0CwQiNpPuQVlXUoA6YWTuj2NCES5LRATlZxorGIpOWwHI0dNUICb
dlvTvSyZAgApItBWJsf8RqJ+g5SqilGtRq2rgokTY2uta6TymXIQAFcXa2oWqgEIyiMt9GAVcyF5
hkJsB6jtj/QJ7rcFVyqXJlmw8QoORXPObyQaN7TOpORiGbWud0iOjM1qENPRMEihSW0p1oB8E00w
C1P3ZXmoRCjS9xGnK6ERz6c6IaQ4Z1KMmhRnVZL+xHVYJMWGz4oGy9piokJDaMGXGB1lt5iSK57U
uP27Cql9q7BzEhztT73rkFiaKqSKCqZShRayir3qRElDeMn1KtieqTVj2zyeEhxxQXMYHQpl9Rxl
x16iJrIrU7aT715rAtH5GzaFdtCAuUXBPk32lAXN3c2bWzTCWSoluXyFSPE8CklpHpTmbRY2pOqr
QSB1GY4RhcyC2GaAjm1AgALdZn0HC8Gdq6DP8luk/6xg0iO4Lt8JpB7dAqLY3EKdaisrGbYKNpwr
Qgg0wSqcxdqTi1AVXgaqiqQhA6JTV4TNtyGjhW4DUIrHbfJtBcXBItrSu9AmI3wJJTVmCw6U1kSB
GGTKOSnDJJxqzWBsq2FiTW07tPoHlKvdWI7DdjNGj7IHlhZDy28sx80fLWwXDc2GKOJEleWGYBXW
zcOrsNbxkeBogUCgWSAQdUEQzQKBsONGEM0CsRexLqNiu/hq4Sm3Y7yFkWBJLhBjUXvoYQ82AU7h
EGVrIRA3icQQXIt4i7ySWATZczkWyfY6WzDE6kpivEVF+M1DGwXMosR4C6fgCqFu75XyN16b71ep
hVD4ps6LWK5cqgKKxFvklcQmKH/3TV6RbFElhvom6aRdV2ir1NtbJZMbpiZWUryFFY7BFXXroNS9
RQ49r5CvF6mMudtNh6CfCgufVxIn6e5bqXQWguOY1+ajRJXqr1fDRIB71gs6UbXTseZ1ZXdi8rti
UqMHQRz9pLIF5BlyXklI2dVuM0PDPAR8XVElwuuF5hZu8RaCyyNvyPbNIu6Rtou79o41AWtIhXPr
t6a5xluU7uiVHohLiu2/RRSxCg8UnHIX8rSJOZK+NQdYIwahxg2jsuAGl3iLkoMblb3MpHBwtsEd
bQGq3H5otYoS4i2KhlXe0Xv9Cxa++kj24hOX/OgSHCxqgxLjLZpuFUINqWoouILCC+XRuZAb0SUC
WkVtUW68Rf7Wf22xvL6zvkI6WSMeSA2VKIWztfClxVvkRUk4sTZYFQ+qENow0KXV4alpFD6iFh5Z
tfWO8Ra1dKIQzbeLlmGCTlQl80BEXTzFmtQ7PiIcLRAINAsEAs0CgUCzQCBab8qt/0K/5cT0q/zE
GoPRjLCL/NtVfVLDTV0rS8H1V8MFYr1RwvctCn+6wvphCwf5gvF4iOWG+qTaf9It7dsLtYhZGK3A
HORi2oImEGKNgGlC2IVDs6z8kxpu6lpZFqDMexWtUxf7voXbpyssFw7yVSMy7mnhUtp3X+qImjD/
XjECLzRuoZkUM4squDUo7KKQFnX4pEYpLPPiH0pXgJRXcKdAP5JvZkJTGlHZKPo6bx2au9DcUU49
NFFR0rhnVgbLvM6AFHX6aiPfOR4W31jUxYkSzAOyuu1JC5kRCnRZLm52g1A/ubbyldGWS/q+RcFY
1JInV3s2bDvUSmZh8VXNszho+PcsWg2kvG/SlfN9i+KBFS5icI9aQ5woaxyze1d5Rw0WpOZ7Kk3f
RihFgkCK+VCIBs4tSnUx9rZVCPVjX1poKn7fomlOlDJckBLmFs0Ku3BoGtXIdY0ssbAsJZLD1p+7
f98iL0aDOIgzzz6EPJ+pjb9v0eqo8PsW+CjqPwBWXO8Yb9FMJwpRvyGwebkRjk5UqUsgiLqhyrAL
fDY4WiAQaBYIBJoFAoFmgUCgWSAQaBYIBJoFAoFmgUCgWSAQaBYIBJoFAoFmgUAg0CwQCDQLBALN
ArGXIHblOCbqC6bFBgrtxHpHtKxF7E/6dgRuFeBVetXd6WVe+1CkIZI9GLSCaDiKB60m//ERUVzK
v9/z715iXv9gBM0CcYeZRXJwN7P9vlv2Xu8W+eGJeiro5fEhIRqN/oUCFvF7f+HpeHNmlV1WrrvT
jsdNTlj9H/vYQOC95+o/5Y7J0Ecr3pQgH87yIOZYLpeApEIZZrsAghGNnuNyokR7ukEDUFBWK/k5
epgMsGwgAaKfYwM1mJkFZM4JLmaSA/6Yg/xEkGNDIoghlg0mZHeY1lAwCYQNU4JJF7dZZS7qla7y
V68CqjTiY/yTWvl0+I0yGzwSysH0DNsKi+Eg5zm4cPMXFwFWuiUbcD8uZa/Ne1h/VzpZ39FiYaEf
JnQzHjqkn/aDdJr8OJvpGD/7q+99KXPm7xPvLNB71/54R2RuK4/3sbffO/3uskhpl7bef64Btfj1
k7Jaf+6jh7/eTi3O/JEYHD77/Y8uV2sXvR6F88vyQZUj7huChXz53/7Y17//0dUMOZ78/tUveqRm
PLrCHM+9lks9fkVkXygsJKLIgOy9SlXq/OkzoFchNTly//Lqv//Polo+zaRkWuOeyuN7dz365/Sw
0A8LbTZaLJ71eoZ+c3V9A6TRoJy/1O3V7T9jfft+/uW6jRYaQiwXApb2W5Dws+xpdfyCo9FO4GDs
GGThn8NXpDs7fTnoVs3q+Tk+MjaxKZ3eGhloQM3+212liUSl/9NZhgMRdmFsGbar5fxhlfOIWc7D
DzrKz0Jonv6XhbkQ8MqN+Xk4BznmRejmXAaLjHpyQF0LtPJ/eFc9yUwJzAsprXxa6oOmMhs8duAP
2tSnupGD3Hzl2XOenVr/lHO+WYSPB/jjXVmgvdaDr2dTmU9pTxLmwAN0xNqlLe/znD8J3t4OMasW
52l4R2PQCZkGVGXiTUXYJc1qqXIMpHvAVy3nmfcUP/aSWU7inKP8XTgRAfpQIXIC5KZMzyJwAT4r
QjJztbCM5/3qyS6kGcnvs/JPrGuV7vFLNa2WT0s9ZyqzwUOEFMsn29EsTggb2VvBI4fu6lF8pJL/
enoPHrl3KbuxxtTdLNIwf1Vt2GnoCsF53SwitMUP8tKjiE/5hw6Bb43bzx1l5KlEFPRFs9u036o/
NuSVCNGv/lhYehO+DtfjZz4SX6mWc0ouiZgVTHJgg3GUP6qYgjxkeZR6kPGdAN/PH5XmXo7o+aLW
fHPToRdOEjt//Wo0uuIfOqyVz5aq3aM89lEeHfHUD4YPt+00nFnbyGzde+Sgl9qG9Ayl+YPb0fNr
9/i2tjfXluqxWuv0lpv2d8ogfv6Z7SCMqXelp35jJtUdfwxSmRPzdMhYzS6kFz6zKXtOcdD7KS13
IxAOqO0sPPrjx+Gb0Wd/Eq3RhP/5N0qhmlJqJq5Yh1wPFJ8FIXs1M7/17laBbOnXdRvcWnoUfs1F
Qnpe8pSU8tlsS7tHecxRHhsZ5hiI0M5gltY2xSXfPQd71bYvIf/4yF3ho7s7f7vOM/VSxMkskgn1
9hm48Y7hwdGGH0llNnMvGZQDbGSOySme0716dnigYfV48iMxaRIk3s79hiB5cnRuka0N51eekTkX
W7GARJKahUevM3qWhBtS/nT3SF+ukNpW5oX9ao9S82r5rNMT67157Sm1PSL8+ub28vfDB3ucUu/6
QP8//knGI3TXVYd8s/DBwEN0bh2XO56MMXtmYR8EWJGMssBzi7zsw2fegbj4WXnJcGopmY4FpdN9
MNOwKpyYmJAmQd2PpR6XC0PnFkxNORfr3uChQVozHAw8THuGWIyeDc7CD2jKk9sQ7+1wZ07pebZ3
AN5ypqLJb8HRt6lHq5bPsvRq3FN58FwPD3vlNVTkcc/mTtD3l32ybSg2cKCvfyCXSa2Onai7+PwH
t3Allb68BquTYViNHzGmCZ1wAJY7A+lZAdY7joQvL9BhHPqA939HSl0K8X3hy3LvdQmYRldiZu5h
abl+fSa8PrPaSMHnE5u3L6/A8rFUKiHb0MKF22cStBomvQzwa1xRBkFmdfPytYLJ61fSMVqravlg
Mr/MMo81ice6d73r2ALsITD8U1s7W0cP3QX39YWv/Cy7tZpszJaoMjZ/JO/m1koiDGVvRgBRIWIu
Q9Ti0XSVHFqlkK2uYRl7otJkqyQ6vj1XCVsEXK7w7Cj4t2PFGbBQq+kVmgUCgWbhNrdAIO54oFkg
EGgWCASaBQKBZoFA1AKmnzhQdxLoX1E3vgldZLWqvh+8VT9XXa/vfeOnlBGuZtGaXz4XFLWEOmmH
X+tFlOhECYIgtRdBPbPdBiOB0jhS1hLYmSOaOlpY+2di76LNF9q5TEPq2JnXfyzC4QJR5pTboZ3T
ZmRq/qQh/Tq6/4jmjxaFPG/BxSUnQlu6O2hwiPLNQnaNHEcD4jCw1KuN1bPtCmgaiHKdqLxhQRoT
9PkFuIwebWIVhBCc0yNKGi00h0iaTIMxJTX7STafSaasU/sSlDcWbeqlIdoTuLEc0XjgxnIEYu/N
LRAINAsEAoFmsdchtCSr77V6AdEsEAgcLRCI8sxCsA0lZY9PQn4edWetoBEITlttBZsGQt5LRLDn
MtEoTB24Ck58zVuCnbRRb2l6C4Cbz+9A1PRLq/nvQGw7a+V3ykIxq3DYSOJ0rd6TDqQIiekGMdM5
aUNMmeV/7b07REBWNTML+ZWyvFdWULc76acgKPs/9ART7Jx0Jej0WlNVztX7yrFAAZVX6sSmiizM
1jbLaqn5fI3d8uBsf3vnJWftSiLseVZFzCI/4sI4VezDlqD3zEQLYLDvK1SJtL15ZiI95oE4qyIY
luVAZa0WRxKbRQnGPignbfLsEvcB3OFOlFBan2MO3clvM8TR7SDWIylitsRJXOHmKmip5fB11kZ3
vWTnTN4UJuBurDvaLIg+wS1uKUKtHDxHGyqziyalkhXl62A3AsERA6fc1sZBSms/pMyGb3NbSmt2
Fg/JOYtQkT8tuAxGbR7WSpBVJaw6i7flvAYoOLv1xOS8m0+dGjBx8FoKrjo51UABQyIVTc6IkzVg
l4mjhX16YIq40B1w5VSNwbDGP5iuTMumUE4wq9mWTLZiCfkwm4rGuOD6qYWN7YaLhahE+rqbHOrR
zjZiejSm1ecKWdSou6hRpyMQx0WSCjLbeXhI7UvV2KorV1q7/khJFdUomN/FlL+CYHkDRGpiqbVp
Ifr7qgqepyVzHo+yN39Ib4EbYRWle4RCXaxtT9tJc3v5mo4V9clc9ltuUgOK2s6lKli0upNNgzQp
b/MaSAWZcasgAoFmgUCgWSAQaBYIRC1Q+PsW1il7eWtqefslhLzVf9MmViep9sV2y9K54DhpKpzn
Tt6+YbytqfintvLeALViAavKTNzfWwjOERNlV4m9HTq0S8HtnXXeYrs1vkIgZeURgODCLKJaJ0qP
TNM+XmH+hIVgD3WzpuRF1qlMzIkaX6GgNWITRrSKE2Xrds3BbLbQC3D52oVtx7c5csMcn2GOenDz
pgqMXuXkUZwugsMFohqzKNJrW0MhiPVrFyXv8HZo6c43HZ2/EuMrEIjamYVQ7lRGcDzNvxZK6P/d
hq6KnCwcJRA1mVsQ6fft5UOJ243UDHIbJKRAkv3CaUpjzExKbMyC849+2GjwtzuaiGQ78u8s2MWW
1DBJfnyC4Npd5y9sCcRhCBAq8sYKkeCAYUNM+m+iDPIitG6/QH63icrKqDZa3G3TJAYTdTELmzsv
WOMtIP/KGpRhGWIsmUwRG6D/Oojaldt/7kNQQ0zz5hYlxFc4zkfQNMyYqC25W/qIKXEiVnstRmy3
bTJq4UQRzdcxDkSf2qrXhkOk5zClKJ8XMibfehIxM9YJFccqz7dSbxG7Mq5jhKGFPQ9ahDN6eZY7
C6dFEH2QCLD+hNKD079Y12lIsxw/qZGKQTYgQqAHzgYgdpb1i9R78XMB6sHEwj45R5hjz6Z97FmN
VuLBpmlSTJVTCD0+jiOyFqdB9HP+pKEFZT3Jsr4eXYvTMv+Ajb9Ep+pfx7lFa6Oy2GocLBxwO5Bd
fQJ+sB8OsPAxLusz9bPelyAUzPzwlHbdLWS5bljdSP7OjwA+f+tcN8DhtczfSbXquSlT7C5e+J2+
mxd+W6Zlu6VbL10I0S5+QpVTCBtvZFZTEN8P++NAuIzvsJG0eBPGg9k3NvRn/x+7nqT8mewrnWb+
Ep1N/zvOLCrcwIBGYHHBY1IT2loGPgq9ImQ48M3BnGgQzEWAy05+KKNdZxhIZoBJH2JP0D4mcowm
bDMwxtOk+YhMsRIZG74aGRuVaQUp40JkbExOUuQU1GIM+FF4LQsiC9vzFi3SEWAykx/a0q6zx5bo
eeYqHPOZ+Ut0Nv3vPLNA1GBuMSF55CtdAdquf7oNu0sQjUBk1yCgTV3Ixfp09yVKm3COul3bC/SC
kZJhhN7aVUhBvqmdqrRagiankBZi+Ks09UPbsL0MI1SLnEWL6zDet6hdj8osJVXBzF86s+mPZoGo
FL8Oy0HaprzES12hJCSVxqCteDKpX/h192WKNuEs7a47jtKLhEwTV27lY8qeoMgphNBuaJ1qwYSp
YxSnWigjgDZP6E7d4n9d55xU/0/m7FwM/dEsEFXhwhtpydlh718CmHkbBmiHH08nNX/Tl46c29FI
fSKc90NCfG+LtsxTMEudGEaEs46DAKUlfsNIRE1OAeysPCrNRJhjVAuGh8EZmieS1GY1vsnIoj7x
Z2dFKjgzCLMZM38Jqv5oFohqsfbA3dLzf38qTZ2Vh7jMdYDVrru61dR9EdZ4H7ESZr4SgI8HI28c
ovNx9pPUl5roYp9804ktpR0K6FdMUJNTyDj39claxKkWE91smsoMpvq8amrwE1zXBY2U/0rwDTqp
yTCf3Dbzl6DqXyPgB4gRxSfoE26XVXCqS95afN0YzQJRFFzOMlVgs5UyYiFbuRYlZq5KBpoFAoFz
CwQCzQKBQLNAINAsEAg0CwQCzQKBaDL+P81cLtJlctDxAAAAAElFTkSuQmCC
</FILE>
</FIGURE>
<FIGURE FILENAME="Forest plot.png" FILE_TYPE="PNG" ID="FIG-09" MODIFIED="2022-12-26 02:04:39 +0800" MODIFIED_BY="[Empty name]" NO="9" REF_ID="CMP-002.02" SETTINGS="SHOW_ROB_TABLE:NO;SHOW_WEIGHT_COLUMN:YES;SHOW_MORE_DECIMALS:NO;SHOW_RAW_DATA_COLUMNS:YES;SHOW_EFFECT_SIZE_COLUMN:YES;" SHORT_VERSION_FIGURE="YES" TYPE="FOREST_PLOT">
<CAPTION>
<P>Forest plot of comparison: 2 Any thrombosis, outcome: 2.2 DVT.</P>
</CAPTION>
<FILE>iVBORw0KGgoAAAANSUhEUgAAAwgAAADACAMAAACXiLRhAAADAFBMVEUAAADAAAAAwAAAAMDg4ADA
AMAAwMD/gADAwMD/gICA/4CAgP/g4OBAAAAAQAAAAECAgID///8AAAALCwsWFhYhISEsLCw3NzdC
QkJNTU1YWFhjY2Nubm55eXmEhISPj4+ampqlpaWwsLC7u7vGxsbR0dHc3Nzn5+cAAAAAADMAAGYA
AJkAAMwAAP8AMwAAMzMAM2YAM5kAM8wAM/8AZgAAZjMAZmYAZpkAZswAZv8AmQAAmTMAmWYAmZkA
mcwAmf8AzAAAzDMAzGYAzJkAzMwAzP8A/wAA/zMA/2YA/5kA/8wA//8zAAAzADMzAGYzAJkzAMwz
AP8zMwAzMzMzM2YzM5kzM8wzM/8zZgAzZjMzZmYzZpkzZswzZv8zmQAzmTMzmWYzmZkzmcwzmf8z
zAAzzDMzzGYzzJkzzMwzzP8z/wAz/zMz/2Yz/5kz/8wz//9mAABmADNmAGZmAJlmAMxmAP9mMwBm
MzNmM2ZmM5lmM8xmM/9mZgBmZjNmZmZmZplmZsxmZv9mmQBmmTNmmWZmmZlmmcxmmf9mzABmzDNm
zGZmzJlmzMxmzP9m/wBm/zNm/2Zm/5lm/8xm//+ZAACZADOZAGaZAJmZAMyZAP+ZMwCZMzOZM2aZ
M5mZM8yZM/+ZZgCZZjOZZmaZZpmZZsyZZv+ZmQCZmTOZmWaZmZmZmcyZmf+ZzACZzDOZzGaZzJmZ
zMyZzP+Z/wCZ/zOZ/2aZ/5mZ/8yZ///MAADMADPMAGbMAJnMAMzMAP/MMwDMMzPMM2bMM5nMM8zM
M//MZgDMZjPMZmbMZpnMZszMZv/MmQDMmTPMmWbMmZnMmczMmf/MzADMzDPMzGbMzJnMzMzMzP/M
/wDM/zPM/2bM/5nM/8zM////AAD/ADP/AGb/AJn/AMz/AP//MwD/MzP/M2b/M5n/M8z/M///ZgD/
ZjP/Zmb/Zpn/Zsz/Zv//mQD/mTP/mWb/mZn/mcz/mf//zAD/zDP/zGb/zJn/zMz/zP///wD//zP/
/2b//5n//8z///9BjlLGAAAiH0lEQVR42u19fXAb13XvoUjsYgEIxAVJ0XRiRRSZZF7f63OryJL4
IXsCqnZVJXXiusmbph07/SNxps2knaaZpH/UTaftxJ5+ZV5ePtxpVTeTTBM7nlh10iSV2CgkZBKW
mJm07hsnpEhJiSibIpaUCIIASKL37vcudhcLYAEC1PnZ1GL3nnvuuXfvuffcu+fsthFAIBB7sAkQ
CFQEBAIVAYFARUAgUBEQiJZVhETCfGzVMmT0CDwX7jaVZio0kUhwnFBQTyfCjRDqDq5TCynC+Lj5
2KplSCi8F67f2L696CZL/txQVD158mgDhKq9Tms3tsrUabVJ69ScilAIcbwwQUcYjgsX6KgR54UU
GzwSiVBIPsZP8nGPY3xWGKOkH+fGouzsdIgnehlZmAzVXkYViM1+ryseHnkrpELBGJPmZPBL9NBN
x9SQNmQehy2aPsadzHJUdGn0jI5xnc2qCGQ2HYhHWJ0E5zoJUp04U514LoqKYItOPr82dAJuD2U6
j7L7vvmtIWUKXV6Vj1uvjGQ8MuuNFNehcyZ86TBj9XurI1m5jGA+OvQxOHHMrYxH61XDTfifAD+G
PCSOvVSk5x250Ifo4fbQWuaY1tMn6O154LvnMjmSp2OnJPThmcg7Ys06I0BWqdPQS9vOdWqndcpn
co/odRIih2OoCHZY74iyMaIInZvPr7OueQiUISUbkI/zNz0zO7tEB6ENmLsMOZYxANtyGe3RNXiW
lvGrchkLdmU8W68aFoFONnFoo2UemqfnQZh9RUqI9nxmXZ3Lnpz6Ae1bH49S+RUMw9wsZJtUEYx1
WqDnPMyKcp3OP2+o03lagc4onNXrdLkJ6tScikB+fusyjMC/JY/94ieZdRKIw2Nyimqr0OOIR2ZH
mI1Bc8Sl/kQzjprLyMll0PTtqsuoGG2QBvr/Y7SEOCuPHqicEEoOHTqudIrxT0/AIJx98gvfl+SX
cI5Rv7NJFcFap1H5QOv0F32WOm1GLHVC08gWGbjG08P9i99Kza6xSTcN/1Qrz3QaThi2L+zKaG9c
DTuosQwvwldZ76HdByblg7j4W6kR1Yw4/rljB+AUXHur8Xal0vDvTaoIldTpNUudUBFsMQZvP8gW
Vo+uiFLv7Bqode4MwsAMXNA3h8Zpzd8+YCpjppHz80oyXih8JPkTaiHM9EvyDR6QpPnDq7o+fvjl
LLXWckzMJEidhYMHB1h3a0qEaJ3Shjrl5DoFy9bpocGdr1NzKsLUhVvMTLk1fSA8FWZSrk+JtXGc
v5g5dWnVeEW4cGvLWMYLp2otoxIEohAJt+/tA/HlU+weLE+tddDD+dSt3umIRsUdj60kDzAxw5Nv
YhcWLmYzl1aaVBGWom2Ru+Q6vYvVaXNq7bP08IOydVpf2/k6tbWAG3YCxndFGYgmRisoAteW2xVl
IJoYHS0gY36XlIFoYqDTHQKBioBAoCIgEKgICISDIqSKfICPFKAnZKJw8RhPR3iOD6c8UJZFQoJt
kkUeO3rm2W4nhAvXbsGTJI6cC5DmElwaComTJenKL0NemS9t24TRT1/LIRdpK6l2sVDk+GIK0jJt
jDmhRuJqXXi+WGisb79UnWz11UmHeS5aoM0n0RIuRqszobR5iPbDdINDFQyK8M6xhcLZI78DP3/M
a+YvH4nmV47e748k4+MOvum28jBanZ55tlfI9X8POebwxPlleHUURl+lxwlDRhNK8r4MBRc5y/jm
d4yd+9bYCfhPmGa0G1c2oLApuyb0PNK+eHas8d7ZvXB39dX58tGVyOEu2IQUo13PvA8KW7L70eKJ
ttdXjrxp52aEAvwPOD7+jOYmTv8KIf40QFAayqQRNMrxkld/OMjOPkHzCOMbKjVALCikmAd9TPXr
V/znFYJEIs6dLDgL051gY2g40U1zfZwNCXFaviSP2afdAIk/z0iU+IJSTCTYY81IYqJIx6C0Emcg
cVXiHezBZACJrBDmuOBpS/IZeBck6d8ZCKQ/zo0V00p7EakhJoQx2d/eiAtnoHDBdZDt4T4MaSFQ
SLN2Tqt+/TJ4OH4I8vBu+Gt2ttVXhK7Pyinrs0L8+Ph6o/WAz5erToETaHW47rR8P5X4BBmfAGGW
VqdX3sAvBp6FLl5OeevId+PCeHbnFKEdDoWy0o66pspdx0IfY7egh/Z4JmbscFiQvPr563LmQ8KE
kdv2S0O0ux+7JPsqLK+W+M8vR3JdzsLcnDpKJ8ujL+cPfyoyw5yNtuZGnpDkMfu065D55xiJEl9Q
iuMvH6Fcj0ydGgutHmY+MCzOQOGqxCKAHedPhWdiElknn78y/IQl/f/RhgrQv8/Bf/XPRGbGDijt
JevVyVvFR4wNKSH7OfiA+/1dCv6EHBwKBfoPR0KHD6h+/TIk384tOoR+lA+lob1nTyH/63LKJry2
E1b1L1NhnnKlCAhDtDrBmwfk+6nEJ8gosuoUYRuyAToWPU4tzdxlOSUPP7eza4TzF+DYqbDJEXAD
5hYAXoIclY5p7vuYV/8w/TErWae3LsDQk/oaQfHpL8DlTfnGB0r858VZytPZNj8DXbQcOtQcknPd
7IOiOkBrfvpGGPgr8QU2XIOUZxdwIzCXlUMS1DgDLd7BBjk4NEfrK3HeUxzQ5FCQHCpsT16d2C4M
T/ZtwOyc/ESOttdVKflqQPe31xAf7p6NGyUzyyk14IXsOj8P72ccR1S/fsU0gkGB3a7kZOjYPRBc
5ffxBwOSX8AI7Igb86eHeoY/7V6deX59/cICKPdTi09g4ODFQaoGxQvRZ44SeC4s9AsH5eC70R2p
Tru+Zvy7NwafuufNv7/ZD/Og/D0ATzzVD3/8s+JGx7XblOQ/9tPz81v9II+P7W98cv6eN/9ZQaHu
Z9SJS+37n2iXz2iHYBkGZ40E17bs5OiH8fn5+b/92NYbn7127em3fP3rcJUWcxX698+zzNHLw32f
XguYc8yb+JN7r829IFNbuF6feXWjPfEvv7Ofcr0iCa9w/fc/H+6bmc+WykJZ/Haacj6zJXH+hZtC
r4Wz8Kb00MPvEYZW7r6Rb2eMF7ZpejsTR656/1vMGSjXHw1eedOPBuWLkmQagXTGyn0qcmT/9J/S
dqYcz2/Jza/QvP4Hw0tXHrtU2Pq761+/srWxtfjUtcULbawxr++/9JQmd6PQD0u9H3ptqde9OktH
97/xp9Am309TdTLpF4sLe7YKm+unv/7ApY2t609feXrhL1l1fim9A9UxbZ/GT1yfUYJTJkFa1yUh
zcb7J0Zjox9VpueUMUt85fr76cycBGUVmE7DHCXS/csV/3nKLqUSuCEeHNk/EozfD8+Pj5ucHkw+
7SbxNf98Jb7AjuvXRmIjX4u3lXDVYhFsMMdk3aNwvvrjkqUrHeb+ntpGG/SXxLigtY+zpdCWTwZK
Bk/zPlyWT95XAEXUNmN7xTPfWS9+RbUrAAay8dlAUZbl7TsxIyxNfiK55F6dwkayLVsA5X5OGqsT
WMtn2trVtgZ4Mds13CdV5yuwd2dNo2AiG1+kKwUqL70F3d3SAm2QBbN8GY7Cw9I4CAMPAm/IEY//
nNQTFuWXePTPUIsgAA8d0CdAyX9+D/TIQTFkEHg3cW4mj07ehFdgpieh7T0yecx++gAW/syzXYkv
sOU6eTR5kxZ8sKBzTbKFvhqLYAMqwwAEFc57Z0o6NZ3Bl+B79N8AiyVYTITkBe3gfQbzCSxqPz36
tLql4rDlTEamQsUOFj3RnRBUv36ZJswVyCgHQX5RkLz3czcgmXqcpYQm30hnE+GG9x1uZKNMdbpG
wpdGP6/eTyU+QaYR+MX4yDIIXM8AsCDVj9DxtEfqjbPJWDqeCO2cIvwgFQvEUj+FL03eA2eTay+x
te10hvWTuQm4IG1tXb6UyV7UvfpvT2e4E6nvg5j8bdlq2fOul0UYn8ruYXOAZPPK/vMh/rbc/+Nr
08suawQIbEAgAAvnTq1Oax7qTB6Ln76+KFH4J9+sxhfYcuUkrhez4ZTGdWUipsci2IDKwDgzn/lQ
Mvyd0uEQ+AAc4WHyNZi/uHZgWmqV5el1wuZHGYq/vXEa+ZOSciZN22ZjL4vi1FjP/KHMranzql+/
THOzI5ydEeH2ngOxi9Rm6IY+EEaek2SJCn2xi4336O8A4l6dwuGp9MqFF7uV+6nEJ8g04bYDmR8K
EAmsrF+kC6GJ9gAIq1In6Ttb7F0/99MGV8aLG3Z6797hH3kPlueFy3sfmrZ7x8Sud/qnVS/++lQl
G5nTf/9MWZqe9z7TKg3QnSm/7dm9ttGit3ffvfu6K2mMnnv39dim3Nu7u/UAuvbtu7enq6Ke0+0P
TZOgxyXt1zzQ7Bza8EMhiMYg0dTmADrdIRCoCAgEKgICgYqAQKAiIBCuiqD4RImiKP/LAKJyWTRS
yUl6RvnEfAA/X5hlKs5GZk12f7jqrCx18h/WthLtaUSXyovYkWuF6XUuIhGJdJD+5H+dGl8lVDJK
f+aDv3rgLk21euDE1dBBzXWqiyZ44ov73I02jaT7Qow9Sjpxu13E7kxsxK2rXyEKZ1L/rqi1tTTr
iDYzkTIt03/Yv+ZZV/QyuSEqmhE8DUAi8djgDRnCiFkqz8JVLr5Y9wrJs448K5tnIuWadAGIadYl
YKJH+KAIzBzy3Jaipa+YM+6mWyKqZqBYvymBeFNJop0RNJjquUZwuVPSYAR6byBN1d31EbMekw5j
W9eq2mmCqJlNxG2PoPzNQ1SsCMYFrs2tIdoGBiljqzdeQ0Rtfb5bJiN9wLGrUelmBM4Nfi2W1UWy
3dJYH7IIIdB8eqBIZS9crRrWCPmdNkfL7e6KOCnUb7HsOB3brBGUlZpsNikZlTPfewqpS/8jnkjq
U76lGNFgcVrKtY4t6oBF1DV8vQXc7ajVDRs3KhAegW7YCEQrrRFqWdIhEHe2IiAQqAgIBCoCAoGK
gEDsLpifI4jaw2P9wSXRE0zJ9of6oWSjVn2EUYsU9vRWzkprEA/CaZmcfeB0TlahJYc6oyOhVUQR
rMKIhhsk4taFT4rgMR7BLvig7s6PDr41tUlhTy+a0zw4d4qlbSM6edLpnEqFNp2IpSIqalPCQtGQ
Oj5ZTjSCxzfhPQ3p9ONlZwR9IHJxiLQNPqi/i7JY5gL45Rln5iwSh4q7yuICUpkYdvNgiUgiEXeg
71SqB+MNKcYX06iK+9UgkHIX/LMLiL0l41IA8WTK1VpjF667xCSKNolp5BaPILrcjnr6QFdg5IgE
6mEnWyNgPOWRPIEcZRFNRn9ZLyFbH23i+wCAawRnO1wfEYljenPNGL6Hz1QXAeMplEdxnKtmeWWM
C0F3L98VwTYegZQbopphQmg+uJjtYmXKZWxYbOR6wWM8QovogdgKLI1brRXqQUlGjECo52LZzWiV
IjZtgg9E2Bl/eLPbfqVO+W70lXMWiU4m/7Z//4wa8mrHWm1VUkpeIpqxPESNqDQeAefm+q74a2r3
5r45zR2P0IHdrzU0YWcMw6pxy3wabfqmr1QRcEKop51XW7vjvfFnsYxAoCIgEKgICAQqAgKBMPsa
qUsuw4vfDe+3M/j+qgTa0Ri04HO0giE4gliFJdaogQr2XUQnuQycbYIx7ISrLB7BkrVsWIKdpKI5
UX2Wg8tlXxRBv6eW7x6U+sMQcw7i5GRfe7SCHhxh3h60uuYbffg96peDmw8Bs965fPSk5EsQHuIR
rE1bLizBTlLro2X1ndk7359UEdpLL3/DOpY1ryLYDppEdR4jpg7vBL+jFYjNKGi4YP4Wg19++aXV
dOVce7GkIgK9PIeghZ2DKsmt0sst/4IvT1vYYt0fazqEaqonolhRh3CVVhmpRVE/IRW3UAXt4fqJ
D8e3MTf1ANvappFoZxk4z4BG091oCPjtlFfO1lYsI7810QNLO1cf9Y2komebXf/YRw26izrh7xqh
zPhHFNOXeO8s9Z+Mxcpfge1BaC8fwCoxobR380IFoTzElLW6iQXDEnw2jWzuhVh+VHS5dX5NCO6W
UeVMRRC9aYkbpU1rkKrFI8RVUuzoO7dG0CIT9BCF8t+WarRhVOFukdrpys4iomdK74NGFVnV8kVS
n2IRNqYRqD1dNf01G9hqDBsXEcS0qe13tEKZrLV9vsBDPEIF+b3FI5iz1hKWIJJKZEW4os3X9sPp
u86tKJLWbX78PgLCHyupjnYZwt/AHJwQ6tyKBFsfZwQEAhUBgUBFQCBaa42AQNjhVmspQkk8guGZ
rljqgqT7z9s4Lvv+AQWn7ObPF/jzfQQ7zg57k6V1198Y7E88grmZS8XWoxXQ38ivGcE+HkH+obkY
iYY7ruiIJa0eH1Bwzu7g018jVytnh71JUwiTfsHHeAS9me3FNkQr7Gg8gmvZUnTCN1zzk2ZShEp7
poPDRSM/oGD+fAHxn7PrFwiMgQEuZJ5AvF9uxoGflDWNfq2FH6iVDTPY+VuiRA24+/TXxNmlosSq
j/V7X69YyfcSELXNCI7xCOqXE+yCX2zTfH9PsKM3jeXzBaJv7z4F4hqtXI5vBfEIul3lsAoq+0Ly
Zvc1iraYIjjHIxg/LAh2DniN+JSgXT8hJUe/1gg11aeSeASHQAQDL2dOhiEG5wZf1wjEcUUq2nUR
ZWVd75CEnTW+SDUkFawWPIUwiOZtI2J7GVGnNQLon9m0jlpqiIJdWgP1QPS+dVEl57r3M/eCbMMi
9E+NEIJ7pnWZEczxCFXY13X6gIKTFVz37yNUILdoXVVVFI9gKsjpCwjqUwpLcALGI9SMNr/bDyfq
ejYhxiPskGmE2BFNaGg2hK1pVCtwQqhnE2I8As4ICAQqAgKBioBAoCIgEKgICAQqAgKBioBAoCIg
EKgICAQqAgKBioBAoCIgEKgICAQqAgKBioDY3ZgInoy3hKBt6MSOqBviR78K0BVYEdhJc0eo4UuA
EfVC99rcHD0ss5hqAU0jxJ2JbPAni+rvxQ3+dJOL2y7gLUPUYW3w1fY3qFWUlc+6smv/TP5/Uw+6
BuESErR5TTAkSIfTAhSKHF9MQVqmjHGdAJG4Ss/zxQKjPdmIZUe6GOCLafYrRKWbCHNcOMXOwola
OSt17BF4LlKAgtoo6Q9ZOUfohVSE56KUKspxkZSaO5IGwsUowYRjGRq90ugpre3ZIU250raUK8rK
VWTSENJkkepLeF7oBsPN2/HZ4OT/urHcRa2iLqYF8nGR4ydaY0aYn++H8Xn17Ng92s9+YD/T7+Ry
e8ZOv/9nn8md+n7qtXl6beEvtwqB2/KtfezVn528crNAaZc23niq7nJ/Zuwfnx/+cBsU9h6j0v3z
ZmZx+s9ZhzwK87UODXIdt4sLpw+l8/m3yVWFLwTNnBe/yIr62n1f/OY7VnLkcPqblz/Vxvrk6HLg
cPFbxcwHLxW4Z5zK0Onn5+f/621ThW/c9fAXpGJoY4/DgdVlfvhKm0QqlavIpKqRVGdZoZgQ2fvT
YmBzc76/5rr7tDbYWvkPpg3Wv7XPk9uBFlojRDk+ChwdmyAV4riTyuwGB0c6gIfjhyAP74a/Yle2
+orQpSjS52eF+PHxdfbzxvBA/eWmkszBrwA89IA0AuUDPNAh9KFtXzizOm7k+l6jh15lO6EwYiH7
gFRUHqJz9J88zEZBkC/QBeIZKAaehS7esQydng4wZPL7sGV6T+4ZmJtVkuVyFZkUyHWWfklCdCXT
gVy2efrUlmPK9t0ttFiOHQ4Lhztpq4/DA9/NZ3KPqOMQzEIbUGtkGzbho3woDe09ewr5OTn1E/Ca
vhGVq7/ckiTnqG1yRtVTeglSt3ziLN3LAdo625ANhKmKdUxZyFLnpTsLR+JQpP/Fj4DUKemvOJXr
8QKkc5cdy9DpqeDDwhHauE+wFlVwjjEpyo05pcmkKblWZ6W+WxCWZGwWiLmBXskisvzd1X9DbCFF
yMLcZaUrZ6EzCmc1RYjTPj4osA6XnAwduweCq/w+/mBAWhKMgPbc5LbLkOAbAjDwKjuuKXNtdh2+
qJ/VAqmOrFm6M/ASFC9EnzlKoBCy3sK1I+zfUblbj8i9VWoHCc+FhX7hIFtD2UKnh3T2AjVo9iTX
BNqiCkZlHWONLpertrtSdMD8a2SEYzI2EdL5g73SGgHk9QE7tt+7uNLEz9bsVvJ0OJJHn7NPbkbg
uDZSAlybznQlH4NM7sgcnRZW8vPZ+fetS/ZQErTxLA7b9Zf76sPrDyUNZmls9Icf9IfztekjrI7Q
/cjoH52AzMbSw/AbEAvbE0/KLZOU9UFqB4rHQcxfzs1tXNlwKEOnh/8c4Wj3WMsFLtMWVTCo3Rml
XKXdHTHHZGwqiPkB9REV0wK469Lrg039iNnugVp69pOyfpwauQaP6tN5Os6qwn1Fpxzg4olAUebz
Ni37o/efq7vckiQB1Wwu3C7+1rhvnL/D6pg6/uyKynIOjkobOqVFtENq8NE2ZroobcaMmEev0R8v
ZrsSfZyz+aW28Rl4XdBaWNVFxkSaAJRyre1u0UY2gzzbbD0rDQfXbyi/e8NzcUg0sx7YzAhBGHiQ
rs6SbPEJOX3dy8FeCHMFMsqBwC8KlI4mvwbJwuPSht7kUjqbiLCfe2G6/nKHuMLZUW012vVY5oN+
cVbqeF/bAuugAtczAK/A+Pg4WzTZWGgPDtKW4WHgIToWJBL01+AMfJumfGQTkj17HBfkKj18ThqL
BL5bAEGfMGYYV5qslKvIZNof1U8EGByEJtyOEXPBfZIa0LVB0zscld6q+UuZ7MVVWJmIwUrywJZh
7uiFmx3h7IwIt/YciF2klm039IEQeo6lLkWFvthFyaCdasRN+W576K9+qFljudmHfNtFV+ooDH+A
sYwEVtYvLjgSn02t3764DDcPZTIpSU/mz90+laLNMNEeAGHVad9Ip6dmJGut8+23Og9pm58LqVNr
55ZLZQL7jfjVS2uZ1NVm7F1C4WDvvoEbKy3gd+fd6S59N7/qiTCav94aDodNiQQ423iLB7PVZm2G
mo3vDkWALNnwNgwIaezPVYMv6g8MrIj863GXnBy05VARGqAICMTuVQT0PkUgUBEQCFQEBAIVAYFA
RUAgLDC4WKiftlZPtf2kcl8tre9XTZVPCPv+JWGxLlwRra8IpCk/1CvKYol+SycamCMQdqaRKIrK
192lX5bLoCdQGltKP0FsfyIQdZsRzGMwsQ7DxhP1t0RD6jFg2w3hvk4IBD/PjXBXBNchmPZ6Q4cn
Zah91ABF23yebnCNgPCgCCA6nYgN7FGyBtRhpYxrBIQ3RZD6ie2IT2wmj5bqUSJqAKLcYtlxTpB2
G7V1ArjMEL722HrMMoSgTYRwnxFUM4ctg0FfUxqtH4slJFHWqWMpnOtTAK4REArQDRvRIKAbNgLR
8msEBAIVAYFARUC0NMSmY/SNppPIyAkVAYFARUAgZBifI8iPyrzHIZTONKX+QNozCYWATUb2JOAY
eiA/4CYOmVT/OWIz75n5Wj0q3KQRAb0v7lhFqBnETjXA5KRHSkw8ncQl9MDu3OAvRFxJNF9ZSQTR
7NhtL430f2vrgYiMalcEaVgUpe6guBFpP9lYqfQqOcEwiLMzUaNXOycRjUNspd7Ucj5rNydV6KjB
81r3Ld+9D5b9qpi4exkZNarDqSRznIH+U9YIS4I2+hK1t1k99FSrSTS68hFPlRZ1XbLJZG4VB75S
f1euMl66HrhIg4bRHWsaid6GF2NMS2lnIbY2BTEfibuKirbFEcd+qtn6xOvapYw0speViI5Id6Yi
ELVTieV1Q/TfalN8/Eyufr6YAVV057rFAiFaabFMyvehCmx2m95kb4x4mi6Im+EiVtXxHWyulg7m
JMioIk4d5XtvSZcT7c1z3UebgPGnXZclLkXa7MCWZnIYqskOtyxiV80IpogEfZGpBgYo9otx3hCt
I7Vy8ODwT9QdJ0vogczBwU4StWcDjpucJXxNOwFlpFHztbKK2D9HqYqBLyaiP2amSCyiVZnVyqGq
eIQyVfKzxv63750Sp2z3HIVU2VB+jAj+jCramxyqeNxrzFrCoWIXC5GiEXpQyRK78eNSq2rGzo3l
jR0dK89a8ZNl4gOFv4Y7qZztHakMZAdy+t0rSN2yotMdAoGKgECgIiAQqAgIhMNiWbRdVFS1gVbi
nCCWbMobHEDtljLGZMu2r+f4A1F9XeQdCafnKFUwaNa61ZCVuD9HEO0jCip/FGPpgHYRO67PiUUw
v3fbHH8geoo/MBwQiCpMI+VbB/pnEoyfQBCVIdz2awml30lQmRgTVb6isx7oThrVKD3eVkQNppFl
aNWDEmQ/BkMEArh8LcHiH22MbDDGLxijAkptJOI62djncZ4LUTEQ1ShCmbGVmDuZ+WsJHvucbWQB
cen61petltMY7PyI2hVBrHRBItr+LD0Xq+60JbHPCETdFUEPC/A4sFpcOx3HfuJBnUhFelJNHgTC
s2nkdbeFiCVxMqJrryzdhBKJq5q4i1FNHoQTEuyf8QrI7WmV115rb7820/lUiHMG19IrUQTLTqto
jkeA0jNz0ILJG9SUyRDRANqbLpTNI6dIHSXwQOfjIf7AnAe1wjvGfSEft6SOJ+pQSDl6p9KdsMdm
gGWfk9EORFuUKucqqZ5gTJG/RGN4Z4SaRIyMNULpGlGul0hClGQ9q9s8oBdllwfhGRMnOT4GwQKk
BCiEuXBBHsbpXyLGQ5YLnJxQSbs/zPO0kZVrieyYkJIJO08q9HzWvpAegePjrJCCAKkQF0rphdC8
WY4PaoUkYkEuDpSKD6VNPBmP0wBxngvSK4k4HyooYgaVA8sHVShCKwDjD+qNB1/Ih7LAnYcHOeji
8i8arIbnFyH27cILv6Ser/1mbiUD0Klc630ueJ+c0P4V6bC9uBKzL2QtnKc5s/ugNwD3BfNBw7hN
80YjucgJ7cL29QgtJMHngvtlnp3y9duUxxMAmVA+xDr88mJQudmL1w35dqsiVBN/gPBoXydYf8wK
II7A69+BzZcgNweHgjrBoTi0j2WzG+r5xnEQRqmBrVxbjs8pxLPyULwQF0YcCrkJNKmnADkegrMw
W9AJaF4+P/HjnHZhIZ6mXDbnZCrKc1QpXeIBHYX4LJsjNuMql2zckG/XKgKifmuEcWZapzsjv0s7
0/+F3zgOI3GIv1MnoB3sp+H33tWjnhdinxWAXYtJ1wIQf0wjNBxsClnuDNOcP96E7SWpkMdMhYjF
L/d1Gy9QDFOqonomaZPMA65tr31SKb1YtnRUBIRX3N229De0FwU6owCTaUjL68602ivXv/qlWypp
dDt6S7q2KF0rQPqfPBZyD9yM0IztpB2gjRbyrKmQQOYzoTVLjiSlOm7Spt+UeNDSbzynlN5WdaVR
ERBWFANZtiz45jv+ASA3CDPURpmYSB9QUoV4/P8UVdKt5Ye7DNe6YIDzWMjmzSyzfbhfXAKYfhUG
A7SnZ9OqIRvMxs9sWXI8LcDgtOnKuX+TeAjZuKQA3TC4gYqA8A3htbuYURGdnKX9NRd4zyYdgMf6
XlBSv3eU64xoXXGvdF29tofPL3gsZHVvH+t7b0xS6/7qg/zGVYCVzrv+UUndG+dKPsI51MVtmK+t
3n834/G9eCCzwkrncq9UXWn8vCyi6qX1eLkLZa5XVUjFlN44oCIgqgXXljNf4HPe6CoBX8x7Fcee
kIM8KgICgWsEBAIVAYFARUAgUBEQCFQEBAIVAYGoGv8NvAJ4UyITz9MAAAAASUVORK5CYII=
</FILE>
</FIGURE>
<FIGURE FILENAME="Forest plot.png" FILE_TYPE="PNG" ID="FIG-10" MODIFIED="2022-12-26 02:06:51 +0800" MODIFIED_BY="[Empty name]" NO="10" REF_ID="CMP-002.03" SETTINGS="SHOW_ROB_TABLE:NO;SHOW_WEIGHT_COLUMN:YES;SHOW_MORE_DECIMALS:NO;SHOW_RAW_DATA_COLUMNS:YES;SHOW_EFFECT_SIZE_COLUMN:YES;" SHORT_VERSION_FIGURE="YES" TYPE="FOREST_PLOT">
<CAPTION>
<P>Forest plot of comparison: 2 Any thrombosis, outcome: 2.3 Stroke.</P>
</CAPTION>
<FILE>iVBORw0KGgoAAAANSUhEUgAAAw4AAADQCAMAAACZQMa9AAADAFBMVEUAAADAAAAAwAAAAMDg4ADA
AMAAwMD/gADAwMD/gICA/4CAgP/g4OBAAAAAQAAAAECAgID///8AAAALCwsWFhYhISEsLCw3NzdC
QkJNTU1YWFhjY2Nubm55eXmEhISPj4+ampqlpaWwsLC7u7vGxsbR0dHc3Nzn5+cAAAAAADMAAGYA
AJkAAMwAAP8AMwAAMzMAM2YAM5kAM8wAM/8AZgAAZjMAZmYAZpkAZswAZv8AmQAAmTMAmWYAmZkA
mcwAmf8AzAAAzDMAzGYAzJkAzMwAzP8A/wAA/zMA/2YA/5kA/8wA//8zAAAzADMzAGYzAJkzAMwz
AP8zMwAzMzMzM2YzM5kzM8wzM/8zZgAzZjMzZmYzZpkzZswzZv8zmQAzmTMzmWYzmZkzmcwzmf8z
zAAzzDMzzGYzzJkzzMwzzP8z/wAz/zMz/2Yz/5kz/8wz//9mAABmADNmAGZmAJlmAMxmAP9mMwBm
MzNmM2ZmM5lmM8xmM/9mZgBmZjNmZmZmZplmZsxmZv9mmQBmmTNmmWZmmZlmmcxmmf9mzABmzDNm
zGZmzJlmzMxmzP9m/wBm/zNm/2Zm/5lm/8xm//+ZAACZADOZAGaZAJmZAMyZAP+ZMwCZMzOZM2aZ
M5mZM8yZM/+ZZgCZZjOZZmaZZpmZZsyZZv+ZmQCZmTOZmWaZmZmZmcyZmf+ZzACZzDOZzGaZzJmZ
zMyZzP+Z/wCZ/zOZ/2aZ/5mZ/8yZ///MAADMADPMAGbMAJnMAMzMAP/MMwDMMzPMM2bMM5nMM8zM
M//MZgDMZjPMZmbMZpnMZszMZv/MmQDMmTPMmWbMmZnMmczMmf/MzADMzDPMzGbMzJnMzMzMzP/M
/wDM/zPM/2bM/5nM/8zM////AAD/ADP/AGb/AJn/AMz/AP//MwD/MzP/M2b/M5n/M8z/M///ZgD/
ZjP/Zmb/Zpn/Zsz/Zv//mQD/mTP/mWb/mZn/mcz/mf//zAD/zDP/zGb/zJn/zMz/zP///wD//zP/
/2b//5n//8z///9BjlLGAAAjTElEQVR42u19a3Ac13XmGQDTPT0DAnMbgCTIlooQUEolKltZmiYJ
DGBbA1pcmvaqnDj21saxlfyI9SMu5YejilJJabOxHW1s1WZXLj+UVEnaVFzrSMo6LtEryyRiGhiQ
HFN0yllVRTZAUJJFyCYwFwAxGMw0gMnt92O6e3pmegYD8HxForvvPffccx/nvvqc6QgBBAKhogOr
AIFAdUAgUB0QCFQHBALVAYGoBZ3CHhM4PbRgu+7VPFQMQKRT6Nmw5mbLND009PMoRza0x+l/kFog
VBhl6g1cpkKyjcq052aHqSn7da/moUBahfzb2zcW/WSRzox+Qn947GgLhGpUGz4Ki29vrwUu06l2
KlM7q4OU4LjY09Av8FycjSBpMilk2YX9SwjqVYzzTwcb79NPx3kC0MPxPfKTKEyKauOFl0cdIOPL
UfHl1BMgCSeTconVvAYEjktIOtEE/A2L5zmhwDPRZaGgZ5L7XLu2WmFuuU8pU9Yok/xuayZeUaZ4
+5WpndWhly+9PvYQ3Bhdzx/rZc/bl0fPqzEvranX7fnUQwGZ/eFqqgDJwwnhsMxqq7t8VAler8wj
XXcetSs8FADugSfhq6MXdthz37H4w+xyYzTfe7TX6F+skXpyxfwoKbJxVA7pOfxo4nKyTVttSy9T
evS8VqZtdjl+rKJMy9Yy9bZFmdpZHTY6ysNQlpv/3PPySvPqPDyixtwTVa9Lg0p8ECxEYQc+DvNX
YIw9nbkOZ9R26ezR8hh4XMtDqjuPmrEDbI4SGf9HYP4qe95UL2Xo3Xp+Q5/XTl1cg8IdPQdgR09W
gkPzcqdrS2zrZZLgyrK1TP/JWqYLzjIV5TJ9HNXBZynx7gNxGId4ZvSLg3Lji6LeMUWNgvXY8YDM
RJn0GZnHWfZ0RJ6vZSTftaPlcWii4TzqqP0cyP8gJWcsZ6Rcvp859h/+WMt/6s9nmEDJd/9FtynG
tkrWnrCWKWotU9Es0+kZuOEo06dksmdQHbyRhzd+yi508XeyKXmalbIQaYxjBHJZs8hptmTdCD2P
WhCFEQCBjYwZyMo9KCPLB/C+xdPZuXV9mR0/9igT83d+aiZ7H+RyrRSz9jK96l8mIX7si44yzctl
6kB18JPtwGV2iX3sj96ATnkVegKijXEUYPh+4M0DpCk9DyG8PGoBnSlIOZK5heV5Yog98zByXJFm
hSrSKFg5/7+kB+HuYbVrySE/gsvDEGvTVlPK9ME9WqZ2Vod4JvESu/wwu3brxW5Z1vz5Bg/krryS
L1xadcnjXHh51DSS5iOJWzsPXIep8xsvsOfli3m5x6xdPJi4kDCouPHkaOZGTpH2nXLA1Uun8q+s
tOvswMp0m1amiGeZ+PFeR5nOtkOZInvGwDsNU/siD0QbY++oAwelfZEHoo3RtWckLe2TPBBtvV1F
IBCoDggEqgMCgeqAQNSkDtkyH+W7JRiI2yjSac/EuW6e4xPZAJQBkVbgGtUvVKWfTrgL7cPVUdaa
OWchx6W5HGTTsYp47a6QcPDNQr/OWrkYKdQsXSU1AnPlKF+W81Noe/kkQFmzXpLtYHukEFqhtgaT
YLr+4mS7Oe5zOZBU2mSUACSmQas3ju/OtrY4Vvefb05M/9UPfvYfXzn2TpsvxhB4umbcvr56Y/2+
/7ZVnTIghmBqYcGdybE7XMIXFuQU+tPrpuA2Ufy4vtND5ICcv1z4r8fhznuefuG2P3hJT+igPGHL
YgjgS5vfYS2+YJAYHBU5wVVSg+bxyWeeH/tM5IXbHviaTLjeuSU9/GNVGz766lt/9oFlqfFWqKnB
YL3wfwfrLs5TE//aB48US3dnX2OEn5qNbC8/8ZQSs/j1x//u6+/5fGuLY50dJPhVmJh6itMN0Nl/
1f4+xkaAgbSiN7q/QEIZDB9haYSpTZ0aIBkTspCNTyaVYSEeV6zYe0EnSKdF7qRUTaTptPx6uDs9
Xea5npyc6CQvKlLZ/QAsUGzlVRLVf8FldknLo3Qi3S/T5jQ/BiWJ5uvgDkV+xSZfinO84DQjXYbb
YAY+wq49ObluckqtJfikUh39QkxU0loxm4PvzPoOuP28ALmT3EDuc9ykPBOofgMqeJiYhw/BNvTI
T+XoDvS9SxtN52KiMJVv9fKCXwaJ9y3OQPQk5GL8QE5tT83/QS+OMA8luFU98H82Woa/1Jg9kfq8
mJva2L3FUicciheUs3fj1axqf8/DAOv3spiGvwB/TU18SJi2ctt5cZR1+mOvULWvrELv4cvd77FY
sS93F/uqiTRx/ogE0pELpybjq4dlq5ftH6U+pkhl9wOw9FnFVl4h0fwXKrF04SjjevR86fCj3Zfv
AtWPQeOq+Tq4QJVfscnvjZV6Rh92xAusYr7EqkyAR4YOd8cPH5QDu44m/lyJvb42ViiC4013QYBv
+BtnL/GjZ+4qCteHLndfnjyo+w2oiMgWPmdZrg/x8Rx0LHbkSr+lxmzBT3djtT0dh+1pX4rr8SIZ
GotdP6i2p+b/oKIsF6fMtLvAsWU6SA/mnryixjwJr+3u3uHcLBw7lchZY1Vb9RehyFpc1l/DX2BO
MdVdm4XRx8y9A8DVQ6yhJLiiLp8KUUY7P2e1zKdzjGe13UOM5dUHXArmCyxnNhEvwbNa5Zl+AFZY
7P8N/4UKrhzj2QUxRqtKZPFj0PwpXGCRf6OzZ12Tw0BmTNqaHp3ZksYy1zdhbh5ScmgM5kbV0kZh
u4IlGRtIEatkdjmVasx8eGN2ARSOJd1vQEUUhl+Vmy2zLhy7A/iDsbu4YS6pirorRt/cqDTG+Rdn
YXZjkxVHa0/N/0FvOWGENUN5dr37CAEh/txQbIhXipPaleJY1OHItT+ZhaPvsMaqtuoTM9vSVmaJ
PRv+Aqqo0WuXWYoPmPQs9tOsdKJqFCrK4xgLus9G4G+YPMUwPxKTiiNXzsLHPqa4h4igdjObH4AV
Fvt/zX/BheuVTHE5lpnflrmWweLHYPhTuMAiP3nX9hVNDkvn7Brnj3x2vIvdlWXGZ1WtFY/oFVDp
KnGdqdd1q2R2OZV0sbFxTlQ5but+AyreeGDjRIYt2IvRK2w+WC1eKVzdyCteM5plaKvxKiTh1SrF
4VIpTu43SnuOW501chcfLo5EYGMzOsdUY0WaLy5trisD5syuFMd60Coev3ZZc0+aAcUpTLNVf2g8
Of5ZbarOWpOIK9c+wVolA5oLWS4H84womzPZs/t/ltlldYLqEL+VSqa+JUbg+akpm9mEzWbeGm7a
/2v+C25cY6k7UzGxs4Kr4evgWj2K/DLy8GbFGrmLLSG74G/ZfNAJprgP+hYzminNRisGUhuym7Mz
RUnlKOl+A1opHi5ulKP6SgNg+LNiKvqsqpp374Y6DGakzKB/caTSbGYzq1eQ1qe01Xj+qfwznfo6
EGCkEE1FlRn1IfiV3VWHWLogLrJ2lfUyAv39YNiq/x0chQfUpbLVX4ClEMVfY/0hAov96onBZTgj
27kfNKZSuH+YpeqAgePqEDsCfHWhlmaOssmIh7uktHFKmZG37TabeROarbw8Pmr+C65cM0dnlphE
lwdMrnJZDX8Kt6WAKr/K+VeGK0f6cfZ/iQ3gUZb/sHbe8H9g5E7Lgso5zHWNdzoHUkdXem/qxUSK
LexgZDEd1/0GVJo4J50ZZxtQvl8AObPNZ2FEHYro9GZuOp1oeQ+KjkerFKdv7Gunx9N6e2p9SqUR
+IHCeIyVakDtGIUtmF1U+uQ3Z/40J6bju6cOP8wmo8nsz+EbM3fAmcz6i2DYqs9Pw6ziS+nwF7hx
Mc8dz/4AaOb31AGr48PnKUxdKHTI84GyCr5UkK3Y4/wNVQvE9YvLVfcOEOUgGpXTJrKGBfzKdNJp
M29uWVT7/8TMO3T/BVeumwrXs6dWLxpc5bIa/hTgxlmVP/NOEGbXtitHejgfhegsZH4KC4fyqxfO
gVprUb0CDHt+q4pVOhhlbC9DJmeP0/OT0sKl9YMXV3W/AZXme53xJ36cg3Oda72HFhhpx3V4LqEo
YbR3+7bJS633GOh0MQO17a2lwxd+9/j5I9Nae2p9SqXp7lhN/ksO4tHV/Nmr8s4vyvZDSnGWVh+9
Lc/6VmsRxMA7d+DA2E+Wgh+9CVcOnLjoduJ3k7gT8KcPHThxvhbX/v71zeo0//kre6UCFu8qhELT
nrjl3lv6a2nbgXtvGXCNuffWm0EboO/eW2/t76slxUBfODRtgnt9RP3NADS7hwh+7gTRSqTbeoGA
JnwIBKoDAoHqgECgOiAQqA4IRAPqQLULpepfGUC1YGqlUqPMhOqD/QI0dHFtmbpIbpQgHK4mK0fJ
woezxqg7DfUpPMXu3ChsbxQpoUS5KP/Vv16VrxNqCZX/9ksztMFfpnq1wYurpZvaS9YUfQjEF8/F
W71YUtqFWHuU8uDXXMTtibau6ZqXlcaZNL9DGjWuzEDUZVbSJmr2R/5rn4dpkIkOUdPsEGgYoiRg
hbdwICN22QKLWHshaNOLpc5A6jxtn5W0MCUAiG0eJmCjR4SgDvICKXBdUkdfsSfcf01C9eUhbd70
QIIpJjGeCC6hmrl38GkpZUgCszeQNuz05ujZjAlIZtvUArvpAzUWUsTvBKF6EyJqVgfr9telaYhx
vEGqrN53S0+osYffL9OTOfi4lajywALnibC20voW2m3jbA5chBBoV23QZHMXsVE9a4X8Xseo1c6B
KU4QzdtKe07NLnsHbQenLqS0hNpTk/oL2Q2uGgmhzR1/Ff7UshJ15OscZ/TBi+g7/GYLuN/RqIE3
HmMgagIaeCMQe2/v0MhWD4FAdUAgUB0QCFQHBALVAYG4WWB/70CNF8/m605iRtii3S9NRmUu+ouP
hmRxNxp3cNbqhPgJZ765V6mrWtSZDJ2yK1Z6zlgbN2q1XTQC6O4db6yB+jv7+0QdAvo7uDk3tMaU
sjIX6i1STUrmFWjwCmIwareyU0Wpog0EwMV2VeNREWuT1EJqldX91XZLvqHz7SD5hCDJVGvUwTLS
+DSjq3PDbhkpVTR+HXZ2rvbg9kBKPIrvSlPPuBCoHj0s17Vgsis9qMZ82vs1XO3+Dm2FUNwRSIBA
Y7Hiv1giFXekmcVts7ba4yslCO7vQH3W2s20q655MaUu90LvIU4/Gx8a4061KAosC62ucPbsXDZS
+Fo0zL2D95hHPOPbcbII3UkniJ8NcaUO7jBE9E1KQHqXjQxBG7IQ1cHV34FUO4hpn8mh/RCimyqi
BQjo77CntIHuDkvakAAh/DgMal5TttJ+RvOKj6iLcwNtyYsHL8nsbgFhGv3XwFmvEGKSaRuIquzN
NLYcXDhahh4zNkC7IQKhVn8HXBK18FigvkZo7ybaowetiDbWh72wZFqzP+6NQ9ha1QEnh1aB1NkI
2ELhbKURCFQHBAKB6oBAoDogEIG20sYv1Vt+st5iwW+xNtYJjKvVKaI53hA25naRidMrIfChjI90
Fs4uLh/gIwQ05O9g0Lv6O9glNT8oYIlFu6WQ1MFsDsd3GyrtY4g9BfGy2w/NG8LhfWCVgzq9EgKf
NfpJRyz93CKAGxunENCAv4MlB+LrDQEOgxrL73zvUldy5NvpHvuCvQO1szq4jshEN0Ijtm7vheZ4
Q/hY9FvU17AXqe0n90nVvuoQw2vucn8KDuKZA/Guk7bpWw4p1txj9/xruCCVTShp6svQgG9oaV3u
P0GWZ2rfI0GEgDr9HWiNsuOaqMnqQN1WCd4TI7EQWrWhmSZ+Xitjqn/1gNblJR3EiaGG9UI9/g5V
LMGrsEHjmabsHTTrsGqzAKmns4QzTVDiGU6akV/g3qYbA9fp70DqKzgiTHRUtmmVLRJUS9FS++8G
+fpI5ygG9akH3QeOhC1eq6oB4aEOlT2dEuu3EqtvEZq7VPINpyFqg51zkE9GNObvUF/BURuavJUm
1LIlMCzonab01s0Fsf2ERFO9IYL5O9TQyapKVwPLUPwd/GMrXBzc6hxRPyKh1h+OUi2pS/R32JXF
EmJX9aGlyRCui6UwzmEQza1L9HfA2QGBQHVAIFAdEAhUBwSiXbbSFf4OFhN/WmnKZPpCuBhDh+7y
4O7vYBWdNJCV9+Gk48MO7oSGcOD4AkYd/g7mj9QTm7tJxfclLDVuFXKv+jvIFrA97aQOHv4O6o1h
qkQtZjyapjjimuHy4OHvUCl6XVn5HU56fl+hMrnDTaQufwczC2tBXFwqgDhz3mV/h2AV/IIXSScE
OyQmLVOHmsdT98ZugstDFRcG++cXwqww8ye5vcXQQmlDv6VPgkhC3KVr/7efpoCer+HWoA0Oif33
DrJ9clsccle1F6La9EEb6PO+nH3EIG6kAVjXJIuvlSGl+PIt/NnB099B//KDmwuMa1yrf9XY8fmF
ENfPxM9L2oPUHEwC+DtYHJ4DCO1ORPaBfUxP26mDt7+D9bOJ4GbOt7sTHam41tI7aL0vgKuR1vF9
B1qP2wO+iG7W3oF47lSpW+1rC9pddXkIZaNXo916SHsecPUrre59AW1eoXsWVd47mJ8Sdbr56C4Q
bnEt1wYa+JzItZA+zgw0eNdrbNsSyLGChpgzIsDsYPd3qLLN9vgyUPNcHnbt+w5BpK/H30GvnGr+
Dl4B4PltCEQ9iIRdfziDN78i0d9hlxZLiF3d0bQwGcJ1sdTw6gLrtOkVif4OODsgEKgOCASqAwKB
6oBAtMtWOjR/BzvPMF0faNWfjq2HP63+m8ihfaeiSjYeVl9GGCWeafGMO1x1CMvfwdFQIbo+VElZ
J39fetoI59r1oRqwx7fnYsnNOMPsQtTVro/svSat7KTNkt6oS8VaW/9JWM102wijeu1awsFi2I6m
3uHNDi5NRPyN0LyN8/fJzF0x3TVdmXWftkr/PmIuiqhp/2o1bG/q9HXTqUNo/g7Ec3xt9jKXNr2v
0uZNDwFfr5lfFCC4hGru3qFRf4ddtSIzv7DQqsmi6fpAjYUUCaT9uFQKdbHUqL8D8V98N3ly2H+j
JHEMVC4LK9xqt2wrXZ+/w25pw14fGt2rkfoWjFYUHCeIELfSjfo7OBba4bo+VMmzTrt/EtiXodke
BQp/ajm0duTrHEf01aHhVIEuD40h0kwfNWwYhBPo74BA7I+9A25sEagOCASqAwKB6oBAIFAdEAhU
BwQC1QGBQHVAIFAdEAhUBwQC1QGBQHVAIFAdEAhUBwQC1QGBQHVA7Cvkkr/P9ebaXcoIOiUgmo/p
E8WlvmXo2555rK294ToFbCtEkyeG26e+dGMDCgCFza8Or1/77zg7IG5WiBulZVtAf+yfj+DsgLgJ
sfg3W2+tF6CvoD4q1421J/v+31+35xRh2UqnFRg6LFgilMvTAkhlji9nIadSJrlegG5Rp+f5siTT
nmzdhKPJMyDwXLckB3SrosbTDU/w5ShfzoEU56KJflb2GBcbgFw3z5UlO2GCZaWFy9J0K7tFqYfj
urOQjLKqSEz7Sa/Rd3NcwqhXtS0gy7j2aLlleTkbubQ5e9aqsHLsgMrD0oS7vkgi/DteX4I+gOU+
WRfM61v3D/RIbT47LCwMwdSC/nTsDuN2COTb3H1csWPy6U+89Xjx1A+yry2wsKtf3paiN9Sm/fSr
b518fUlitNc3f9kq1dfk2Slf/cL7lyVY/PpRWVTpwDFYaJDz45PPPD/2mchXXn79C++f3xJ/+ZNf
/PWWdHB1mR97PWIhG4jIOWrhZHw5erh8mgWTw7lvX3k08qnZyPbyE0955WHSHzi68sv7Pi/p9SpX
+RQ8NfH1b79npaiQ/oOczeOTT8sy6VmDUcqvKXdHV777s89LC0MNlz2k3fNzX5QnBgDX/xurB4Tk
RjvPDjp6OL4HODZCQTbOcSe1eQ7uSnUBDxOHoAQfgSfkkO3BMvRp6vTVOUGcmFLK9/bYcKuk1+TZ
LA7eADba/PaOEnri/aFwnocPwcPFwS2IQHFGGCxuwHdgfg5sq8t3bct/tfASzM+ze4YSzPWwgGej
ZfhL3jMPk34LlgT2R6tXDR+CnnlGoww2RYtMetZlY5ZJaTwm2J/2QbnsG71c3oI9oA7JwwnhcC9r
hil4//dK+eJv6JUOc6xjsLl6h1X6Z/l4DjoHOqTSvBr7CLymM+iCYssOAlR5GIblklx8S11ZfCck
zmfZTezU7FuswAkuIbFnUQRbI1+8Jv/Vwsvy5azSE0A8IsslPZh78op3fzHoi9A/zUYgrV41nIUj
em59L9pkUku5ZlT4BYPHl9qnZ03klw4Oqmsjl/8Dd/ysQPeCOhRg/orWoQvQ2wNnDHUQWU8fEVir
QGYmfuwOiK3yt/B3RZWtQgpEncEN2G6V9Lo80J+XR+28KsN6tHHOURh+Vbm5dnnsTkiN86tHCYzL
ATtWMjVHLTxlBKfU3ivEnxuKDfFJjzxM+i3+3Y9lpvR61TCuqoy8Liodt8lkL6UUpzqPmdG2OlNa
3bz7jn55vyAfLVmvXXf9cr0tT5fc3kqzMUtt8zOPbXXDhDFeArx5Md+X+TTki0fm2VC2UlooLHx8
Q1khZcAY1UR7j2kmNHmg/zfG/yTcseaNBzZOZJTSXJGXYTBXYOuWEY8a08IV+gfV2lB68oo0X1za
XN/0yMOkJ8WfnE7dp9erhhm91uFPv6/JlFdlckznCdB5jN/XZt3r+vr1Ya5PWx3pHSm5WaJie56E
ualDLqsFn4I3X7NM7TkQ88WN8t+blMOcOBctq+P03UZyeF/Lxh9VnuyNZ08fD5nzw4yzNv5+Wu2Z
E/Am5HIQcdFKNTwiX97UljVqHY4UoqnotveCTKMvyXsHqaJpslpu//RYWt7KiQ+XDJksOPpuJdaV
RxtMEbnN4hcGzOe+oeuRwbY9GK5UhxgM3892bRmlaovmrpiDA2wFLZFxDgR+UWB0LPo1yEjK+Baf
uZ4rpLvl2wNwsVXSa/K8N3I17NcncU46M86zkvYL8C22EBsWWKkycHlEPmSoHOaVcB5GLsN35bNm
HoZPKD+OXtiC2cUOz+26Th+F6WnoNOtVq/D7Za4sempqSt7KxbksYTLZTlLNWI1HGyL65a3h25Up
ov/2//+BFRFgD6nDwiv5wqVVWJlOwkrm4LZlnX4rLHUlCpcprHUcTF5aYKWDQXl9rMyKPcJg8pKy
YLkA0VZJr8kjjP122Mft3+uMP/HjHJzrXOt9ZRVWX9nofWAKrmZPrZ9driTWwhfOrp/KKlWwdCif
z7JOWuiMAn/QS1VN+pWzk5MXzhn1quJMdmP90rJNptQxJpM6V1VA5nHxXJt2s1xhKXnbLQc3CxPQ
1ghupJG7nV8NRNhTuiYCoiGwMd8zrt9zM1I1aTuUbGp/qAMUyGYgOkHIYX9uEBxEPE+rEy/5DbF8
WXtXgerQXHVAIPa7OqD7DwKB6oBAoDogEKgOCASqAwJREyzfldaMfvSjJvMzuNU+iNuKD+bqH1YO
9wOM+ueuAb/riHCoA2njL0FTVTgarowaO2KOBQhcLFX0Ekrl/kG1O0cwmBGMxpUyfBD7zBUuV8Av
wiMqZgf7mEmcg7H1Qb9XaEj4w/ZuTD4IhP9W2qWTEGrtO6QKdfhdlobcc1EREP6zA1TsrisfaKWW
tGYzSrADI3ZJHSixdnziNxM0fbHUHO7alIMahqi+WKqYBuQ5wNg/gM9s0ax+i3sGRItnB33hI2+S
lYfK9ZBjbaRQNnWxRNVXBCFnQ4HiCweEBWjgjWgp0MAbgdgnewcEAtUBgUB1QOwz0LZj9ELbSWTl
hOqAQKA6IBD+6kAdU0fN0xGtTKNZulKdgLqZvlKHBLTi5R84U1loVKYuXKkbX6uJrps0WpAuNwU0
/r6J0BUms8p3GA5LVwLEpXc5e62LwYfbsxYmX0gVEksAsdK5SUMsiZV/e/rVNUVGjauD8rJWsV3V
/MWIcQtUtdMwIixeavITNej1Lqrea+Hq1aN8llfgFlGUzBx9sqYeqvElLtpVIY0Ws29eToZVELp/
GVn1qssrJ7sfg3mr6oUjwhiJid6lnfZ+GpGynjLGZGLXAgKVnVRTQ2p6rPnOG64kDk3S/N/AQxon
Pdo13ayLJRpskCHUb/QhrssLYr+SKnpvW9FQ17ysJFSPrdGr20UaYjVzVY22KNo13ZTqYFiNBthO
07DWcZQ0PsGH111d9IWij8VNvpUm1TtaDWt5l87kWJ4E6262lZB7EuorjVc21GfyoWQvHywRZFQT
p67qfbiiE1H3ZTuxLM6tt26dkLisTqrOQ6R6z65VLStSUYI7BpwdnMt/i8eDscBWbzUfCLvngeXJ
cvwJtTiNWnXIoiM2lwuriuiMPc9BbWwsafx/5UBPZZyjKU4We1g3LC1jOUSui0EoY0Q444zhDUYa
S+rkUJe/Q5UihVni8Ot3j//oB9RbWuMssNZTasvrGxKCdpJQdJzU25K2pBUcajbSkN/atkIbgq/8
aFO0bD/rx+6N660dKWtPWvNbaRICRbhbJVI725tYJcgupAy7b5CmJUUTPgQC1QGBQHVAIFAdEIgg
8P6+g30rXtsBWYVdA604vbcYlbrlaj0tB+I4/Xb/IIN7mpv8JMl8+1Lnb1RVvL5pu7I1kJT4v3eg
7h4Ltb+6cXRDF7Mf6veO2eHO4AygpIY0+H4Z0dBiyfAE0z/eYP2EA3W6ltljKjzZNCbWSJ0v9dHC
AFFB0qAqIOpcLDmGWavzmMP1AXy+9uCwvLZ6Tlj9I6xeB36rporX6AH8G0xzBHVCRJ1A1K8O1iVW
lTC7bwMJPBq7Go96GuVVLnyr+DcQXCkhQlMHWutGhbreVj7T2tdDpGJjUH0NRHClhAhPHYhtjK1p
sKdOZ/wavg9E6+jDFPs9ovmLpaDrDFLpH0B9R//KgyrqO5hTElARG9x+Iwyk5T9TNZC702o/1W38
YredLqRMvBP45l6LOjjOZKnd3wEqn+xOETYLU1sii8cEGL+2Qd0+61xxWm7yCeDfYE+DylErpkIh
n3LETqWbkEk1eq/cvdDhMtgSQswLMbas2rNOakZYYwjRdtTESkasHEDnq6clWrhVEIOjTRjfRZd/
GkSN6Be4GIFYFqQYSAkuIalDOvufTsZA5DmhoJMOCBz/NMhhMRaWFvm4ZBCqF070yOQzPE/gpATS
ScjG+XjOlsk0x8X6jfE+yfOMezbBxbM2nv0xmQcUuOjJaRZRmFTi2b/ekyojJR3UoQ57Aejf0Brk
c6X4BnAn4BwPff9U4vrMqMg1yMdLgtHFbyRKKw+BHBaXw5YXY1qlL15TLjvXuvPumax/sriSh8wt
cMsspPli7E4z6n9cg8nu0vfXjYCdxZVegPfypVjaxnP9+zIPSH5X+scPssdbn+Pfq0Z0/r0l3X5V
h3r8GxA1rbvTcn8rCJBLwS8keOlF2DwE85smwbwIXZI4Z4y5m0sgpMAI2xLnJDWioGrMVZFxcs1k
cwKEcThdAikKW/Ogp5PxgAjR4vQ9ZrZXRUYKsTmVyuSp8oDOyUJBJl4W52NqxJxoSbdv1QHR7L3D
lLzkzvV2s25V+C/wlQkYF0GMmASsm725k//jAf15uTchgBy2roRFQSwbhJaLSyZS8n+ylPdswdYS
jIlGOi3RGzA5uGgNYEgxqh39SdEplQf8PPHR27Tcd6rmjuqAqA3vAO6HrC/FkmzAn8lBTu2pOb1v
biw+t6aTfhKWupWwt5UwCXKRgJn07PSwFGI02QWQYZlMKKFZLbYv/7bwSUeKCKPqsOmUyoPl/s1v
aLl31l3oLmx3hCt2/o0/eBjgfx/6MYXYCAzHSjAzfc/Qe9RYQRDNUffszMhBOSynhvWvjmwG1Ift
tQfkPQn366cF+CtBGCkx1RPn5HyVTF4WpycdKS6+CsPRogsPJlFB3iP0rQ1zm/UWGmcHhDvivzco
d47r0/NsNVTkSsus26cH9f7yciGaT+ikq++7XQ5/WYzmV+Q+xRV/FDCTswcG/5FdfpFhU9BoH7fJ
Bvvu/KA+uic+yE+uOlK8cT9ffMPJQ8n9KNcrz1EdfOlq3YXGD+kiGtx4T1ULqBJeVyY1UwbjgOqA
aAwclBwBpWB0DWXiCb7oziBSRHVAIHDvgECgOiAQqA4IBKoDAoHqgECgOiAQLcC/A85jZ74GUGyy
AAAAAElFTkSuQmCC
</FILE>
</FIGURE>
<FIGURE FILENAME="Forest plot.png" FILE_TYPE="PNG" ID="FIG-11" MODIFIED="2022-12-26 02:08:47 +0800" MODIFIED_BY="[Empty name]" NO="11" REF_ID="CMP-002.04" SETTINGS="SHOW_ROB_TABLE:NO;SHOW_WEIGHT_COLUMN:YES;SHOW_MORE_DECIMALS:NO;SHOW_RAW_DATA_COLUMNS:YES;SHOW_EFFECT_SIZE_COLUMN:YES;" SHORT_VERSION_FIGURE="YES" TYPE="FOREST_PLOT">
<CAPTION>
<P>Forest plot of comparison: 2 Any thrombosis, outcome: 2.4 Pulmonary embolism.</P>
</CAPTION>
<FILE>iVBORw0KGgoAAAANSUhEUgAAAw4AAADQCAMAAACZQMa9AAADAFBMVEUAAADAAAAAwAAAAMDg4ADA
AMAAwMD/gADAwMD/gICA/4CAgP/g4OBAAAAAQAAAAECAgID///8AAAALCwsWFhYhISEsLCw3NzdC
QkJNTU1YWFhjY2Nubm55eXmEhISPj4+ampqlpaWwsLC7u7vGxsbR0dHc3Nzn5+cAAAAAADMAAGYA
AJkAAMwAAP8AMwAAMzMAM2YAM5kAM8wAM/8AZgAAZjMAZmYAZpkAZswAZv8AmQAAmTMAmWYAmZkA
mcwAmf8AzAAAzDMAzGYAzJkAzMwAzP8A/wAA/zMA/2YA/5kA/8wA//8zAAAzADMzAGYzAJkzAMwz
AP8zMwAzMzMzM2YzM5kzM8wzM/8zZgAzZjMzZmYzZpkzZswzZv8zmQAzmTMzmWYzmZkzmcwzmf8z
zAAzzDMzzGYzzJkzzMwzzP8z/wAz/zMz/2Yz/5kz/8wz//9mAABmADNmAGZmAJlmAMxmAP9mMwBm
MzNmM2ZmM5lmM8xmM/9mZgBmZjNmZmZmZplmZsxmZv9mmQBmmTNmmWZmmZlmmcxmmf9mzABmzDNm
zGZmzJlmzMxmzP9m/wBm/zNm/2Zm/5lm/8xm//+ZAACZADOZAGaZAJmZAMyZAP+ZMwCZMzOZM2aZ
M5mZM8yZM/+ZZgCZZjOZZmaZZpmZZsyZZv+ZmQCZmTOZmWaZmZmZmcyZmf+ZzACZzDOZzGaZzJmZ
zMyZzP+Z/wCZ/zOZ/2aZ/5mZ/8yZ///MAADMADPMAGbMAJnMAMzMAP/MMwDMMzPMM2bMM5nMM8zM
M//MZgDMZjPMZmbMZpnMZszMZv/MmQDMmTPMmWbMmZnMmczMmf/MzADMzDPMzGbMzJnMzMzMzP/M
/wDM/zPM/2bM/5nM/8zM////AAD/ADP/AGb/AJn/AMz/AP//MwD/MzP/M2b/M5n/M8z/M///ZgD/
ZjP/Zmb/Zpn/Zsz/Zv//mQD/mTP/mWb/mZn/mcz/mf//zAD/zDP/zGb/zJn/zMz/zP///wD//zP/
/2b//5n//8z///9BjlLGAAAi+ElEQVR42u19fXAcx5XfWwA7s7MLLrYXACnYkooQUHYlKlkJTZPE
lz8WtBiad1F8cexUzmcr94/1R1zKH47qdJWU4+Q+lLtTJTm77mxdqiSdy644ki6OS7qSZRKxDCxI
rCk6dSlVRTqAoCSLkI/ANgBisVgMgE3P9/fsDHZ2sQu+X5GYnZ7Xrz9f9+ue96ZjBBAIhIIOrAIE
AsUBgUBxQCBQHBAIFAcEIgw6hTbLcG5w0XJt1zQU9EOsU0hvmlOzJJobHPxlnCOb6u30/xCbkKko
ytQTuEzlTAuVqe1mh6kp67Vd05AhrkHp/d3bS355ES+OfEG7+frpJmSqXmn4LCy9v7seuEwXWqlM
rSwOYorjEs9An8BzSTaC5MikUGAX9i8lKNdskn8m2HifeybJE4A0x6elu6wwmVUaL7o09gEyvhLP
vjr2FIjC+YxUYiWtfoHjUqJGNAF/wZ7znFDmWdalTEF6kvtaq7ZaeX6lVy5TQS+T9G5rJukoU7L1
ytTK4tDDb789+ijcHtkonelh97vXRi4rT15ZV667C2OPBmT2r9fGypA5mRJOSqx2uqun5eANZxq5
facRXuChDHA/fBP+bOTKHrvvPZN8jF1uj5R6Tvfo/Ys1UrpYKY2QChtHpZD0ySdS1zIt2mo7Wply
I5fVMu2yy9kzjjKtmMvU0xJlamVx2OyoDkFVav7XXpA0zRsL8Ljy5P64cl0ekJ8HwWIc9uDzsHAd
RtndxVtwUWmXzrSaRv+TahrivtMIjT1gc1SW8X8cFm6w+y3lUoWenRc2tXntwtw6lO9JH4E9Ldo2
nFiQOl1LYlcrkwjXV8xl+sfmMl2xl6kilenzKA4+qsRHjiRhHJL5kT8YkBo/m9U6ZlalYD12PCCz
rET6rMTjErs7Jc3XEjIP7KlpnJioO4191H4RpH8wJiUsJSRffpI/8w9/R01/6hszLEOZj/zHbiMb
uwpZa8Jcpri5TBWjTC/PwG1bmb4kkT2L4uCNErzzFrvQpd8qjEnTrFiAWH0cY1AsGEXOMZV1M/I0
wiAOwwACGxnzUJB6UF7KH8DHl14uzG9oanbyzBMsm7/1lhHt41AsNjOb4cv0hn+ZhOSZP7CVaUEq
UweKg1/ejlxjl8Tn/s070ClpoecgXh9HAYYeAt7YQJrS0hCiSyMM6ExZLJL8UZbmuUF2z8PwWTk3
q1TOjYzVy38qPgIfGlK6lhTyc7g2BIkWbTW5TJ9u0zK1sjgk86lX2OVnhfVjc91SXkuX69yQu/56
qXx1zSWN16JLI9RIWoqljnUeuQVTlzdfZPcrcyWpx6zPHU9dSelU3HhmJH+7KOf2bingxtULpddX
W3V2YGW6Sy1TzLNM/HiPrUyXWqFMsbYx8M7B1KFIA9HCaB9x4GD7UKSBaGF0tU1Otw9JGoiWXq4i
EAgUBwQCxQGBQHFAIEKJQ6HKx/luEfqTFopczjNysZvn+FQhAGVA5GS4PuoTatJPp9wz7cPVVtbQ
nAtQ5HJcEQq5hOO5+qucsvEtQJ/GWr7oMZQkXXOqBxarcb4qpSfT9vAZgKpqvSTZwabFCFohXIOJ
ML3/4hS6Oe5rRRAV2kycAKSmQa03ju8uNLc4Zvef709M/9FP//YfvX7mbosvxiB4umZ8YGPt9san
/sNObcqAGISpxUV3JmfucQlfXJRiaHdvGxm3ZMWP690eWQ7I+U/K//4s3Hv/My/e9a9e0SLaKM9Z
khgE+OOtH7EWX9RJdI5yPsE1pzrNk5PPvjD6ldiLdz385xLhRueO+NgvFGn47Bvv/btProj1t0Ko
BoON8v8c2Hdxnp74v73weGX7Q4U3GeGXZmO7K089LT9Z+vaT3/32R3+vucUxzw4i/D2YmHqa0wzQ
2X/F/j7BRoD+nCw3mr9ASh4MH2dxhKktjRogkxAKUEhOZuRhIZmUrdh7QCPI5bLcebFWlqZz0uvh
7tx0lefSRSnSeT4r58rqB2CCbCuvkCj+Cy6zS04apVO5Pom2qPoxyFFUXwd3yPmXbfLFJMcLdjPS
FbgLZuDX2TVdlOqmKNdais/I1dEnJLJyXDNmi/CjWd8Bt48XoHie6y9+jZuUZgLFb0ABDxML8BnY
hbR0V43vQe8D6mg6n8gKU6Vmqxf8Coi8b3H64+ehmOD7i0p7qv4PWnGEBdiGY8qG/3PxKvyhyuyp
sd/LFqc2D05Z6oQTybK8966/mlXs73noZ/1eyqbuL8DfVCKfEKbN3PZeGmGd/szrVOkra9Bz8lr3
R01W7Cvdld5aWZq4fEoE8dSVC5PJtZOS1cvuz8c+J+fK6gdg6rOyrbxMovovOLF85TTjevry9skn
uq/dB4ofg8pV9XVwgZJ/2Sa/J7GdHnnM9lxgFfPHrMoEeHzwZHfy5HEpsOt06hvy01vro+UK2N50
lwX4jr9x9jI/cvG+inBr8Fr3tcnjmt+Agphk4XOJpfoonyxCx1JHcfufKU924K2D0Lank7A77Utx
K1khg6OJW8eV9lT9HxRUpeJUmXSXOaamg/hI8ZvXlSffhDcPdu3w2iycuZAqmp8qtuovQYW1uCS/
ur/AvGyquz4LI1831g4AN06whhLhuqI+leOMdmHebJlP5xnPWquHBEurF7gxWCizlNlEvAzPqZVn
+AGYYbL/1/0XHFw5xrMLEoxWyZHJj0H1p3CBKf+bnekNNR868qPizvTIzI44mr+1BfMLMCaFJmB+
RCltHHYdLMlo/xgx58yaT7ka87+2ObsIMsdtzW9AQRyG3pCaLb8hnLkH+OOJ+7ghLqNk9UCMvrkR
cZTzL87i7OYWK47anqr/g9ZywjBrhursRvcpAkLy+cHEIC8XZ+xAimMSh1M3f3cWTn/Q/FSxVZ+Y
2RV38svsXvcXULIav3mNxfikQc+efpmVLqsYhWalcYwFfcpC4G+YPMWwMJwQK8PXL8HnPie7h2RB
6WYWPwAzTPb/qv+CC9fr+cpKIr+wK3GtgsmPQfencIEp/+SB3etqPkyds2ucP/XV8S72qyoxvqRI
bfaUVgFOV4lbTLxumXNmzaccLzE6zmUVjrua34CCdx7ePJdnCnslfp3NB2uV6+UbmyXZa0a1DG02
3oAMvFGjONzYGCf1G7k9x83OGsW5xyrDMdjcis8z0VgVFyrLWxvygDlzIMUxb7Rmz968pronzYDs
FKbaqj86nhn/qjpVF8xRsqs3v8BaJQ+qC1mxCAuMqFA02LPf/1tiV9AIaiP7g7HM2A+yMXhhaspi
NmGxmTeHG/b/qv+CG9fE2L1jiWyng6vu6+BaPXL+JZTgXYeO3MVUyC74b2w+6AQju4/4FjOe356N
OwZSCwpbszMVUeEoan4Daikeq2xW45qmATD01exY/DlFND90EOIwkBfzA/7FEbdn81sFrYLUPqVq
46WnS892anogwHA5PhaXZ9RH4cMHKw6JXDm7xNpVkssY9PWBbqv+XTgNDyuqstlfgMXIZv8+6w8x
WOpTdgyuwUXJzv24PpXCQ0MsVgf0n1WG2GHga2dqeeY0m4x4uE/M6buUeWnZbrGZN6Daykvjo+q/
4Mo1f3pmmeXoWr/BVSqr7k/hpgoo+Vc4f3jIOdKPs//LbACPs/SH1P2G/w7D95oUKvsw1zXeaR9I
bV3pY2MvpcaYYgfDS7mk5jeg0CQ58eI4W4DyfQJIiW09B8PKUESnt4rTuVTTe1B8PF6jOL2jf/7y
eE5rT7VPKTQC318eT7BS9Ssdo7wDs0tyn/z+zL8tZnPJgxOHnxUy8Uzhl/CdmXvgYn7jJdBt1Rem
YVb2pbT5C9yeK3FnCz8Fmv9tZcDq+LXLFKaulDuk+UDWgq+WJSv2JH9bkYLsxtxKzbUDxDmIx6W4
qYJuAb86nbHbzBtLFsX+PzXzQc1/wZXrlsz10oW1OZ2rVFbdnwLcOCv5z98Nwuz6rnOkh8txiM9C
/i1YPFFau/IaKLUW1ypAt+c3i5jTwShveRkyOXuWXp4UF69uHJ9b0/wGFJofdyaf+kURXutc7zmx
yEg7bsHzKVkI4z27d01ebb7HQKeLGahlbS2evPIvz14+Na22p9qnFJrujrXM/ylCMr5WunRDWvnF
2XpILs7y2hN3lVjfai6CGHgXjxwZ/Zvl4FtvwvUj5+bcdvzuEHcC/uUTR85dDuPa37exVZvmn3+r
XSpg6b5yJDStiaMPHu0L07b9Dx7td33y4LE7QRqg98Fjx/p6w8To742GpkXwoE9W/2kAmoNDDI87
QTQTuZZWENCED4FAcUAgUBwQCBQHBALFAYGoQxyoeqFU+SsBqBpMzVTKIyOicmO9AI08u5ZEXXKu
lyAargYrW8mih73GqDsN9Sk8xe5cLyxvFCmhRL7I/5W/XpWvEaoR5f/WSyOkwT9P+5UGL66mbmot
WUPkIRBf3BdvtrIktwsx9yj5xq+5iNsdbV7TNS4plTNpfIfUa1yegajLrKRO1OyP9Nc6D9MgEx0i
1OwQaBiiJGCFN3EgI9a8Bc5i+ELQhhdLmYGUedo6K6lhcgAQyzxMwEKPiEAcJAUpcF1SW1+xRjx8
TUI19ZA2bnogwQST6HcEVahGrh18WkoeksDoDaQFO70xejZiApLYNrTAbvJAdUWK+O0g1G5CRGhx
MC9/XZqG6NsbpIb2flByQvU1/GGZnozBx61Ezg0LnCeiWkprS2i3hbMxcBFCoFWlQc2bexbrlbNm
5N9rG7XWPjDFCaJxS2nPqdll7aCu4BRFSo2o3jWov5CD4KqSENrY8VfmT02aqC1d+zijDV5EW+E3
OoOHHfUaeOM2BiIU0MAbgWi/tUM9Sz0EAsUBgUBxQCBQHBAIFAcE4k6B9b0D1V88G687ifHA8tj9
0mg4Nna1Fx/15MWd3s5ZrRMShI0W19uiziC2Z1o2z3OyMhKmYM8MNTUTxe2NiMQhoL+Dm3NDk0wp
PWx06suLOz21PqttMGp6qMelXnZ5BrEz08SVlZGwKjwOFqqcNPCtdK4ZPH4I/6QpXX+q5uxgDEc+
5pWuzg3NGZEclttOU+6o7OysnCnxKH6wbNaqxJqs3OZER5YooQfQg8JKw1RTkolEWdpHezUVpFZA
dJoCcddtAiVAfJS7ekvsw/WQKEnpFlGW/PwdqE9zNNKuOvTKQlH3Iu8adj+bQHFkiyLPvFDLYqCm
tZGr9TeJfBjAtYO3Zm6Mi8TzeSvOHpE76ezPzyaQw5BqhrefxZfZ+wSNxyIXB1d/B1JroGqdyaH1
4KPO03AiRiPUwBBeCOjv0FbSQNuBpfEVktDS4IiIHg6NXEr7qbGyj6iLcwOFg7S0t7oFhDX696MP
wVmrEGJbjYH7l3A0V1s31g5W1OqZayNCL4eoENbfAefpZuwH1FX7rd1Ere3v0IXdr53k4WBUxbqx
bvz8ofQn3apVj8edIJoqDtDS4oAmfAgEigMCgeKAQKA4IBBBYLFZkv8SyyfrTd/eM9kTawT61ewU
Ea03hMMbgIA9y8TulVB7b6Z27kycXVw+/PNoBNS0vAjo9kBN9W3wM7/K0+Oi+VJE4mA0u+3cBqdF
DbHGIF7m+3V7Q9gZ2LYR7ab/Zh+BwFxdc0dMImHwpEHyaAqgNb5DHNTtwSq7luELHN/5xl7dGGVJ
/xBcYPuNyL0hSCCBsZ4oUVvwSKDcOcWkJucGDsyOwrlmBmeGRq8dgtSwZMh8IL6h1hDlsA8SZVra
eSMkQFW4HDUSWa04RZ0EygBi38oSddMSvFReY5Vh956L2MSPBtGAqHbqQcB0qNWbx9f3jwb7gKth
y22YIfn5O7hXap0ig0Y0ka4daoyCRFWGSfDOEglMTgFevZaG+mw30dYaNbIf5GAvTakibgFBu6im
itZVS9ifI1aWXJqE1h4bffSDiCYHQjRtgDZAGaG1nTrovgbvENkjQXzhcPA/wLWDvnI2ltC1T8tq
iDRoH7nxOLkh7IGhNnpKalE24MiIqDUlRNTKEmj9XVsS6Ib0dot68+KCWDY7IvaGsLKrob0Htvu3
0vvlLghLGzdTbr39HaxRg7o9uG4fkGadPnEHIFqLVpzLm1KXlLRZI7SNRSv6O7SjPLSb1mXq/neS
+w9ODk2pS4JtcBBLaQQCxQGBQHFAIFAcEAiEy1La4e9gMvGnTlMmqwuCzRg6+gMgzO9DnA/B5vZA
QnD1pbcd7OC+3WM/gyFyfwf38yXay99B2m1Nt5E4ePg7KD90UyVqMuNRJcX2rCEHQFjNCx3w8BkI
xNWf3nmCgjuXhvo7uJ4v0Q7+DqbMdMq3L1ortpXFIexg7WGy0dADIDxPYDGSi7Ke9a6p3lFXGtro
5nU3qqKNqeIoQayzA2nrY9ZrujE0rQWov2mp6pUQ1uA/wBxCzSxJ6EqI6hUxdZYMXzA0eHbw9HfQ
Tn5wc65xfdbsrxrbjl8IrT/TWpyD5d5xZENwf4cadkc1PsZKQxzGclBIt5s4ePs7mI9NBDdzvgYP
VsG8EsKe76BpQj6uBvsqlcYwjL+D/7rHvl5zPg/mvoEIt3YgnucsUbcuoq67G+zyALajAaNc6NGA
i41QkwNx6veIdkBHrXGOgOkTArbJXR/6SKPPyqrhb0ADaj7uXGkALSqUNDTgNIggT1HyIp8drP4O
AZRdlz7R/AMgGn6+Q5DcO45siNDfweFSYVu7ob9DNIj8C96ovDa+ItvO38GEdt5oRRykPDQ1GsJV
Wapbb8E6bXhFor8Dzg4IBIoDAoHigECgOCAQrbKUjszfwcozUteHQN4DofnXPlQ+COdw/g72T3F7
Ozo4XwTZ/SvMAXi+Q0TiEJW/g63No3R9oDV79X74134tHYRzOH8H6p6CMQ5ZWBH/GOaAKM1CGrBp
K/k7dALsNqg/kwjFIfSASrycw7QhKmLXh8aYAPlxdT4jkbSJwTdomai3IVTDHC4aMM9Ir+HWW3Y7
uDH+Do3yySJNH1Ec0x3dx6jhy5eEZkSaUy2NQzrdqsbejfF3IJ4dotGuDw1+JxvYXDv0+Q77Mjii
bskiols71OvvcKBWZFGckRDN9ERCn+8QfkHlUlr0d4hSHKB+fwf/w6oaPTm0XF+IbLHjVmPY85u8
dtinv8NBSUOrWK/Rg0kFjfcinx3q9newKdpNdX1onN1/EM77Od+BEtfqdGHlHEcczg/o71A3Yo0/
+hURWbVR0vbVjv4OiGbqWqgyRaksHeaFbXuA1FejWOs4OyAQKA4IBIoDAoHigECgOCAQKA4IBIoD
AoHigECgOCAQKA4IBIoDAoHigECgOCAQKA4IBIoDAlELmQyKAwKhoP/2oojigEDIWF+GVLG1sxhD
5ylEc1BdZX/uPt3SvtKdArYTohnoO/EW9JbXl/faRFnKydBzL5geyJdnBBCrHF8tQFGhzHA9AN1Z
jZ7nq6JEe755E46an36B57pltbRbyWoyVy/nYjXOV4sgJrl4qo+VPcEl+qHYzXNVm/qbYkmp4VJu
umVtQExzXHcBMnFWFalpv9yr9Gq96vyl6i2wu7RoahkxxfEp0Zo0g0onKkSmJmwpFD98GWClF/Za
evlgmh0WFwdhalG7O3OP/nMQpJ/FT3GVjslnvvDek5ULPy28ucjCbvzJrhi/rTTtl9947/zbyyKj
vbX1d/+pWcKs5GeveuP3P7EiwtK3T0tZFY+cgcU6OT85+ewLo1+JfevVt3//Ews72b/7m1/9lx3x
+NoKP/p2zLw6jEkpquFkfCV+svoyCyYniz+8/kTsS7Ox3ZWnnvZKw6BXy2HwZy0BT098+4cfXa3I
LbP4lz+dE9Onn/nS397a0ZIGtZQqXf9dcqMsDtZd9obgT18vs79lKPfttNdSOs3xaeDYmASFJMed
L6vB9411AQ8TJ2Abfh2ekkJ2B6rQq4rTn80L2YmpTenn+6NDzcq9mp+tysBtYKPObyoT8blPRMJ5
AT4Dj1UGdiAGlRlhoLIJP4KFebBolw/I5xSo4duwsMB+M2zDfJoFPBevwh/ynmkY9Go5rPw/A+kF
FqiMrWfzq6yEExOg6xoPVK10Ow39Kkrd+GRbaHROccicTAkne1gzTMEnfrxdqvyGNrXDPOsYbG7f
YzX/VT5ZhM7+DnF7QXn6OLypMeiCStM2ApT8MAxJJZl7T9EefhQR50vsR+LC7HuswCmOqSmXIJuF
qpls7qb0Vw2vSpdL8qoRsqekfImPFL953XttqdOr5bDyvwSn9LvBMT7OqrWvDHHtcWHdSrcHZS7V
uprI946yP73s/3vtJQ5lWLiudugy9KThoi4OWdbThwXWdpCfSZ65BxJr/FH+vri8VBiDrMbgdsOO
dnFAyw/0laRRtaTkYSNeP+c4DL0h/7h5bfReGBvn104TGJcCLEtBJUU1fEwPHlP6uJB8fjAxyHu9
fBqzl8PKf1wRGXlyGM3fAKCzH7mQf0d7rJdSpavObnSfbt19wuw6k4UVgKPZ9hIHkIYopU0ufn2n
Gyb08RLg3blSb/7LUKqcWmAj5ur2Ynnx85uyhpQHfUc5C03bPFDzA32/Mf670X597p2HN8/l5dJc
l9QwmC8zfWTYo8bUcJn+EaU25B66Ki5Ulrc2tjzSMOjVclj5z2i1DiBUeNaL7h39xjfGvutgo9KV
tuLzmm7VihDkQTIzAe0mDsWCGnwB3n3TNLUXIVuqbFa/Z1AOcdn5eFUZ3z6kR4ePN23IUfJTuP3c
y2cj5vwY46yOv19WetwEvAvFIsRcpFIJj0mXd1XlR6nD4XJ8LL7rrZCp9Go5rPw7oKDd9cvrgoq0
dnjcpQl1OrfMtQxixwCOtfgnM53ikIChh9jaLi8PihVjVczBEaZBi2ScA4FfEhgde/wm5EV5fEvO
3CqWc93SzyMw16zcq/n5WOxG1K9Pkpx4cZxnJe0T4AdMERsSWKnycG1Y2mRwDvNyOA/D1+Cvpb1m
HobOyT24vAOzSx2ey3WNXi2HlT8HD0l30sbpLlu3SQocWzt0gmUnld2odEmufxj4Vu5rpd6+t7Pt
Jg6Lr5fKV9dgdToDq/njuyb99hgsd6XK1yisdxzPXF1kOgoMSPqx9PRWWhjIXJVl/wrEm5V7NT/C
6G9Gvd3+487kU78owmud6z2vr8Ha65s9D0/BjcKFjUsrTmI1fPHSxoWCXAXLJ0qlwhSThs448Me9
RNVEr5TDyv9iYXPjqnK3I6/M1grrmbk1VTsyoNItxNdKl260cl+Lp1MDLb6zFNxIo/gBfi0QYXr7
ZouPAa2PHHjbMvR5LkZqRm2Fkk0dDnGAMtkKtmYSitif6wQHMc/d6tQrfstRvtrK6+lDJA4IxGEX
BzTwRiBQHBAIFAcEAsUBgUBxQCBCwWQUrL4/17aajPNYa53M2tCTW/WzkpUD3yM6ClDlY70gUByM
n6QVjySmxBAE0100XK0XBMJNWaKUSt2Pqr9swWA8YDSulBGC+Ny1GlfEYZodrEMnsQ+b5hvtt0xD
mjHAUoLHhyMOQhx8h03W903dnjRhkKUWxjSiZGQ+xLowQaA41Fpxut9Qh5Q0TByIpt4bd1FyRUFA
BBQHubu4jv7EZSJp9AZTA/mjTCA8l9Ke84O8I6mvH8BntohSDGRpIwRIdMlQlAZEwNlBU3ykRTIY
K1izPmTTjWTKxihLVsZRJaPyUS8UXzwgFKCBN6KpQANvBOKQrB0QCBQHBALFAXHIQFuO0YstlyMz
JxQHBALFAYFwwvzeQXkbFdzPwTnrOE0o9HcYKoE0MbmTqLMWcbofKC/HiUckzbqPuMyBxJoJm42H
X24ooAHHHS4OdYO4CQhYTP6I6ythjYS4xHGVTBONdCG+JBa3BrMFondu5H+HQRooMqpfHJRxVO4U
qjmS/lMaN6k+hEsDrOFPJt1RnV7rooSah1sfk1TX7kfV98aRuigYVuuH/W10VMWjh5eRWa66vFKy
+jFYXMco2DwejJGYaH4Jdns/TY+iZsNA4qneWPQvQ6JcIllrhdbuAxIvQxr8coOq0p2tLNFgg4zZ
E4e4dTeXjkSsV+KVijqruCZHHLOGOePETxCob7HcCgHaTIe4U8VB74q0toTQ6PU4Yu6KtYm93JA8
+nb4vFCCMwQupS3diwRTSklILc9XqfEf4kltNZCEVKA9tLBD4I5KkFEoTl21+zAlHhMDJa4RTLoS
8fI3Iz5JuuzVOiLRMJJUc4jHKQDhIw4WjweTDqP6CMi/vPwQrH06gIOC5nRA7F4IxEfRMfh6bof6
8fUWEJ2xEq/9BcXx9iWsAkjdPr110BtC+hKT1BfVzmFf/g41ihRliaOv3zvLQdrx9iXs/oD5DU8E
o0M0IwzV3zSFf1VsjurgENpIgzI0QxqCa360IVJ2mOXj4Mb15o6U4aOGfitNIqCIdqlEwrO9g0WC
HEDMqPsGaVhUNOFDIFAcEAgUBwQCxQGBCALv8x2sS/FwG2QO8wbq2MQ3GZW6LXHMjx1uGLX8G8x7
y3f4TpLj7cv+GbRq2eqISvzfO1B3j4Xwr25s3dDNL4j4pUvB/q1wc1en/v4Nzr1lBGLfypJ6VoNx
zIP5CAeqDueupz04z3nQmJgfanyptzQYZh6ecuorjAhEncqSbZg1O4/ZXB/A57QHa2+0eE6Y/SPM
XgdOrcnti8iufd1V07JZF6J0IOoQB8+O5QxznPYQsOcRt9HcI67bqqWmf4N1OYRA7F8caNiFCvXu
gAG+811j9HbT/gPlaz9uDggUB4/OFnw/warKUM+OSwIIVWhzSwjtN4FAhFOWgu7IEOpY61Lf0d+5
UUWJX++tOXXgijpq5KQ/UyHI3WnVT3XrX+y20kWUiHcE39TDiINtT5Za/R3AeWd1irAoKJZIJo8J
0L+2oW4wecmCQ2UL4N/gFYAIhqlIyKdsT6dyDUikFr1X6l7ocBlspaN29AvRl6zqvUZqPDA/UU7p
MRbV+iNiZqwTymFEDXfkxBTH/ygusOfCnEXEvtAncAkCiQKICRBTXEpUhnT2P5dJQJbnhLJG2i9w
/DMghSVYWC7LJ0WdULlwWY9EvsLzBM6LIJ6HQpJPFi2JTHNcok8f7zM8z7gXUlyyYOHZl5B4QJmL
n59mD8qT8nP2r+e8wkiOB/sQh3YA+jc0B6XidnITuHPwGg+9/2ub6zUexW5CKbkt6F38dmp79VGQ
wpJS2MpSQq30pZvyZe9md8k9kY0vVlZLkD8KR2chx1cS9xqP/vNNmOze/smGHrC3tNoD8DF+O5Gz
8Nz4icQDMn8t/tWn2e2x5/mPKQ86v2eKd1jFYT/+DYhQendO6m9lAYpj8CsRXnkJtk7AwpZBsJCF
LjE7r4+5W8sgjIEetpOdF5UHZUVibmQZJ9dEtiZAGIeXt0GMw84CaPEkPJyFeGX6fiPZG1lGCol5
hcrgqfCAzslyWSJeyS4klAfzWVO8QysOiEavHaYklbvY0826VflfwLcmYDwL2ZhBwLrZu3ul3+nX
7ld6UgJIYRtyWByyVZ3QdHFJRMz8Vxbz/h3YWYbRrB5PjfQOTA4smQMYxhjVnnYny5TCA36Z+uxd
aup7NVNHcUCEwweB+xnrS4kMG/BnilBUempR65ubS8+va6RfhOVuOex9OUyEYixgIum9NIuRjWe6
APIskQk5tKA+7S29L3zRFiPGqDosMqXwYKl//ztq6p37LnQXtjvCFXv/jz9+EuAvT/yCQmIYhhLb
MDN9/+BHlaeCkDVG3Uszw8elsKIS1rc2vBVQHnbXH5bWJNw/eFmAPxKE4W0metl5KV05kVez05O2
GHNvwFC84sKD5agsrRF614e4rf0WGmcHhDuSvz0gdY5b0wtMG6pw2yus2+cGtP7yajleSmmkax//
gBT+ajZeWpX6FFf5ecBELh0Z+Ct2+VWeTUEjvdwWG+y7SwPa6J76ND+5ZovxzkN85R07Dzn101yP
NEd18Ns39l1oPEgXUefCe6pWQI3wfSUSmjIYBxQHRH3gYNsWsB2Mrq5EPMFX3BnEKigOCASuHRAI
FAcEAsUBgUBxQCBQHBAIFAcEogn4/wrMVXH7g4ofAAAAAElFTkSuQmCC
</FILE>
</FIGURE>
<FIGURE FILENAME="Forest plot.png" FILE_TYPE="PNG" ID="FIG-12" MODIFIED="2025-03-16 12:13:25 +0800" MODIFIED_BY="[Empty name]" NO="12" REF_ID="CMP-002.05" SETTINGS="SHOW_ROB_TABLE:NO;SHOW_WEIGHT_COLUMN:YES;SHOW_MORE_DECIMALS:NO;SHOW_RAW_DATA_COLUMNS:YES;SHOW_EFFECT_SIZE_COLUMN:YES;" SHORT_VERSION_FIGURE="YES" TYPE="FOREST_PLOT">
<CAPTION>
<P>Forest plot of comparison: 2 Any thrombosis, outcome: 2.5 Myocardial infarction.</P>
</CAPTION>
<FILE>iVBORw0KGgoAAAANSUhEUgAAAygAAADQCAMAAADbA7UqAAADAFBMVEUAAADAAAAAwAAAAMDg4ADA
AMAAwMD/gADAwMD/gICA/4CAgP/g4OBAAAAAQAAAAECAgID///8AAAALCwsWFhYhISEsLCw3NzdC
QkJNTU1YWFhjY2Nubm55eXmEhISPj4+ampqlpaWwsLC7u7vGxsbR0dHc3Nzn5+cAAAAAADMAAGYA
AJkAAMwAAP8AMwAAMzMAM2YAM5kAM8wAM/8AZgAAZjMAZmYAZpkAZswAZv8AmQAAmTMAmWYAmZkA
mcwAmf8AzAAAzDMAzGYAzJkAzMwAzP8A/wAA/zMA/2YA/5kA/8wA//8zAAAzADMzAGYzAJkzAMwz
AP8zMwAzMzMzM2YzM5kzM8wzM/8zZgAzZjMzZmYzZpkzZswzZv8zmQAzmTMzmWYzmZkzmcwzmf8z
zAAzzDMzzGYzzJkzzMwzzP8z/wAz/zMz/2Yz/5kz/8wz//9mAABmADNmAGZmAJlmAMxmAP9mMwBm
MzNmM2ZmM5lmM8xmM/9mZgBmZjNmZmZmZplmZsxmZv9mmQBmmTNmmWZmmZlmmcxmmf9mzABmzDNm
zGZmzJlmzMxmzP9m/wBm/zNm/2Zm/5lm/8xm//+ZAACZADOZAGaZAJmZAMyZAP+ZMwCZMzOZM2aZ
M5mZM8yZM/+ZZgCZZjOZZmaZZpmZZsyZZv+ZmQCZmTOZmWaZmZmZmcyZmf+ZzACZzDOZzGaZzJmZ
zMyZzP+Z/wCZ/zOZ/2aZ/5mZ/8yZ///MAADMADPMAGbMAJnMAMzMAP/MMwDMMzPMM2bMM5nMM8zM
M//MZgDMZjPMZmbMZpnMZszMZv/MmQDMmTPMmWbMmZnMmczMmf/MzADMzDPMzGbMzJnMzMzMzP/M
/wDM/zPM/2bM/5nM/8zM////AAD/ADP/AGb/AJn/AMz/AP//MwD/MzP/M2b/M5n/M8z/M///ZgD/
ZjP/Zmb/Zpn/Zsz/Zv//mQD/mTP/mWb/mZn/mcz/mf//zAD/zDP/zGb/zJn/zMz/zP///wD//zP/
/2b//5n//8z///9BjlLGAAAkPElEQVR42u19fXAcx3XnWwI7u7MLAtsLQDTsSCFEyFcXl78YHj/w
IZ2X+giPl5KdUzkpJxe7clWRcncq3R865ez7Q5XK+WLdncuXist15l2FVlJ2xYnssnxSynZI2BKw
ILkWEVdScp1sgKAoiZRMYBogsVjsLoC97vmenY+d3Z3ZHUDvVyRmpqf79Xvd/bpf9/TbjhFAIBCN
sA+LAIFARUEgUFEQCFQUBAIVBYHYXegRdxnDudEly3W35lGHoVisN7HRY87WkntudPR6T2JgQ30c
hmonuQsAw7WenqTKv4uAb/UIpR71ceavIybgrhtRpqet192aR10zur3z9nVID3sxVe4/XtQePni8
k9wFgOon4PrbO7dveAlYOX+iX3t4+ljEBIyyolTTgpA8C0NiQkix/iVHTooFdmH/0qJyzaYSZ/2N
EbmzqQQB6BcS/fwpK57MKi00uDzaQWniK9nBlckSVE8lv8pFF09l+DiTEhKMLRXLsK3yKzAZOHeq
PLsAmYUfDGbTE/dAIZXkkqlyquWuYooJWEidFE6VDAFPCgOoKA0wkKi8Pv4Y3D6xXjzOS2t7/sQF
5c33binX7cWJx3wS+w9rEyXIHEmLRziprb7aMTl43Z5HruU8WkcFHmbawuyp3nLq99nzV05c3OHc
HX97/3FdE4YgrvJbYd2t3Pw0eSKPLfgAwM+YnLnjL9TYsyqnXu6KvcWa433fP18sE03AgSPzfb+a
QUXxxsa+2iHgpdr/0nPcuL26CE8pbz4QV/vYEfm9HyzFYQc+CYtXYJw9nbsJ55SuvKdfzWP4C2oe
1ZbzaB0xYANclnGYhIUfs+enYPEqu+zA+7afK2mD4ocupQx+ZejyRB41RcAYK93DfOahyqmXuyzg
0xdfZr3Fk/1sYFExDosLUMLJvDfIR5bFA3ct9V8Zn3liPT4Kjz0zem17FJbYHYB8vQajd/ma8PEk
LOo/3sVovMRofA5Gf1lOmPnIm2oeI3/UZh7t4N9Il58B6a/f3L4PHvvfLNv7OCOwNLA4PvLEQEkW
YPqnv4gtPaPyy95x7lR5doGi9N4lC5i7rEqmyqmWuyLgX/xxz3955twff+eH539ZE/AaF3BsAUcU
TxTh2s/Yhd7414UJPjxXC6xHarPjlgqGyDlmBG8EnkdL+Aa8CjDGTKtZkCT2nIcCv0g3fnJ44qNq
HDF14qDGr6M8kVYUYD3y80zOmCKgKqde7vIU5cvHD8JpeOMec/Nk5fBDNL0a8bZ/no/Sj/zHa8CX
DQcfgnh7FEU49CAkjMWtaS0PMbg8WsLP8w9I1VKeMpNk7CB7jsNDo+ySfqTnT5jSqFid27yh8sva
mV2eKGM1n61W/yD/c2bxzo/Kppcsp17uMh69UGJ2b/mQ3FPIAgrw4CEQUVG8kcqnv8cuLxduHbjU
x3ktXmhzwfDK5WLplTWHPF4KLo+WMLK/50BfrD8OKxfXe7kOX9j4Fm9ehbX0hdt6rOTkPSq/X529
01meqCLeD33pnv0jQC+c5m1OlVMvdwXCVGY1f5CbkunZ9/GAq6+UipdXoyBAbNdss8/B9J7IA7Er
sXsURYDKnsgDsSvRu2s4reyRPBC7ErgpEoFARUEgUFEQCFQUBCKiilKoJeKJvioMpywxcjnXxFJf
QkikCz5i+kROhuOrIbFh/Jm0M9MeVOtkbZpyASQhJ0hQyCVt79W7UrqObgGGNNLyRU/BQhNCasiR
G/c6SCeE/ipUFX6JkAHom1G5TrH6lAKoFv+1t2dlMyvKx05erZ47+u9kXwd/+Muj/ZXVY/cGyc/0
tIsXwodOOMY2ey08faxpqq6y+qT8ayBOwuSr7PqMKaEFp+vTPgR/5cqn2efEZx0cW+07MghbUOAy
bhQ/CdXtKfnNjftj76wefV9H+91fC1i2cy6yDcuy/VJ3RpQq/FOYmj6juwKw/1XZFyOZY8NMTu7R
NX+OtNyBPsXSiNObWmyATFIscI+CjOzJkUpp/gRqhFwuK5yqNmJpJsc/1fblZmqsP+GdRvZUIitz
NSwKQtopPcvlSVCiKP4lDiNSjvfs6dwQjyupfiZyEqtPhJ3yAN8kwstCSIj1G1lX4D0wC7/Orv0S
Lxu5j6umExm5OIbEZFZOa8acBN+dcxWe+5yofji53FkxQXgdEF1G7jGTEjKZhO4j8xSIC1CBA8pC
fy3+LAyqe1rumfh+Vpzu6NbbuZVGsg3rsqUU2c56yjblIltpYpXJttEdRemBw6mS/C1B7xQHj6ee
ANZOuOcpZ1H3f0hcVxIfFmfM1HZeOMHU4fhlqrSiNZs/wUpfebARS1MXjrLh9ujF0ydTa0f4vqDt
H088InN1+0Rx4JiD+0X/kc+m5zNyFNW/xKGWLh5jVI9dqBz5bN/83aD4mahUzT4RVij8l3m0gWSl
/8QTde9FVjD/nRWZCE+NHulLHTnIA3uPpf9Ifnvz1nipDHVf+0sifNW99XKfkwFNhiduTZR4HWzL
nHAZeRkvTh7euar7yNT4pqga7EApzvqQz1RBKl9R3lTgVzptyDeWTa8f2T9IaV9q/amy1fzJdrt7
c5SX5uD46bRkfrspu0W8AGXGGddq3f9hQfYPvDUHJ5425igAVw+zhlOFK1tKscVt/gR0gdFsNEtJ
srwGQZiAxRLLGWBpGZ5VC25g6zmHbqQChxfVXKz+GmaqAqPZC0kWV+HI5Gei+rs4wMT/Rk//usqH
jvx4dWvmxOxWdTx/cxMWFmGChyZhQbETaRzsW+DJ+PAEMXNm4ZP7nOh+OFe5D41SB6wgmIyf5KUx
wvobg3cBnh9jsWpz/WeOEfibtDgq3q04BU5CttOKQsaHGsim18+SSTa9/lidmOvFkG2/Kluya7KZ
FOXo9c/NwTGLTcv4YQxNzW5Xt/LL7Plr/Pk8gMpm/Po8S/HPjfjs7ae5j46yAZdFOs+DPmaJEGs4
R1kcS1bLY1fOwyOPwI5CR26A8Hf54x/9Tw4ltC2zKSPzwZ0UY9uB6pV8eSWZX9zmVHlNxEGNl8qf
+K8jLv2giX/ywe0rKh864tA7mTj6+GQvu6txwucVfc4e1QrAxgrcZE3ippkzM58vzu68BuRD+xUZ
5PRKHcDv8svX1KKPG4Rp4dHy7D4obt58GD4FtHKlvLj5utwZjYHUaUW5yZq+t2x6/Zhl0+sv7ibb
girbla7JZl4ezt5/fV5umXwbt+zol+f+DgCPTWYmH+fB9f4P2dXrv8nmWnlQ3QIlCRZZpIJkkJf9
CRi5ghahMbLfnMhMfDMbg+empy2bSu698WJhYd2e4F5OV1FAq7+GhWpy4q6JZLbHRtXiE2ErHt0f
oghv2Da09zKDtBf+DxtDesBg9zOeYsbzlbm4rb/VTDnuc1K0yKDWwSIn6rCYH1+vFGPqRvVF9v/5
0uD4iNwlfx32d1pRGsu24SSbqf58yvYN+Gn3FCWZK2VvsBrnvg4xGOJLeQkYu5+vPsAx7tNt839I
5rLZX2EtJQY3lIW/0Xk4x30pDoI+eMr+BPtg+H6lWx7z4z6xPHuMDWAJuLuaSxtlWgXxkVVqeC8Y
+DHMH2KNlfswqP4ajlTzx2aXGUfzwwZVLmvS4hNhhcq/QvmfHLL3oJPs/zIbaOIs/0Pqisdfwdhd
lsZQp12TPfX9rdGuTD4nKtQ6UGW0rauKiRvZiRUQheFDwJ1r/4D1W8NyrS7kM1I2l+pocwpXtn+7
BXOKbD/PPySRjspmUpSXC5l4pvCm7OtwLr/+Ap97XypywRdnYE5elqvzf7h9qSjcX/gR0PzvKcbW
vn95gcL0xdI+PobIkxbFnyCVuK3oR3b90krDOQrEBYjHedp0QfdFWJ3JwK1LB9MX0/ZEV185zXPh
Pgyqv4Yj1U2Z6vnTa5d0qlzWl60+EXWUFf7zvwTi3K1tew8KF+IQn4P8z2DpcHHt4kuglFpcKwCQ
09Ypn901LG90PrrPibb+odQB47veM0POIh07WPx7EfriqxuvMHt/picO4ppc2CPnagc2zr/ZUUVp
UbZXGsi2psi2j3VH3ZLNzzZ7af/+8X9Y9k0yIV7Z/9AlpyXzd4m7R+LFw/sfutDMuuzQ+mbz2bSU
qPMY+q0vt5CoWNqFFX/Hh+8YakbI4Q/f4fxLbh8+8G7QExj88IEDQ4PNpBgebCGb4d1RGr5k+1eR
ly2GBwkhuo9c5E0N3BSJQKCiIBCoKAgEKgoCgYqCQOwyWH+FhSprYBSAyH85CCVKMCWmWPJLY8VM
SVF3MVIEBzeSWrgmQVM5U7MozpTrJGtARo9N/LPikForRnYxZWxhSEug1ZgDCQq4shmwoqgqQZXq
datkRYGITXVI3UXTtED1pEE49Y7mrgquzZk6CNiIjBFb62SaYUK/01NaMqZ2nlWdcCFBaIjtJ9ch
Ot+Bj3dKJaZ9jChGj2WpYEIb9IzE6YkGX0NuJGlojUGlTNxkBR8vfIH4HDvtDLnEJqGM6P5aVfN6
Mt2pnAKfo5BmjZ+AG05TJAm0YXg1lSOlzSpa6zrqmBfxl42SllIKewP93T5YrNda2r4tBcOCdqwq
uufMYqoZm5Q0iGMaiPk//1MElTJRJxiNhgSvlyqfZC/WRBTmKK79qmxrU81ats1RotKYSXhaqre8
hnGsvb+3annMVkh73IY0pqOiGAsnrv2VPpl0eBeNAYXqqwgR0eFmJk8t6NPeHcAjh322SbyySlJX
9IZJRohTZxcNPVF5c2axXQ0MJE4TekLbVyuK7TucEcWwrRs3NGq2oqlilhHtAwzdVcO+D3nVKJ4x
NemJEU25J/5UUbNsnfIyaNuiezBAKJpfQaHdbfY46Hds6tVy8e+COsJt9ogOGX5ogHXe9GrKbMEi
DN80bK/4sYpwREEgUFEQCFQUBAIVBYHY25N5R38U44XltYsPSriw5+LkLtI0L87uBHWUrR4fnsy1
4o/iTkTfEkHsb60f6B2dVtAfJXBF8emP4uR8Qjuy/86eC3VnqanG6RZodQ4J0R/Fg4i+W9LB44Q6
l46ZeUJ9yxwCesDhF/1t+FYQWZGOKYqpM/KoYEfnk25t7rK1AtI8L44bsqyBptIgHaonXwXrspfM
xWmlY63KhFu+sor+B8febhdksJ1IS2YG8RFITW65bRt14ckfvcrrh70Bv/4o1KP6w9zd3rRpRkmr
+tKoRZpsIVcTri1/FBdyvgk4bO3C+Uk4cxT32SXppF3bdgdLgtZa4qurDsYfpZ6cbwIOMyiCm/HC
UBRHfxTSyJ6IzoASPVCCO632Bnz6o+wqPaHdIUlDyZJGqyBwRPG2dS2zACfnk874oLhxZvW/CNIN
ownK7fmjuBFxcUuxcqL0UjanFfRHCQ7N+qOggdXNlYrWagX9UYI1vRBR1xQ0wKJlenmaBlhk3UKr
bilYZd1QFAQiANwyP+yKb5JoeiEQqCgIBCoKAtGVOYp+noPpYAfT70OatnhrEfSr2WklHG+VugNQ
zCwT25EitLmf+3XizkTZwSXHFtf61VX3XmnDH8V26ImjP4qVdeMcDlNB4H6vwCfzelOoO/fEvo2I
WFMQNzeKwLxV6g5AMfNBbUeK0OaoOnJHwHpaEnWnbJSSrSTb8EexHXri5I9C634Vr66CFAEisD5c
z0JP3ctv2co+0ori2N8SbVsfsSiEG8LxVvHYM2VSbH03DW2bqrMCuScI5SdlqXvxEU9xmi2I0FHP
7q26l3vig6Ov346i4X7/Ja5N0BKinAdCWq0+R7NMPWmEeCUwxzElalNntOZOmxenyYJANDeiUCeb
w30oNR/laDYxurFpkvo6UsS3aWBpfQ1JUof99eo2L9r2FMFtnz712nyGB6OEPUfx7jn1k09JdyrE
yz+59SNFtB3THr20H3PTtBnRPM9p1yWEeEnsYgqjjoRuejm0GNqwmXm15mAHFEo9fS1bbYukoVLa
MvbDXCCWFyL6cxTdM8VwUSF+7JDQ9MTt5JP2fDdo43d+jlwx4nRgCk3beIto1/QCTRO0qYduAtfb
wuZJjEl3uuWt0p4jilcyPyRtviGB+KM4EXfzVqF1p2lG3hFl9/3kRCzQ8kRroSsTNPRH6bLphYiW
pnQ0GcLb9GrPBMICDdG+bLHcsVJwREEgUFEQCFQUBOJdPEdBIAKAsmWyP7KKYvNHMblgUPsWMKsX
Rt2W9JAOUHEjYj2+pNmsvDYQ1h2M4uWPYpBpwx/F4lPifT6K7cAWCwN63aA/SuAjirM/inKjb/Ey
e1CpOlT3LrwDVNyJuDtp+EHD8xGcjiOxc0VsiZr2R7H+pq37+SjOB7bY/YggGv4ojhKaYPVH6XGN
57/aImN6eWxo6fwBKta2QlpP7fZO7xyou7yWDQqtS0J9tQSnA1vo7jyqg8P6wfFWx9WgXUWRNwvT
iOi0H5OsNTPDy1SjtoHCBxnqc9uxd4F6CuMksU0O/I3wcBTF1R9FOznFyZh3fBfezkjq1r7Mx5c0
qS9ephrx9Ja3jq/mAah9fxRFmAYeJ5Zd/OiF0rk5ios/ivngU3DaINmZwcXNc4TYrs00mIBOcCOO
7LTuj0K8pmVOh3KQZmzKKKM/6oriOuuwnJxS/7MfDnPc0AaU7tV84wGl8ZSjGxYpDjHBYF+jLpwY
E/f6zt3oLkmHTq6jvsJpQFTN73zoCW2ZgYBKwhbmx4sG0eJk3uKP0sAMcjmNKzyXlHDOR/Hhj+LJ
fZ28bfmjmCd+Ps5HsfijuJ2egggAsaDLE4f6Lhh/6I/SbdMLESVN6WgyhLfptXun23sd6I+CIwoC
gYqCQKCiIBCoKAgEwj6ZD8wfxUozUNeUBguhLdJvvH/YH2Va75BDmj6rxZal88EodcVtO+fFFLBb
/FFuRfrXvsLwR6mr/CBdU2jDptYK/caf5v1RpjY+mvBHoc5ZGl2WxdmHeKcwBwS7iyacxWbuj9IT
5kI2CVRRmu6EXZoB1T9HB+yaEs7WKS+q9nchdc/mw02o/xpwTqEGkCi2OEfwD463Ij3yec9RGh57
QtzqMJzNgKTjvY1tiKTNGXC+BxTSrJDUI8Wu/HTSH+nfWQ3HH4W4NpWwT0sJ+TN0U5vm2/NHaWm/
lm0bN35uDGmO0q4/Sld343kddBL+4EMdO/aW/VFa8Py3i09w710YigLt+6M0cB4KeUDpbqNw8P4I
zx+FkqiJv7cRij9Kt/Sku9v/uu79QaNVHnt7RGnbH6XOoO/oaSntHZMSEOX2/FH8Hozi1A95n62C
aAuxEAsSzePQy9FXEaM/SvimFyISmrKLDdI9a3rtman13gFpr4ixGnBEQSBQURAIVBQEAhUFgUBF
QSBQURAIBCoKAoGKgkCgoiAQqCgIBCoKAoGKgkCgoiAQCFQUBAIVBbFbIA0k4pmXI89mDL0VEF1E
tlyCFYDBxA+mUFEQCEdUexPv6A8HyjSLioJA2AaTjeqyNeRTFykqCgJhGUziN5nFtaI86ddYeiUe
+cl8Tob2NCSaXsiXsyJUa0KiVgBJiZkRBgD6slr8RKJW5XFPdU73VH6GxYTQV+UBfQqrqVzbU8xa
PFGToJoS4ukhJntSSA6D1JcQalVrxDTLSg3n3PRJMl/9gtBXgEycFUV6xn+mOv1CnyA8KWn5KpVj
pq9UgGSpMYUXDpJIiENafVpiRGT+nkmur94cBFgZ5NphutZeX//9rBRFRekx9GFpaRSml7Sn43fq
t6PAb6WPCeV9J8/+5ltfKJ/+UeG1JRZ29X9sV+O3lSb76VffOvX6cpXFvbn5i2c6peYKPzu1q5+/
b6UKN/7XMc5qdf9xWGqT8hdOfu258UdjX/7B65+/b3Er+4t/eOd/blUPrq0kxl+PmaINx3iOajiZ
XIkfqb3IW+oR6TtXPhv73bnY9soXz/jO1KB/ZuofB+GpspqvXAfTYNCvvF+uAK0ezLwwlO6VaHxr
a2lp6S9+9NELS6NtF0awmPnzfGGds+n8P0+/8qXLG1EeUTT0C4l+EFgnBoWUIJwqqcF3T/RCAqYO
QwV+Hb7IQ7ZHajCoKtpXFsTs1LQs39vjhzrFvcrPZnnkNrDm9Ns7cuhD9wVCeRH+BTxRHtmCGJRn
xZHyBnwXFhdANEf74Db/q4ZXYHGR3fOGDAv9LODZeA3+JOE/U4N+AsRFRkXNV4VB/4Dy6zlqPWi8
7Kg3g3kpXubVVnhg9skIds59i97vdz53DXaBomSOpMUjAxVgXdh9368Uy7+hmTmwwJoMGxZ3YAse
T6Qk6BneV62oQj8Fr2kEeqHcsRmWwg/DIS7Jpbfk0MJ3A6J8nt0kT8+9xQROC+kqe85moWaOduk6
/6uG1/iFp+F3Rzlf1c9If3bFf6YG/RrPvqblq8Kgvw0lbmuq9aDx8pZ6sw3puJzqgfHkSPSa3FTx
p6N/KFtajv9HDi4Xxd2gKCVYvKI29RIM9MM5XVGyTAfGRNaGID+bOn4nJNcSdyTujstTkgnQ1/Zu
w3anuNf4gaEi74mLCg/rAcwH43DoVfnm+vz4XTAxmVg7RmBS7u/M0ZQc1fAJPXhC0TUx9TejydFE
xm+mBv0KiGNMMdR8zVQVlZlb7ztKtHqw8MLjTQhneCqpnL8azfWu1TP3ZOQ5CSjzE/06fOf7N9ci
uUrs9GWe9VtKazj39FYfTOl9LMAbl4qD+U9DsXx0kXVnq5Wl0tInN2TTIA96z5a1tqUwofIDQ78x
+blgVxavPbzxUF6W5go36mChxBrvmEuJqeFy/M8opSEPAKvVxfLy5vqm30wN+tKlJ8pjMS1fFQb9
jc34AgtX68GOxYfhUwCvjici+2ViObY8oI526ooX05Q/HP3F+s2IMuykKFJBDT4Nb7xm9GJMFbLF
8kbt60bMQ0J2IV5T+vb368nh3o51TQo/hdvPvnh/wJSfYJTVkenTMCubDPAGSBLEHPRVCY/xyxuq
4aaU4VgpPhH3PcAa9AeLZ4pf69HyNcxBlb7eczlCTvUswKlQfwe07RKmmz/PDBvPQ5nymdXofnK0
K0oSDj3IJpN5uSMtG/NyAfYzi7lKJgUQEzdEFo+9fg3yVbmPS83elEq5Pn67Hy51inuVn38Wuxq0
VZsSqucm2ZQ6MSTCN5lZd0hkUuVhfowvc9RDDU/A2Dz8LV8hT8Chh+RWWtqCuRu+99OpdBgBMTFc
mkxq+eoLDBr9lDA8xif8Sj1Y1n95YhgbY7Yjs4AXINI4GttKjgzJc5P3HroZi0eZV3slLl0ull5Z
g9WZDKzmD26b5gMHYLk3XZqncGvfwcwrS6wTgBFuh/O3N/vFkcwrsvlzETomscqPOP7bQX8t+H5P
6ot/L8FLPbcGLq/B2uWNgYen4Wrh9Pr5FXtkNXzp/PrpglwEy4eLxcI005OeOCQO+lZig37fvrXM
TyQtX61mdPqp+Frx/FW9HmatZNYurxcL17iiZCHqEDc3P3/gQOpASYo4r/6/zEvvTaz5ithfuR79
CtptyIH7wQjDnzjTatLIiBd5FpvYwlIi/maloihhww4aQqxWcTVAxWWvlAAVVJS20cR0T/S5elMq
YbsOHF5tvVhsNSWijTkKAoFARUEgUFEQCFQUBAIVBYGINEyrXupmKW292Dh0udHxy504nlk9MZ1C
oId3GlTR0RPhV1FIhE8kpxpzJASqlOyKs9gRUTO9KKW8l6XqXV0wGC9YHMeYwYOEMnYRx1sEwnNE
sfazpL6rNT9o93Ic0sFOOSQjiaKiINqYzDu0HkLNCkEaxA7aTgLC1DJ4qjRoqoh3w4gCtvm9/YHa
9acTnTLZVWQR7xZFkQ0qx+ZEHNpauKZXONRxDo8IwPSyDR183NDnKeAxwoTUoinqCSIyI4pmRsmW
u2G8m62rOktLsfHDbHRUmcYHnE04VBF7EfiTqogIIPr+KLiFBYFARUEgUFEQCFQURCigkSQF34om
WxQVBYHAEQWBCBrm7yjqRz3ffij2kYpY09R5uBiBxDbCEctd3Wca7buOmokfCvXcK5sMiJ1hMBG1
f02pp6vEMpH24oYC7t/fk4rSNoj9mTpudrE3V0NJbXuR63YmEz8UnExVSlxNUP6KOESx0VXbPyU+
5JH/RU5PIjpJiShbjRRF7hLlfcJqR0r0W62d6C9MQwB/onp8WxerNSC/n8FNIxyh5i7aRoG46qqa
vcxwu43WOlIZo9Gu+qwfHK9B9gE0omw1UBS7R4pxq2hM3QvDAVG1YYA4d8xK5sZmS+K3TonJsvND
gZo2zqtKbhpoiDWOTaudrTCr3vqSBw2vPWl6UX/9kNl5w94QiN3ecHJbaaEFES8K3h28zjLx7D2I
e5T6+VdjeZSdcugTtgcVRd+hSxvrDm3GLuykWxRxb9OevT0J3GQhXvqF2AuTedK4fTTTyqh9wuvH
9Gpgw1goUPvCk2MDtZheznEamHSefQFxNwD32hQl0JEy+mz1Nm6ZtrZBHV9QYw++a+tzcQPzZtbN
H584Gl5EX4oiTkNa3XIVCaykcdh4F44oFo8U3QhXblUfFasPh+mJOnzFMNI49rBEXxQz8jA1Yx/u
IqpjCa33LVEouOVr1UXww5nT6oRr8anpIqZC9k9OzX8vc/r1t0gsVen+faTdxPU0YiR4sYKVuhMU
ms1pF/8SmP2TU9OqbJI+oG4gqN6E6l/DWqgdS2Ibjaa3sFCGzuhJJy132mENjpjmdHkgiETP2iBx
01/mSQAxOmb2k3CyIntpUkK6WkOBthgSYmLcFIlA+AAqCgKBioJAoKIgEB2D+/ko1sWA5hbwbBs3
qO2DgnmTJHj4l9iXxlv2HUGA+6ehlkhEWsS2EhPv7yhOG0Va+SZl8+Aijq4ervnaVurNAdoe4ka+
Iy4ZIxABmV7qWSfGMSnmI1CoOgQ4npZiPydFI2J+qdGlHvrp8KqFBo9Kggje9Krrmg2nFMWAMXmg
gMdpKdbWafFsMfuvmD06vGwwYjLeHNq+99ZKk88XAhG0ojg1U5cwq+8J8d3rO7qSEP/GnLfvCP6W
MKIjikKbbW7U8db+TFu3j5re1Y+agghbUQyfPZ/NrW5brWuTJj7UrclVA680qCyIUCfz6gzdl4rY
T0uh0HhQoU7Nmchojv1W0iBaQI6jmegu4ZZLfbyAMpGRzZ1lfwtpQXhSkinHU0NyxjwPIT2s3GcV
bnzk6n4+CrH+nJa7BwpYnVYsO3EtiUweLaD/Uou6+EWcWKDETqcl3xFE25gOJPp03dvpXAiZyHj6
P19if+9LvgGjZ5SofUU9lTSq3m9KWQc2Go8oROumjQvRJ83qs9GX6ylMbwhR5/TEHI2YKYBGlxhj
ArGPFNb5uiUKcRtdwJoPNu+gMfRoIkHgVBWqp6CQSqQkZXTgnXMmCTOCkBzSo4pCktWAGpY7K6Sq
ekTlIsw4ZzJzSkhkIFmFggjVtJCumjJJQEmIn9IT5gZOCSXQYzGaZ5UX0lPXjjPmthez2bVNtcfc
NoabpS3lJnVnm6ZXhPFu9h3pOtZ/p7xahPwdcMcc5BLl5F3Gqy9dh5N9lb9b156LUiW1AXrY429/
d1B5EbsuX2rXz590zuTBb1dSJRBeggcFGBQqz5usnuduQOZvq99+wAj5+vl+gMHnK8KgQvNRJVjs
zV4UAeKjpAoVRXXOmejMq/fLPdk9qyit+I4ggpikcFNlCsRJeLEC1ThsLcJC1YjwcBbi5ZkPbGrP
JRGkCdDDaPZwWXmxqLTNpezUpHMmLCWdgHe+B1svQHkRDieNCIez0HOyVNIz4VSmGFuHYXHTQnM4
AV9m85AfbldSp4ZkygceTuuZxD++pqa/ulnds4qC6MocZZrPCKqZP2X99Ae2YGsZxrOQrZlmzwDX
4OTIDe1ZGujjLVwLi0P2Y3pE08UhE5by3zN1+TP41BRMZPV0aqI30594z7A5gGGSxYppT1zbpOpH
cn9ZleDoevGdC0WZcrV4U8vkJ73X4lr67w2ioiACR/9O/y3WuuIZZrrkJZCm5NCC+naw+Lb4O1rU
94HwsimsANIPfWby3tjNL/FMBphRNcsyUebskta0N77x1Vt1KXismlnbxB72t+d5OClBdnW7PgPJ
ZDLeuzOEioIIGtsrD/MeWDjMeuf/JsLYJdZIs9L96ltxJvt/9Xn2zv9b4OHJmewNHnY/zCd8ZlKL
l/gU4ju/+ucA5TGYZybbzIx0UMskm/2tWl2K5BgcSpoDhvlT8nE4N1qV+uP2ietOSb+/to6Kggga
5/ePfJtd3smzhnZiUNiUV11HetS36QcSJzXjH1K/N8IbV98DiYHz7NoT//hVn5mk19/Dbaj+2QWA
rXL841tslDgp58vxg2PCQF9dipWyUFkxDxlTLCksbEk/Xu07sLNqz+JHWUk33lK+mMLjsxFhTP2n
GwU0CG8pkzBJoaIgQoCgrskaARV/8ZrKJFYOi11UFASiJeAcBYFARUEgUFEQCFQUBAIVBYFARUEg
9h7+PwRPtinYkhofAAAAAElFTkSuQmCC
</FILE>
</FIGURE>
<FIGURE FILENAME="Funnel plot.png" FILE_TYPE="PNG" ID="FIG-13" MODIFIED="2023-01-04 20:14:43 +0800" MODIFIED_BY="[Empty name]" NO="13" REF_ID="CMP-001.01" SETTINGS="SHOW_CI_LINES:YES;SHOW_STUDY_NAMES:NO;SHOW_EFFECT_ESTIMATE:YES;DISTINGUISH_SUBGROUPS:YES;SHOW_AUTOGENERATED_NUM_FOR_STUDY_NAMES:NO;" SHORT_VERSION_FIGURE="YES" TYPE="FUNNEL_PLOT">
<CAPTION>
<P>Funnel plot of comparison: 1 short-term all-cause death, outcome: 1.1 all-cause mortality.</P>
</CAPTION>
<FILE>iVBORw0KGgoAAAANSUhEUgAAAlgAAAGsCAMAAAA2Uyl8AAADAFBMVEUAAADAAAAAwAAAAMDg4ADA
AMAAwMD/gADAwMD/gICA/4CAgP/g4OBAAAAAQAAAAECAgID///8AAAALCwsWFhYhISEsLCw3NzdC
QkJNTU1YWFhjY2Nubm55eXmEhISPj4+ampqlpaWwsLC7u7vGxsbR0dHc3Nzn5+cAAAAAADMAAGYA
AJkAAMwAAP8AMwAAMzMAM2YAM5kAM8wAM/8AZgAAZjMAZmYAZpkAZswAZv8AmQAAmTMAmWYAmZkA
mcwAmf8AzAAAzDMAzGYAzJkAzMwAzP8A/wAA/zMA/2YA/5kA/8wA//8zAAAzADMzAGYzAJkzAMwz
AP8zMwAzMzMzM2YzM5kzM8wzM/8zZgAzZjMzZmYzZpkzZswzZv8zmQAzmTMzmWYzmZkzmcwzmf8z
zAAzzDMzzGYzzJkzzMwzzP8z/wAz/zMz/2Yz/5kz/8wz//9mAABmADNmAGZmAJlmAMxmAP9mMwBm
MzNmM2ZmM5lmM8xmM/9mZgBmZjNmZmZmZplmZsxmZv9mmQBmmTNmmWZmmZlmmcxmmf9mzABmzDNm
zGZmzJlmzMxmzP9m/wBm/zNm/2Zm/5lm/8xm//+ZAACZADOZAGaZAJmZAMyZAP+ZMwCZMzOZM2aZ
M5mZM8yZM/+ZZgCZZjOZZmaZZpmZZsyZZv+ZmQCZmTOZmWaZmZmZmcyZmf+ZzACZzDOZzGaZzJmZ
zMyZzP+Z/wCZ/zOZ/2aZ/5mZ/8yZ///MAADMADPMAGbMAJnMAMzMAP/MMwDMMzPMM2bMM5nMM8zM
M//MZgDMZjPMZmbMZpnMZszMZv/MmQDMmTPMmWbMmZnMmczMmf/MzADMzDPMzGbMzJnMzMzMzP/M
/wDM/zPM/2bM/5nM/8zM////AAD/ADP/AGb/AJn/AMz/AP//MwD/MzP/M2b/M5n/M8z/M///ZgD/
ZjP/Zmb/Zpn/Zsz/Zv//mQD/mTP/mWb/mZn/mcz/mf//zAD/zDP/zGb/zJn/zMz/zP///wD//zP/
/2b//5n//8z///9BjlLGAAAdAklEQVR42u1dC3hU1Z0/IZmZTBKSzEhU0Lap5MNN6Lr10UQ07PoF
sSt0kfLhJ9vUrtEu2rou2VZdED+m0S/VKPRDYetH0CSKaWGhNUWErTaRNheBKQi0mvERkPggUOId
MoTM4xKy88gkQzKTzOM+zjn394Pk3ty599xzz/nN/3X+95w0CwEA+TEJTQCAWACIBYBYACA7MuI9
0en/sYQ2wR3itDgtY84JnWEhIyf6jznhIIBYMXllGfpliTwwGpbQ8eBnltBZFjALqjAJOJ3O0GZI
RIU45UTDQmIlAMsoCTYsnwL/x7sOIgvEiskNEmE7WWKcMNooIyAUiBWHtIq0seK5AIIKNlY8TmHC
gK0FYqUMZwSXIKmAjFgssYxvYw3Z45bQmcGYwsiJllFWO4gGYkX6etE8QsuoQ2MPX3QEjIIqTMV+
cvphiW6JOXkTWCJIEw/SLONILOcoKQQQ8qvvfFCKVpgY6eYoBz3m0I/ZD4/F/wvtNIwC8cChOjSD
el6hTrCmw0Ea0Awglsz4w7+/STav34mGALFkRddeIZNM++X/dqEpkjLeI+NYiEGN4PjB6wsjt0Ci
xBrlIQIhebXpunmhvV3vVoJZSXiFoz1EIADpiYx5Q3Z704VzW59Bi8DGkgWGn5Kv+Dcu/8+J6ccu
QYOAWPKg9dM3844TUuy3sfJspzagQUAseVBny+zNP04cpCv/TGHLNgztwHiXDyf2Xm/t2wufEBJL
NoQE1LQbXiVZfl6JBKPRIJYcEFaGtl/7/oUzhaT791ZCVjahWUCsFGGvuXZorzC7kLh35x2zkrJF
kFmxgThWXLgm/cd1UnqoxUj3jbdc55y5fnbauTeR5wCJlQrafrHC2nXueHDf1b574VQy9Uqzu69z
K5oGxEoFxrOXnzhwKj/IrOLPHwwI8dnulqLDM9E0UIWpoKG/a/LzRafyT64l7lNbzwePran+ef7/
oGliAXGsODzCMsOJYOzqRFZ/5u/n54aPv9XzbdJRDg5BFSbpEV6zvysrGBOd1pvlupJYh467exZa
O69BzAGqMElkHKw5+HxhcHftyfynVs182x3Y777xwfNk468bkQEPYiWFdXv7H70//GLO2q4pa38y
O8As940LA7ZWy8I/7geLQKzEIV3Y6Tk5Q1wT+uvEu8+va1w/c/2a7htveS5kgPWcTgeNYGMlDMMW
AynszQpGGkjA1nIFYlhvBGJZoc8PGtBI8AqTxfH8M4VDv6/4wm9f7X4QwzmQWCmgflloWxjIxOoK
ssvh/3PqtyN55atHQ0FiJQTxLlv5sMw69V4w5uDKHX2W8Fgr1CGM90TgKbg/vLv21CWhmIPXNPqs
ho/nH0DMAcSKH62vrR8hzNr0dcGtKUojFrt3gUqwseLGUZs10j+MfWLLZDQWbCwAEktTCNEPu6If
bkKDgVjx8eqx6KGq4uj+YzOYBVUYV6Thu28Zo0us3Og8XPksZvqDVzgxrvw0RgjBa4p6uOHjyRiN
BrEmhPTevtUkEWKR9NwXXwafYGNNAMNfY0UXcmNdsrMCzQYbC4DE0gBNrUld1oopaECs8WBfZIr9
oSv2R6Z/FdB4MN5jI+PgOGb4VWdjftTw6zXIgIfEiglfZ984nzrG+eyenBo0H4gVC4/vtCZ76aZn
kVkKrzA5uHLRBpBYyVjuE3w+Ea/skFkw3qNAWJ6i/Z1xB14Hg8QaA/FntdbUSnjeY0czQmKNedzL
lk5kY5kmaNGX12zdCGJBYl2E1o5VE51SPNEJS3MOoSFBrItx7cSRBseEhWy6Ew2JcAPCDZBYisMn
11CfVA1igU4jdPDEc1Y8Auvs+7p/6x5e4Uik4cgncqWA1r0yZ5LOo1mQWMNoJn2ylVWe+Z8iiAUE
BdbvN8UVGnXFVVqfSecvR8MrTBSB+bEASKy4BVa8JzriPVHfo9EZoFQQTStlL3L/N42QWHqHvbFM
9jIfmKvnmAPCDSHB/avX4z3VFHfTNv9ys35HoyGxAljX2adAqeUlzVCF+kbZTqsSxdoq9dukCDck
CgxCQ2LFiXopkbOD+VjSYPqk9LyJTxZ9IJZuISxJKDEvEMeaMj1rt3e3xzxhpMq6TK/MglcoLn16
fiLne01EGhjsa0xvPP30hgnzIX7Z2dwAYumSWJ6py0mCxPrvg0Ensu6newYmOntjzTp9zgGve+Nd
mrcz4WUl0i09we2UM+cnPrn61R7YWDqE4a3Elyvp6Q5tPzodx8lrdckr3RMrqYHi7+wLbQcLFLwJ
bCyW4ZMSnpHWZSKulzzB/NAL78YVqKh/6mNILH3BPjfxN7WKCek13JI7RezOXdsb1xWL9bjunL6N
97lvJJ7ZEoy8W8+d7/mHnt44zTNhZW05JJaOsC7pLHfRO2D5tD9es7/8e826M7N0LbHqq5JYwDKp
scKme0AsPalCAKpQfjSpKx1Pglg64ZW6ds/7T4FY+og0LKpMLrnPldz9Kg/rK+YQGSB1esLRUP9e
eJfXAGmW/fXkLhxnnvfxsLF5zhE9ZcBPijTTLRbn0L5/l+/nFjqSVYSOJK8rz9TVfGwRXmHA/wv5
gJGeIK9eoZhsljtSkxNVhQGlF1J8niFNGNCIw39whqSTpLymFNisn9Ss6Mb7kFK0BDSihUO16GtN
/toUBJZ0l6hvYvEeExXmajMVjKHoCYQbOIZYU6vRuuC1h3Sz7lxUG8tpHgkzcGhfeS5dmsLVrhRs
rLqVa/UyB3yExLI4nUHHcHiPV8xclcrVxalcvLSySH/hhujAIDTCDbCx4nLNtPYcJBCLR/jmaVyB
0nkiiMUf7HNtKZaQqiY0Fm0Fsfjj1SOVmmefV+lirXudvf51Q/rjmtdh48tvHoDE4gz3r0jdK0y5
hKW1OmhphBsSBeZ5h8Qa4xHK4ek7ZChDvI37mIOebKwm1xEZ0lZSSZsJo6767/ZzTiwdSSypscpK
S10qO3jPgNePxBLPXbFCjnJMchRSt5n3Fcn1I7F8JhtFtSmtvBZeIQBAYsVShHa5SnLJViWu343W
i4315GS53LAk3yuMUlAtz9Pe6kRiCXNlW33EIVdB95fUQBWyrghrqkrpq5WN5wx4fahCT8EK2cry
muQqqa5mzSFulaE+JFaljJEGGTOT73nWym2T6z3cIBkIAImVHHyxc4FPnDuubd2qJRCLVdTPjflR
V9aeV7sSLM4la+Wm85oBzz+xhCW1sSyZ43ln5t97IEGZVSxr7R4qehrEYjTSkBkry70r/0whmXbD
vsSY5ZC3flWPN8F4Z9I6f9gWQ2Cd2Ht9YeQ2XlUo8wurwvVmEIsndOWdGeLT8Vfv/pp2xEK4gUlF
SGLZV9K5U1eH9z+8LFvTqAOPMQ/ObawncmJ9Yui9LGxbdV12RtOeFWZwmOfAt8QSVr4WO7adpI2l
ANb93xuQWCzBvrJ2nDGTaTcEY1hdWYnxyiV/PSt9/K11z/UgdMavXh7v47UN+SfXnrA/n5i8ki0f
awR1m49yNxrNtSoUSqwTeYZ7bj6ToB5UxCsUuFvPUOeD0CeyEuUVwg16t7FEXxyjcNM8hZRU18dZ
0h+/NtaTy+bEYbesTrhckzLVLdh5rA7EYsG+Ol59NUv1df/bS1ytdc+rKhR/VsWYPWzja617Xom1
7RsLFCrZpVC5VpsXXqGegfmxdCyxlMzKdChY9kkQi27c3c7m9+FuCcSiGfW+mUzW23onPxnwPBLL
vsSm4Pt6SgbelxbVgFj0YmUmsyNvVU8KIBa1qDQyW/XSD0o46QSEGxIFBqH1KbFEpXVJscLlC61c
9EMGb8RS3Pp1KC2xfsDFuxW8SSzhsI3xJyhftRA2FnWwP1J1D/M21txrn4HEogz7v6k0r4jytnvt
IQ7CpLx5hSK/U5lBYmkJTnglglg04TY1wtYuNZ7krlYQix7UT1djKKdYjUdZ/kMJxKIFQnOVGrdx
qHGTOQtYz3Pgh1hiTWUpP98SG9kOYlGCO5fy5ITYith+AAxCA5BY40Dib1prO9Ovg/EisZYVPcQb
saQZfachsTRGfUeZWrdyqXUjw4s5DHuGfEgs+8M/Vy0bWcX3CpelrYXE0hTNf1Avy92h3mPZDtlB
LE1h6+PSs7K+xm5kDuGGhG0s5LzrRGKJy1S1cdXllY/V0WgO5sfykkX8fvEv7DmdDomlCZoO2fjl
FTEsZ3Q0mnmJZZ/99Cx1bSyTqrfbMd2xD8TSAC0v3KfuDRWY531cbC58BV4hvEKADxtLEvXQSVNA
LLUxb5sOeHXyWgbzHGLYWE4zEzZWve8h1SdHN6n+lKvP2tmLOUSXWE42Ki80V+niNcLTP/kucyo/
qsRyWjxMSKyjVfP1YQnvmjO1gQeJFXYEnX6EftGJ2nu08Ao1eVLm5iiMEW4YCTIg3DAKmOedc6/w
pEarkjq0uW39Oi68QgZsLOnm/Zrc12vS5La//WgHU2YWsxKr/jDPY89jYdhUw9S6FazaWPZHasuJ
vrCMPMe+xKLeYj9cqTdeEduzLAWzMAgNwMYahpZfXZeG9xbYkVlM5mOJ12s4dqZ2PlYkPvPtArGU
9Pi//q52N//CpN29P3xvFysxBxZVoXCoVqeGi+GVGlaUIYPGu3Sr4nO5j2tjaZpB+qPnGFmBikGJ
ZajVkldE28zkWlbe+Ua4AYDECirCJp33mLgOxFIC876ncQVcWrfAL5jIgGct3OCbcahO2xpoGccK
oM4giAxkwDMmsZo8tVpnuTu0boPTn7Dw1j1jxDq7maO53JOFcQG8Qg6BN6H5k1hUaAAqeCVSrwxZ
Mt6lI++shigIwrt7P+U1ZEliPbzgclAqhFUdrSCWbB7h4TIaquGioRLWFT8sgPEuD2jJcqfkvULa
M+DZkVhFVXRkuTvoaA4b5eYmwg0IN+haYgkC+mq0k7yM5nUrGJFY4l0HRVBpdJu8QXHSHyNxLO/p
9jpQ6WLUfXg1xW/ds6EKhUO1VjBpNAwvUpwBz4bE+mwJPeOuLhM1VXnlXy6lVmSxYWOJFMkrzI/F
kSqkSQ866GoaEcRK2q2eD4cwJupXgljJYt4/w3CPicWdG2C8J/md9FVTFWkwUdV/dR866JwDnnqJ
JSyphMAaB7SuO0e9VyjtLwd7xkX7bBCLB2AQmgdVWECfmC+mr5U22EGsxCDmHKauTg76msnRCGIl
hpoFFVAqE2NVZyuIlQiaDleCNXHAuuIHJ0GsBBRhYy2F7z3TaLtXLN8OrzARZiGCBa9QERGP/kng
WwhixQfBR2e9XHRWy36XCGLF9QWsaaSzYsV0Vqu0pAbEigc1RXfSWTEHpQ22YjtVLzLRarwLj62m
dCYsaod03CUfGSCxJkLHvZhhLUGYXzoEiQXwDjolloSOSQptdhBrXF7NALOSwsfN1MQcqExNXiBQ
/O64y0Rv3XZMce8CsWKi3t1K8fv0Ws/zPr7Pc8HVD1UYK9JAd5a7g+K6EcNiWvJBKCRW+QfIck8a
99soqQjCDQnbWMh5Z1JiuZsobzHaeWWfK4JYYyEu+Aq+7SmhdGYNiDUWNSVzwI3UQMcc8JQRq57+
LHcX7RW0rvgBBfFlyuJYVz00i/Z+ozqOFcTLLQ9oPx8bvEJ4hfyrQowQytaSAog1grYZmGFNJjSu
1DrPgSJVKN61+H5QQiZovtQORRIrh9YsdxZh265xzIEer1A4/mgRCCEX6jKOHgOxglh9zSwmuozm
fKwI9H+o7QySCDckCszzzpSN1cbM6l4OZvp2mZZtSokqlPZs6meku7wmVoj1o3UH6vROrAWz2giI
JTNapndot9Y9Haqw3mdjpbcIQyM6O7dP0bnE8tiuhrmrQOf+5sYWeIUAvEKZwdYIoYutDhZoIJZz
eMcP1arQejdTPVXMVG3tNRqNRkfaWE4S/sNjMZvVsrHE6kWvs9RVX5hYqu3GDz7TJuYQQSynJUyi
SLtKcWJ5Ch5nSgZ4mSIW6d1GdmisCiPYNKQJgxpRYbXYdHg1LF0FYbU9ockc8Bd5hWFJFdhG7isJ
rO6lNCQDNcQaTTIAYCzc0I5kZBWwQaCEWKqFGqQlPuZ6ycUesUwr1f/+XjSkE/QAnWZidno8FhW8
QvHIfey990z/e4Vj0PKxpPpo9EUSyxL+ZbGoYlnlFDG4upeDvSqTvg7V17rXcqzQ/sgfDOx1EpMv
rBZ8ofbkm1oa76XPMsgrNnFa9UldNfUKmVwjgNU37FUeM9QuH6vVug+SRD1Ia//coAtiSXsO9KO7
VezophdUHY3WjFi3l7/NZg+5TGzWe0fJX9SMOWhlY/kGbYx+9YsZrTd5bVu7infL0Ogpm0pYXZfX
war1bthSouLdkPOesCrExGv0qsI2NLwmEOr5JpZ0H8Nz9zEtsJaoFs3SwisUjzzzqiZ8npSRlj7Z
q2OJ1ZCmWga8FsR6cuGPtWjVggFT6+p5Ax1/q9Mvs9KLB3ZwSyzhRPVGLeTV+ey+xrrGF+o3eFIz
3k0sM6u9RaXxDi28QlGTSEOu5A5u8zypKUPMj0Wt8a5NBOtcdmhruCy1chysd7mdT2JtaNKoPXu6
Q9uPjuhcljQ28Ugs4QmtZrAtOB/aTp6ic2JVLlJDZqltvH/2o0Uatefk9NNBd9CSdj6lckysE6vh
0YNvKu8YqyyxHiWazeXeayjIbRel3P4/6t2utnVu5c4rXFemYdaodXHD6SlGF/KhpbNW3ojFATAI
TZ8q5GJ1r2IeHkJq4olYbfN4eKHewQOxDi0S+CGW+NRyKwGoQOlvH1P4S65iuME7awkPfeI18fAU
Ld/drWwGvHoSq/79Si6+7JzY7qs6lLV41fMKxQ7MsKYjINygYyiZZqKWKlwn8NIbLm54tWwb+zaW
9IsyXrqjmBtiVTYLrBNLnLGcm4EUBzfEKq2sERknVs4CrCNOIZaWNLNNLPsjNoRGacTqyfAKAbag
RuRdSkc70wqxWKEVDVVQhRseRv/RC6Uy4JUnlvDEHVz1hIurp7HWKpQBr7wqPLWUL4+QwXnex0ND
mkmRDHjFJZbPdy1fusPB1+OQvs4OJlVh2pZSAtCsDLcokhyAcEPCNhZy3imQWK38re7FIa9aH2WN
WG1P46vLACbvb2KLWOJ9qzCUwwBKaxtljzkoamPNL3oONhYTqPa+wJDEsn/VxmEfFHP4TGSV7DEh
eIWQWIx5hVjtmS3InE2q3JDOkwN8JjXw8V7hWHy2/HUmJFbB1Wl8dgCvmrD2VYEFYonfXI7pgphC
6fdlzYBXilg5JchyZwxLS+Scj02p1b+EHF5Do/x6hbZOGQtDuCFRYJ53DVXhBo5bzMHxswnVdBOr
dRuCWEyi5H3Z1p1TIo4lvb3+an4bn9c4VgB1r8yRa617JWys+a8Z8eVnFPVbt8jjdSmgCpt8fegg
VrH0DR+9EktEEhaAcEOi4D67wV4kh2CQXRUuEzhv92Levzn7a2i0sdq2F3He7g7eiVXWIdBHLPG+
Fy+HtmQbpba45oB3Op1Dm6E9RW2suSXP8d7uOsggfdQ7cS8GeBH+icYSmSXWYhv3ra6DzOTllXHx
ilic8AoBeTEsqNSQWOIUNDgnEH1xj/YGbayx0kfOscKrnMd00OYukw4esu4/7kiPgxb+3x6L2eyx
KOoVSk/v1MOXuVgPD0lq5ycQc4hma8lHLHG+PrLcHboglvXOlfYJuTSe/S2fKryKPK6LJveadPGY
r3/8ev94n5udnqAGDPLD7DQrJ7HuVDrS4KTHJdJDTYynJ9B/lqC8Cgkty5iaRA83OMMX0BRuQE1U
rolIrMnXJKoqdPot/bBwi1MVLlvToHQjyrfWK2oSF548ciz5mkRVhYl/Dawd3KzuBYTRV5TCSzEx
I+/BcaC4i5l5wYGO4A7FkxLoVkt8xHImZmOpkTQKG0v1mthLk66JTMRCd6ImcYUbMPQMpIZJ4BWg
BKKqQmdyriEATOwVAkAqiDGN0UjoPbynpXakbSCADkthKMVOa91yUTVGapMR8+SR1MDEQlrKVH2o
L6kYpaNjqNA5um0oqEZEbSax9B2FvGKnR+IkFiWWmAWVYKVHJhEAUAAgFgBiASAWoHNEDzdYQvEI
v8lvcWpvJ47UBojRNpRUI6I2iLwDUIUAiAWAWAAAYgEgFgBiAQCIBYBYAIgFACAWAGIBINY4EHNM
xjnZw3O8VVSg5YBxEecgdHbZX3rc89/xhIlF2tB0gAwS67z/n7nNExRVQXGVn2m2E9F8e77/r4qK
rCxCBk3GXBI+oaLCasyWSHu20Wi2o5VBrNinXWdujzwwuGNWBfnqrH2ht3++7CW5c97IviFv5ITa
7LIMMrfsZNesf0Ir6xBjEv3GvDQX1JWud26aZct+e2RWm086SVlr2eDRycG/3FbyrcHrji72jFx2
/dHFJt8FMu2FbdYYBQM8wTKRjRUjT1O8ynMT2esOGFf+n+CmXTKWD/9FgvuCL/KEPV53Xjl5xwxK
8Y8xtIk33GA9c+IQGSB7CJFCRBP9l6YFNsMF+ffTiECIPXwCIeaTh1tv6kezw8aKhcwKq3W7X2+m
ke7QgjmF7xEPeYZMLwyfYSTvTieZ/vIKbg2JxiJiIlmL08/7rwFArBg4u/+c8Wf23cS5597Q8hMZ
t+09T2btc08iQ0tjHD/w1LmDvSQr7Wxogv36vv1fkt5v9Obsm4xW1iHitbGiwmQ+Nvnb+89F+SRq
oAur2+vIxkqJWG7L4KAhK9oKBqZB39izvSYzekAvxBqzgEB4Ivj2zWV/ubXHMq7lbTg/MCBFPWNg
YMyh7hurF6xfgy7gE2NWMohFrMFdF3ov/GbTWYtbpju3X7Ht19VXDBrQB/ogVgzjPSfzM9dpUtqX
4xLluXH35349ONvUAjNLJ4gusdp/1xMSLV7TOq8ct3HX+J1Iv+6s/jlklp4l1m394e5/c0m0z8UJ
D1x8rLvlr6G/Zv+1pXvcCopxHgOYDDeke8LEkjIHolxldo89UNEW86T2vx/xB4f2K2Lk3WR6xn6U
6UE/MecVRpdYI/rK0BPt81lRDrTFPEn8PHNEUM7e0xKQQLHyuW6K8tFN6Df2EMN4l4Z3pgxtsw3Z
UiDwGfgJ/rOasvwMaTcbMi1Dh4iYZcr2H6vIN5ncoSNBWBe+NiLh3K6F1mAhpCIv09Du37QHMrfI
lEyTyRouSMoJHqvIu93YHlEQwDqxMvPDe5feF9pe8jvJeEn4YFtAqnzZnbnFb42JUlZ/6AAhW3q9
PQGReKH7TH74WFAp3tISTuZqb7llWHoNnnDN8W/KT/7OX3LfW94zi8MXXeL07Qrerbl1U2RBAOPE
6vUMpeyJZ4cUmuc6cvRiU+e8tXObXwCZiXhz+NB/GYg5MAR93Gq++aJzpy78PCSz2j+/curwUf9p
5f7Nn625fs/TM5uYO8OfeA3kHwPe6CfW2Z3oI46IZcg7l9nYTSTLpZlVoSPlVmK9OE3BQKx+MSTm
DWaOGEMVFRUB0TQ2WOWXWQFmuT9/cPbIwaHTSknpoF/75T83Yojd7C9oMGpBANs2lvg34wNlzsz+
jX1DB/aIRBy8yPmXiOhn2hVpl/xp+Ko9bW1tvugFTl3oZ5a7ZWGU0IE9WFDehetcw4eE2AUBTBOL
WF3eTy0D3qrw3573yHS/aBLaxcJAx/v5MYUU+XXjBUfnrUMHCHlGItYRsSOIo2TWWy0PRhuFvpW8
ayLk+1/ODFhVe4Jug1cif8oaPsEooZ+4IdZonL/d6PvSb3zNmZoeUIOXE5Jm9P6ZkOx7pwaKeODy
YIAh39j/x+FLQsciZNa3rowa6nzWuNBf8qzJwYIycoJ3yzc+lT18QnsO+ok5JJ02U5G4qxY9H6sC
Ph8HkC8fyyiXDWSAouORWEnP3SCbbQ1e6drGAgAQCwCxAE4xdi0dvLcMyACspQNAFQIgFgBiAQCI
BYBYAIgFACAWAGIBIBYAgFgAiAWAWAAAYgEgFgBiAYA8+H8U4phV2UjrFQAAAABJRU5ErkJggg==
</FILE>
</FIGURE>
<FIGURE FILENAME="Funnel plot.png" FILE_TYPE="PNG" ID="FIG-14" MODIFIED="2023-01-04 20:14:54 +0800" MODIFIED_BY="[Empty name]" NO="14" REF_ID="CMP-001.02" SETTINGS="SHOW_CI_LINES:YES;SHOW_STUDY_NAMES:NO;SHOW_EFFECT_ESTIMATE:YES;DISTINGUISH_SUBGROUPS:YES;SHOW_AUTOGENERATED_NUM_FOR_STUDY_NAMES:NO;" SHORT_VERSION_FIGURE="YES" TYPE="FUNNEL_PLOT">
<CAPTION>
<P>Funnel plot of comparison: 1 short-term all-cause death, outcome: 1.2 bleeding.</P>
</CAPTION>
<FILE>iVBORw0KGgoAAAANSUhEUgAAAlgAAAGQCAMAAABF6+6qAAADAFBMVEUAAADAAAAAwAAAAMDg4ADA
AMAAwMD/gADAwMD/gICA/4CAgP/g4OBAAAAAQAAAAECAgID///8AAAALCwsWFhYhISEsLCw3NzdC
QkJNTU1YWFhjY2Nubm55eXmEhISPj4+ampqlpaWwsLC7u7vGxsbR0dHc3Nzn5+cAAAAAADMAAGYA
AJkAAMwAAP8AMwAAMzMAM2YAM5kAM8wAM/8AZgAAZjMAZmYAZpkAZswAZv8AmQAAmTMAmWYAmZkA
mcwAmf8AzAAAzDMAzGYAzJkAzMwAzP8A/wAA/zMA/2YA/5kA/8wA//8zAAAzADMzAGYzAJkzAMwz
AP8zMwAzMzMzM2YzM5kzM8wzM/8zZgAzZjMzZmYzZpkzZswzZv8zmQAzmTMzmWYzmZkzmcwzmf8z
zAAzzDMzzGYzzJkzzMwzzP8z/wAz/zMz/2Yz/5kz/8wz//9mAABmADNmAGZmAJlmAMxmAP9mMwBm
MzNmM2ZmM5lmM8xmM/9mZgBmZjNmZmZmZplmZsxmZv9mmQBmmTNmmWZmmZlmmcxmmf9mzABmzDNm
zGZmzJlmzMxmzP9m/wBm/zNm/2Zm/5lm/8xm//+ZAACZADOZAGaZAJmZAMyZAP+ZMwCZMzOZM2aZ
M5mZM8yZM/+ZZgCZZjOZZmaZZpmZZsyZZv+ZmQCZmTOZmWaZmZmZmcyZmf+ZzACZzDOZzGaZzJmZ
zMyZzP+Z/wCZ/zOZ/2aZ/5mZ/8yZ///MAADMADPMAGbMAJnMAMzMAP/MMwDMMzPMM2bMM5nMM8zM
M//MZgDMZjPMZmbMZpnMZszMZv/MmQDMmTPMmWbMmZnMmczMmf/MzADMzDPMzGbMzJnMzMzMzP/M
/wDM/zPM/2bM/5nM/8zM////AAD/ADP/AGb/AJn/AMz/AP//MwD/MzP/M2b/M5n/M8z/M///ZgD/
ZjP/Zmb/Zpn/Zsz/Zv//mQD/mTP/mWb/mZn/mcz/mf//zAD/zDP/zGb/zJn/zMz/zP///wD//zP/
/2b//5n//8z///9BjlLGAAAYCElEQVR42u1dfXAU531eoZOOE5LIniXHTe0ZD1EhkjIpalqRacSk
E0ySASMbGxnSqzNo7EG1J4woLUQYRqpCVKxCMhD/QU+AJD5UzODGhO/ElkzD2kY3NnLTogMs4mkM
YzqS98xJcB8LXE93kjid7k57t1/v++7zjK1b7vZ239197vl9vR9ZPAcA6mMGbgEAYgEgFgBiAYDq
sMjd0RP+n4++RDY4D+/hp+wT3YPnHuwYfs+DAAHESsorfuwPH/tGPPjo+5HP+OhePJgFU5gBPB5P
9GVMoqKc8uDGQrHSAB+nYBP6NPpfqu9BskCspNzgYnwnPskO8U4ZB0KBWDLUKtbHkvMFCBV8LDlB
YdqArwViKYYnhktQKsCSjCV8ah9rzB/no3tGcgoPduTjvHYQDcSKjfUSRYR83FtT3570DhgFU6jE
f/KEwSf2xDxmFCwRxMriUyiWJ06FAHn49ycvV5r9HmTbErzpt0X/t4Xh58N/wJW08LDo+20rTCGg
MpwD7mv5UKwUijW+DaQDyX3h7ifzBrOhWICqGN6Xw+Xs64PzziUM5VJ2jwGAjBSL50GnDCFI4xZR
ALEA9dDVPrbR3iyCWIB6EWFN+K83/H9dbhd8rBSAj5VWROj76mD45U9vjG7PHR6CYgGqYMPMUV5x
7tE/OQ1/B1MIqIOdIzH/qGuEKYQpVBXeQtPfguzpEuvIvMuG6H9tT3TLOvaOK68XxAKxlGIrXxdX
et5TeNmslR2YQvUiwrlXc+S8B+cdSAtL1k9wyDu+kbN+iQhiAUrgqnZMbJdObK0tG4AphClEVAjF
Ii0iFDP5iGFYwAlV0HUt6UfNMIUwhcoiQsliGSrKvxX/WbR+CFMIpI+nr4R5VZxn4/PP+fLiTF/O
4fkmNIZQLDUQrG+xc1Je3qhYicv644dXvrQrF8QCsTKAsCAsWCGbP/KP2f5AXFQocFUgFoiVKbLP
LYy8fvbY3Uh/LKQbAGVwRl2o0Lei/7QORvtjxcLVA8WCYqWJ4vxoPXBcsaSZ96YkSM1XM4RiKYU4
f6xGOGuRK/JqSeCp52xaAsWCYqUZEe4e25rln3XFWvDQHV8icTJbZAjFUipYS2vHN2/PDizImim9
l9Do/XKxC4oFxdKCgXYQC8RSCPRugClUhqL6hG+XJny3vhjEAuSZt4qyhO+7E75bZqaaIUyhoohw
Q5M9DVNopsgQiqUAnX5HWh55rd88M9BAsRTAd2R1mkx8bBGIBWIBMIVGQNLxWyCWibAkeY8Fb9JP
us0yzhBD7DPFRvvLST+bM5zskwPf95yAYgHJIfQ6kn/oThEZrjJHZAjnPTOIy1tSdDdOVdLp7N0N
xQKSwd6SaTf21Q4oFhQLgGLpagjbFH29zQSRIaLCTLD1zxTN1PfoU+xPxwbFygCd/mn8JG/qjx0m
qBnCx8rAEK50rE69x3TjCtu63mS9PylMYfqYk9UwzR43rKk/P/H1OfsZv0mYxih91Ck/xEHmO8DD
FGoB9HmH8542gt3T7yODV91BEAuIgbC4QJXjFCwWQCzgQUT4zy2Vqhyo8m/ZXs8QUWF68H95jRwf
yzr9Pierr59BVAiMoXzFThl7lcqZH2t7iOUxO4gKERXCxzIcag9llkAsIIzOa+r62y4fu5EhTGEa
EeFyxxp1j9h29AirKXhEhWlEhI9sUfmIJ0r/m9WVMmEKZeN8f5Pqxzx2vBjEMjsWyq8ce+XumDNy
Cj4WIBuY5x2KJdvPTmemdnca+/YIIJaJ4TqkVZr8j2zWDBEVyoPlsXQyDQGr/H2PsVkzhGLJgvNs
Yzq7p1XR2c5kZAhiycIJDfsS59Sw6OojKgSgWEYhbe/ai3sGYsng1cp0mVWa5v7CS8xFhogKp4e/
c0ea35gyrtB1+P7n80KBZPu38/2s1QyhWNPC1z+i9BDFf31/OHQlYEuqS6ePF4FYJoNU1qQ0InR5
8u/Y7Lb/leYkjQw3FTBmDBEVTuth9Smemz3//p3Ia+G3k6dCX1tQCWIB6cEyHHVUiz+/j6gQiFox
NbqlD/qir1c+T2lzmTKGiAqnEZsLmcyRFjeucN4/RBddffZwKMWX/vFcL4hlFnQf72vN4Gtx87yH
cvwRerblpdK/80OWOzCFJokIf5RZRBjXH8s747FQsegK5eal+hJbkSGc91SoL1mb0femDFjlfd88
WTRz4E+mOd12dsZGQ7FSoUmtOdk9/nf5e7en4RXnYFSxPOFf1sTWxCbSDYAyxfLwPO8Zl24efOLq
9RcQVxuDxIJfNRnOfv3PWbKNld6kMemG0cRCNLngD8MW8Qz8/ol/mC4idO+al+l3vdYMv9j6r+IH
rUzcvhgfa1Snolr1YMvE6rX0B2sz/q6CcYWsRIYJTSEsYdjbKVEQEboz/6pjqYtdxYpVKvhbmZhC
TLyW2HkHNUSTnlsL590W9tVHRcs2vjXh0pswInxDUUHYqujkF/d3sKVY0eQVzyGNJby6w8Czr/gR
A5qF3g2J8Oma0wae/eQPGVjPELXCBAgGaxQ678q+XsvAeobo3ZAAxacU9j9XOj+WsHwQxAKQboAp
lAMfCa6zSPsU8HDe4yHN+Yli1zlgVXqE7/8f5TVDmMJ4LK5eS0IzaK8ZwhTGR4Scg4h2NC3uhGIx
BPHp7hwyWtLZ9RYUix3Yd6jBKzXmx1rdAsUC4oB53qFYk3B+nTrHcatyFDF4E+kGNnD9OydVOY7y
dMMoWn/8Pr2D7qFYMdhYUkNUe2q30hsZwsd6AMl3mbA5qjrbj9G6niEWG3+A9izS5j5bva6f1psJ
xQLgY2lrCFU8lprzvIsgFt1YouK8xaXqHcr5KohFNYIlQ+odzK3eoSq2dIJYFEN4opbMhlX+vovK
Eaxw3qP4zltq9lJRtQfputAuKBa1qB1R82iq9kzeXgHFAgAoVkxET7p/LIBYVCJf7VqvyusVur7R
CWLRGBH61e6NXKru4Sp/1UFdmhQ+FufaXLNG5UOqPq5waQltkSEUi+srW0F8Gw8el0As2lDXRH7X
FPv7OZTdVZhCAIqlBdadp6ShTgHEoikivFhOSUvLm6mKDE1uCsXljjUaHFaT2WbqOZoiQ5OP0nk0
d4sWh41br1AlcR36jCIP3uSm8Jo2c426tThoziaaJpA0uWJdUPqsxK+8/XlBfiDuXYXjCqXZ98Qn
vPEH5U7QRCxTK5byHnRS8aZ3QoV/ZVPVry766r1z+S/6Ex2UHv/dzIolNCqd3Ex8/9ZwR6vv6oxF
Bya9r0iwpHv3Rzqyfz34qtM/pcU/pmY6NhNHheJKxTXCWaHo8uCF3z6jXrtCeb7I62z/FGNIUc3Q
xKawS3mNMPCbMYX6rYrtssyKvl6+O/Wzg8e7QSzSDeEvNimuEQ5+K/p6JW6Ej6L+WEOfjbE1wbAh
+74XRRCLbJRdfUTxMR7+cvS14MnJ7yvqj1V0YUwOEy22+l1axtyjCK0EhYGRSM4yP3R7smIpybzP
9t2MSGnh3TsU3xqzRoWCU42kUMCadf/h689+/cxwdtz7Sg46851bBdc3/pvv/J6En5//OQ2RoUkV
S7UaIf8X54aKZn4RV2tRWCvs+Pu7Q6XeW0kKOHTUDE2qWP6RLer87P2fhGwhKV79FE7o9+t7IduI
lExShS9dygGxyETP9nd3UNv47L2DFKRJzUmsL23eT3Hr9y8bPEl8I82Zbti1UNvje7U9vKOG/FuM
dIMWwDzvZlQs12LNk9durU8g1INYxKG33E79NZQRXzM0H7GE4w30X4R974uEj2A1nY8lfnPvIhau
g/Q0qekUq6CBCV5xTRzZM0giKgSgWMoh6bOelleXsxDdM8tkmff1T+ky0kWTcYVT8D8egvvVmEux
uo9n6XIety5n2VRBsGaZSrGkdw/oUyNUZ73C6dC+7D/JXc/QVIq1oXohU9fj+EgAsUjA9iadTlSo
z2kqWxYg3QAg3cAonCKDF+UqBrEMRtsb+p3Lq9uZRvIJXeneNKZQmjsyqNvJdOyPVZ+1E4plJJZU
68crnfJYETT1tYFYRvoiJU1sXpi9pQ+m0DTwFup4MpHIfosmUSydA0I9ecWR2R/WHMTq/inTv5p6
AhMppjCF0pLTOSwzi8TepKZQrOWndOaVV9/TkVgzNAOx2gIjOp+xVN/TVbZsJs4YWkxArBLdl/dy
F+p7vqogcfOxId2giSksNP0tYN8UCuZ4kCJhxjBJD1LPxNu09yCVfjeo/4IOVv2v89E3yepNmlix
POz8kpdUM51piIkMO8knFkN+VRvXZApecfaWDqJGsCZx3qPUmhAuaonm+trvq8zivK8L7KaFWAyo
lzEVWkPmx5J6q0AspBuQbqA5InSa62GKbSCWLlhaay5iDXQJIJYeEWFoxKAzG2QJK1teISZNynBJ
x6CI0FCsC5HSgYZhxRp+3XS84hr7SZlBEkVotqJCYjrAM6tYhjobpYadmZgO8MxOY3Rxr4Grmtyw
Gnfu+peOQbE0jAhL5pvUDNd0iCCWdhHhKofdpMSqmt8MYmmGjsOGRoSGVnSa+ntALK1QUcOZFvZN
AwS0AukGAIolE2Kn0S3wGt0A4/v8sZhu2Or/g8Et0Gee9xS82tBn9OK+DCqW4De8N7Lb4PNXvmV4
ZMgescRmE9YI4zHS3w1iqYyj3Aq4zvamFw1OkzIYFUo5IBbHFV+xg1gAe2DNFAaL8UzH4HSBWCpG
hKdIaIaXhEa4O0As1SLCrtcrSWhHKQmNaDzbA2KphK5rZESEbhIaYd/3vIH9lNly3ut3kBEREjJg
tb58DRRLFexCpiEWDuN4xRSxyJl6jJAR9kb6mwwRS1jJ4rpxytBZD2Ip1qtm0/ZGTo5qw2qG7HSb
8d/aTkxbvFZCGtJ6oNaAmTKZigqLCq6S47kbMj9WYrw2YMyge2ZM4el9BEWEbnKa4igxprKDIrQm
phATrzGiWMJNsDkpJBAr84jwLFHtIUuwlvhArAzRbK2GMCVFU5kBes6Ej0VUREggjIgMmVCsin2E
8cpLVnOMWLWCCWId+S5hDSolqzn27fp7Ckg3aKJYSDfQr1hELrVNHIQiECtN5Geh9iwDBSKIlRaK
lzaS1yjyLGHV+udBrLQM4fxGCJasyHBE38iQ9m4zz9qfAWnkoLWrW9clWBEVIiqEKZxqCAkNCEvx
26LbFPp/d4HIdt2wEvkzvPjeDphCOSC2RkioKazn9KsZ0mwKbxZsQu05rciwvw3EkoFt1aROsUao
717ZdEg3p5RmUyiUIYWVJtpqc0AsAOkGIxAkuPbsJbdprpsgVkr0zCO4cQTnsea/oM8PktY8lvTu
3nJynx6ZeawIbh20nIBiJcc/VS+CH5MJ7C2rXCBW8oDwIwc4khmqZnaAWMnvzpuVJDeP6Br0SK0e
Z0G6AYBijaMoiAenKPIJgliJIFa4CG+hl+zm9S3WvmZIY7rBX1xHOLGMXq9wGuzp2qn5eoYUKlZn
fxPpTXQT3r6qipUwhVOwvgm1Z6Vo1HxuI0SFmvhY6PNOnWJJNDSSCl6JIFbs3XhcgCCqgvo3EBXG
NqesDpxQBT/feXQPFGsiIqSjRuiloI1VFR0iiDUGV0dtJQ3tpGJcYePAUUSF4xCqEBWqdzMHVoNY
dAHpBqqc95tzT1ByVwNWOtopLmuHj8VxLwRoaSktgtXfLIJYXFsQvUZVjwybQSxxFWqEqqNBs/UM
6XHeg1wunHfV0fPCh3aTE4smELRe4XSQNBpzPwMs0ABuepqq1VwOtBCrvhh01QivuUxMrM7+K2CA
Rri22aU1sTwTG2GQdO2udroiQqoS741cnwZHjc28e7jxf/h528QmCZl3y+H9UBat0Hpgraj+Svcz
EsV/xEWC80fw/LVDVUOXxumGcUKNmkE+1jQi5ZAeUIRO4rzzPO+JvvDRP8Z6WNTdVfrmeVe9Zjip
d8O4P2WL2Tbexwp++gfaHtMNK2UN7jzwgenSDeLiJg7QGNUDatcMEyqWx0aQYl08S19EGKBNsVoP
1J5Ut2vWVMUKO1e8x0NMYOjkKIwI6fPdq9ZvU/eAlkk++/gfgqLAmqfQWUYPOMpOaZduSAT0bgAY
dN6DdI579lLZ6h7zEMvlz6XyEdG5XuE2p1ZRYSIYGhVaPmyn8hFRl8eKQNWaIdGK5RxAjVDPyLDh
afUS8EQrVujEDjofUYBKxeLOPG49ZgrFOkXrOpe01qBbVpvBFIocoDNUnHGFXFMo/dcHrXjUekNw
HFDnQOQmSBfXrKH28dDbH0uaq9L67cSaQie3gt7ffSm1Lc9peJptxRKev0rxCvU09yB9qUIVS0Gq
YuXupZhX00UluyweC7HUq1VnTh8UoXVXrGLR+pty25Pv3bBzksUyVJznZfEWkKlYgkT3XU3FK3Fu
wZ2FdttZ6SJXnJd3Lv+dVTbSEitqtIfMdMOnr5zgWMVXDkVWcMrOP+i7lzfSkd2xu83pJysy/I/B
bDaJ5eS2sGsm3347unRu4W3OGimF7il87kOiWpi91dKrOIVIoikUXq2h3cdK8dlgefT1ypBl1liI
f5yw5juCyletIJFYzQ1VlBMrVR7rz0uirwMPDX0W3bpK2qxH9qZDisdykmgKrxyivZaTqj9WyOeP
eDCHLVYhahR/VhgirP3tzd9T6mWRqFg5TA+f8GbP3F0kSrsDX8xaFA2/HiKvm+xqxVlE4hTLlXeG
/tpzyv5Y0uwvLv+ksGc4JzBzW0HB9Z/NuC/sIe8SBGc2W8T6hvgM/aqUup+f/5OQLSSFn5vEP/f+
xsKZt0nsf70gS1lkSBqxhI0nsjnTwPfhfVvoLpEXfPLxLEW5RMJ8LLGZ4RohXTjdpSgyJEyxlg2+
zISDbqX/GrI/LuhV8HUUobUARfO8p7AenJ0VYoms5Bkwox9ZPlZXEGJHEqR6NohV/IssPEyS0PdR
kAViifMbWIkIGbGElS1PZBwZEuRjBTfsgkgQhuDSIxn6vQQpVi/WuSQOuWUFLESFzABRITmK5WNp
RH0pQ9fioptYQglLqQY3Q9eSYQ6IEGKJzY2PwIISCcfijDSLkFphYDZTqwQErOxcy56PP309g/5i
ZCiW61ILU79ypnz33NxM1jMkg1iVRzCZO7nYVJ7Bl5BuADQBCYrVw1ztmbXZGESBRmKJ2wTWiFXK
2PX0v5J2ZEhAVBiyv8wasW5Y2bqe9o/TXjPSeMUSUCMkHyOckzpiXWqpxIMjHfamV9MsuSEqBOR5
wna6iCVhtBebMNgUinMlPANKUO+iiFjNP2BSsZicVbS8gx5idX7UwuSPu5TFi1rzx3QiQ0N9LHG5
Yw2TxGKzB2laq1YY67wLVRyIRQ+6rVWUEItVoM+7kT6WJDB7V9nllUgBsTYchbTRhraVIvHE6uxD
jZA6rODkqoFhPpbra79aDR+LOhTnHpHnwBvWbeYvKzaw+8OeM8zqld3Zse9jsk1hXQPDFsPN7qXV
yHxuSDfAFGoCgxRrnQD2UQuni1hiCZfKmL71bAvWcTnjDA1x3sU1P52HHz616HfLWM/QEGL5D+7H
46EX2a0yVq0wwhSKWSOsO+9sX15NsB9RoSFgYp73VNIwfQd4AxTLxT6x3Ixfn4yBFRbdG9W5GYpG
P9pCz3HcqDHzRP7JG69YrmdQe2YA1T+8xPMRUvGj8BgfFeb9TQP7t93K/BVuPrL7g1abxzbGj6ks
0Vux2vob8HNnAXUl+UQ57ytOY65RNvDLsdFgnlHwSDfoAvaL0FFahP+ObiTiiL6K1WmScc+l5rjM
8aeZwHfXl1iuZ3rNccfdzF/hKJckXwo3S9eoMM9lkhphgP2w0ObxB49k9bZG+DEaHhqoWM7jimqE
HnIcDLQkkr+qC+aPpUb5KS1JrFge/4RQqahYoU8UrRKg77LnilpiJaYl2uL1gaN7krRkRmKXP1Eu
VTFODSJeZAuV/1KS7KOEtUJkGAB5SD4ULGkeK5KfwJ0DZPtcMhRrjFfR6jUx8oWWEN0SA6NCwESY
QfovAWCJWOAVoBAJnXcPQkNAC2IBgFJYkvr4/OQtI63jg9aQYaTJ8BTGeq4YbVsmNeNBayxJd57o
cWN4Siumyw8RmTUy0nue+HtDQDNiWjODpt8o9IqeJyKTWIR4YjwaQcsTQYIU0AQgFgBiASAWYHIk
Tjfw0XxE2OXnPcb7iQ9aAyS5N4Q0I6Y1yLwDMIUAiAWAWAAAYgEgFgBiAQCIBYBYAIgFACAWAGIB
IBYAgFgAiAWAWACgDv4frwy1+laLwRkAAAAASUVORK5CYII=
</FILE>
</FIGURE>
<FIGURE FILENAME="Funnel plot.png" FILE_TYPE="PNG" ID="FIG-15" MODIFIED="2023-01-04 20:15:11 +0800" MODIFIED_BY="[Empty name]" NO="15" REF_ID="CMP-001.03" SETTINGS="SHOW_CI_LINES:YES;SHOW_STUDY_NAMES:NO;SHOW_EFFECT_ESTIMATE:YES;DISTINGUISH_SUBGROUPS:YES;SHOW_AUTOGENERATED_NUM_FOR_STUDY_NAMES:NO;" SHORT_VERSION_FIGURE="YES" TYPE="FUNNEL_PLOT">
<CAPTION>
<P>Funnel plot of comparison: 1 short-term all-cause death, outcome: 1.3 Major bleeding.</P>
</CAPTION>
<FILE>iVBORw0KGgoAAAANSUhEUgAAAlgAAAGQCAMAAABF6+6qAAADAFBMVEUAAADAAAAAwAAAAMDg4ADA
AMAAwMD/gADAwMD/gICA/4CAgP/g4OBAAAAAQAAAAECAgID///8AAAALCwsWFhYhISEsLCw3NzdC
QkJNTU1YWFhjY2Nubm55eXmEhISPj4+ampqlpaWwsLC7u7vGxsbR0dHc3Nzn5+cAAAAAADMAAGYA
AJkAAMwAAP8AMwAAMzMAM2YAM5kAM8wAM/8AZgAAZjMAZmYAZpkAZswAZv8AmQAAmTMAmWYAmZkA
mcwAmf8AzAAAzDMAzGYAzJkAzMwAzP8A/wAA/zMA/2YA/5kA/8wA//8zAAAzADMzAGYzAJkzAMwz
AP8zMwAzMzMzM2YzM5kzM8wzM/8zZgAzZjMzZmYzZpkzZswzZv8zmQAzmTMzmWYzmZkzmcwzmf8z
zAAzzDMzzGYzzJkzzMwzzP8z/wAz/zMz/2Yz/5kz/8wz//9mAABmADNmAGZmAJlmAMxmAP9mMwBm
MzNmM2ZmM5lmM8xmM/9mZgBmZjNmZmZmZplmZsxmZv9mmQBmmTNmmWZmmZlmmcxmmf9mzABmzDNm
zGZmzJlmzMxmzP9m/wBm/zNm/2Zm/5lm/8xm//+ZAACZADOZAGaZAJmZAMyZAP+ZMwCZMzOZM2aZ
M5mZM8yZM/+ZZgCZZjOZZmaZZpmZZsyZZv+ZmQCZmTOZmWaZmZmZmcyZmf+ZzACZzDOZzGaZzJmZ
zMyZzP+Z/wCZ/zOZ/2aZ/5mZ/8yZ///MAADMADPMAGbMAJnMAMzMAP/MMwDMMzPMM2bMM5nMM8zM
M//MZgDMZjPMZmbMZpnMZszMZv/MmQDMmTPMmWbMmZnMmczMmf/MzADMzDPMzGbMzJnMzMzMzP/M
/wDM/zPM/2bM/5nM/8zM////AAD/ADP/AGb/AJn/AMz/AP//MwD/MzP/M2b/M5n/M8z/M///ZgD/
ZjP/Zmb/Zpn/Zsz/Zv//mQD/mTP/mWb/mZn/mcz/mf//zAD/zDP/zGb/zJn/zMz/zP///wD//zP/
/2b//5n//8z///9BjlLGAAAWKElEQVR42u1de2xb132+kknRVCm5l5O2YHC6YRbsVF6DaH/IDSb/
k0F7yK7aDNIcjE0qrYaEBk0VOEkrN5s12dNW1V7RwEADUo5EP9Q2tWCniu0YLeS6MxPbhAurmafB
jmIMTtFwsHdvTcsWyWvFk0Q9SJmULsn7+J1zvg+2SFGXvOee8/H7vc65p0iWAMB4FKMLABALALEA
EAsADIdD74Hq9H85+TD7RFJlVX7omOQRsrR44PRrKgIEECsrr+S5H3LqC0shJ1+f/ZucPEoGs2AK
84CqqsmHOYlKckpFx0KxcoC8RMEW9Gnm33Lvg2SBWFm5IaX4TnKWA5Y6ZRIIBWLpUKtUH0vPGyBU
8LH0BIU5A74WiFUw1BQuQakARzaWyMv7WHP+uJw8cjansHigvMRrB9FArNRYL1NEKC956eGX014B
o2AKC/Gf1GnImT0xVSzBUkCpJIrkZRRLXaJCwEoIP3bi79ELM1jlzvBizJ38755GTJ7+gX7S61m8
++jPetENEmY3GAv/aWl8EN2woilERJcbtPXXJt2Tbid6AoplKC7vdErO9++gI7IpVmoeC4oF5OVt
Zs4loGNyR0iqW/IEphAwAEfH5p6MdSObBWIZhsRY0/TP6PT/tiIPuqNoJasHH0t3RDgTDUbLZ59P
3IRiAYbg5R2LWQZn5yaYQlDCGLzmS/ml/RBMIUyhoZg1hQAUyyB0zMeB87xSOkAsoGD4x5e+4h3b
D1MIU2hMRJj+WsMpoWuGUCwDsOXqAoeiC5HhyQYFxAIKgfLZiQyvllTDFMIUIiqEYpHTKyWfP3GP
VStNO45hXvLy2HP/QspvcVfqL2cvwhTCFOYbEd65tfDc4bhV4bmd8jdxa4YwhQWiYccCrypL3bLn
7GTpggF0dnqENYYwhYUh0fDi/Kocbar07r1VAzd/8U+x+b+e+MrWVSAWiJUHbq7dsCD+JXeno0JX
b3RyauHP/35AVGLBxzLuO3p282y64eNH76Mz4GMVhDPhlF8efD756Epz2JUzUCwoVo5QtqXWA+cV
S1s9lRY1XhOyZggfqwBcGS5J+a2s/3zfTB6reHWqKVzVq10HsUCsXBCYHEm9T0N8tb/sf3b/i/zJ
3TSH/cRfvSeiAw8fK39DeLTVm/bC3TXxTUWrtfeWmL7WLSIms+BjFcAsr7HHgVhAVmB2A0xhYdBy
mdT+ogZiAfrQUJXDwZ8VbzYpiJUfEpIvh6PbqzwgFqADoVhXTh55aywI5x3O+8oY+bAttzcEt7lB
LBALgCm0A4qF7wKxBMKz2WcsRLP+5cw2BcQClvWXEk/k8a6nqoZALGAZhAd68qrRtD4TEqiXMLsh
Zzj+sjH7H9OWf6Wj70fvXIJiAVnha8vzjS0+gXoJ6QYAppAAlHUHC9mEKXBQlC2cYApzw9DRgt5+
WZiaIYiVE0LP+JaPCKMr+GcxUSJDmMKcDOH3f/X28kcsExXOoP/g9y+LYQyhWLngvz6cKPAT2kpG
YQqBpdj844Knr7/5lBhdhXSDscCcdyhWzkj4Vz5GB69GOkAsIDUijNUY8jlloyJEhjCFuiPCV2va
jPmkwOBx/lcaIt2gF3squnQkCqKulY95+3PP8r/oHoqlW2da9dw1Rpfzrj0oAbFALESFcN7NQ5j4
54FYjEaEjxnLBOUx3iNDmEJ9EeFrBntFgaNv8h0ZQrH0YPDGhMGf2FbdDcUSHtqk22n8Z67jetcK
KJYOON/Xzauo/s+8CsUCdAPpBiiW7ojQrDu1nwmBWCKj+4ZJH3yjWwGxxIVfajTpk1tcHEeG8LFW
it5M3FmC553uoVgr4MEB88be2fkKFAsAoFj2IYouALF04Gtmz0II1ysgloAR4ekqk89QK3EaGcLH
MjYizDnzrq0/XAfFEgtKw1XzswHOTj7TpCDWMmjMfbJM7qXC9kYu+w6mEIBiWWsIrduxS+PQGGJd
YdYL/4NrebxLz7rCh/DS2YsgljAR4a1381lVGs+HWOduOe7BFIoSEXZaVx92HijjzhhCsTJjXeKF
vO68l5diSYe+spW3RfdQrMxoarV0dZaPO8VKTTeokiQvPFt4inQDUJhiqbIsq3PPp5+K3Ct+62ej
h/18dWGKjzXjTSU9qlSVEtHH0rTnLb+18Q+0O1xFhpl9LFVV5x7U5A+x0HAybwcr7/lYzmaPwj+x
5oyiPGMRZeHMYqJqwoaztv11N/fEEtxf39Jqy/06Wsd4kqyUqHDGs1r0rlREhXmZQqyEXkaxVJF7
RBH03OZFhW41FpsRLff8MyGjwsrQ9ULe7iro5FdUbiLD4nSXfc7BEjeNpTzRZOPZv8hPzRAT/ZZE
hB2v23n6jr283E8ZtcI0hGKtBTrvhb2dn/0MoVhp0AZb7I0Kgy/fArEApBtgCnXpFQXX2cK59iCW
RWgYItCI0YYITCFf8I++TqEZfESGUKzFiPCHPhLt8NXzEBlizvsCXFtprEnu637nEhSLI7S2GBEV
GvAZLa0c9CZ8LGOBdANMYXqQHz9lyGzkuMuY1pxjfTkYFCsJo2qEBilWh/QafCwuIsKYj1R7fHuC
UCweDOG25jZaLQoO7K2FYjGP0Y1NxFrU8kQcigUAUKxMhtDAz4oSbReIZQM8NFe3+7tBLMYjwhqS
7arZw3LNED6WsRGhkZn30D//hN2d7qFY3a4moi2r+1OGjSGIVXPcSFkwtFS4q4bdboUpBKBYZnju
aB+IZca4PW7wvnEG71eoPR4EsViMCLt/RLsi5zw2EAax2MNgUTPxFrbUDLLZtUJP9NOuXdhn8Eca
M9EvBadecjJ5BxqhFct53km+jd5rN5nsW6QbACiWwREhK3dW94dALKYiQhcjLd3I4ua+4jrvsdt7
TfjUqAls7W9kcD9DYRXr3PBbzLR11/AInHdWkAiasnzCnAWrI5tLQCyxYQixNHny1tYrtxEVMui5
U25cxbqps57tMbfCTIvhvM+P0rZD/eZ8sgG+uzb1ycTAqp/e/I4/tvhi+Gs/7oNikcegVE23cQ7n
rBH0elJLObXVjNUMhfSxKj3XCNdyVsnJGyd/vHYqVcfW32bKGoqoWIrHvB3qDZiPdevjOauadmNu
5841IBZ1vNFO2ne/kHyMV6a93HYAphDphkKwZjIyu7yj/D7LOzYJpljagz9XH1lDu423nV8or1D+
r3zy7ENaxpAxFCvdUHnfdecbxeOu/zVtL3EjJvppu39671s/mZx4KCPSxlDNUCjF0n73qVjR8KlI
Yp1ppzCkotMan5Ij9x4OMFiqGQqlWMUld5VQ26leT2yKyfb3Htt+vZeVvhZJsep+Lg1VTUeEV6cY
vYCnGockEIseTnxeapu5h7rLvGnkUXOvoKuJlb4WKt2w6uzmpK/lvk843cBJX4vkY5Vf2T07u0+W
TCNW3Oz5zqGad5joa4dI36KSk+fLr7rKfu/epJPZa6h+VlbhY9FCxLO6PF5TtFp7j11eSd7OTzOx
n6FIPlZHosfLw2UwsWuFUFFhKw+8knxMzCZFERqAYhUEa/bwjlpyFgYkS5h0g/alD6w4TdyS5dVX
fkd+Ro0oiqU0fJGjq9np0ag3URQfK/GKNaGURZl3+pGhIIoVqvdxdT1do0EoFgkP62IdZ9+UTU4Q
CxAQQphCLczhRSmVIJbtEeGEZeeKWnamIQ/pmqEIptCqiNDCqJB+ZCiAYlHbod4o+EYDhFsnQObd
9dIW604Wt+7Gpn3dly5BsWxETwunF9bSCh8LEA28K5byosLz1W0le3W8+1jrftPMMbF6/+Y/LkCx
bIkIBy32Q6LWnq7rchDEssNUdLfWcn2B3p4BosaQb+dde2D1/dEtX7CaKKJZjeZ7XaFT4h5Udxbg
2RRGwpIIUEjWDB0cGsB5/JsN57Th1g2D4+wolsrDNzm4h88a4VJsIlkzLOZWr5TBY7VCEKu25wjB
yDBjgtQ9lxZVY7GYNP2fySRpLNppw93vojbsrtn/NMF7ky7rvMvTSP5gEM3HuVhQrwe7CFYXsuSx
Fo0hitC5KRZuvMZ3uiGgCDWMSgDEsgQhmjG4iTmHIIhlxRfYthqhTZbQ2zNALBucZdrM4quMRoTf
Fcyl6X/6fVqRIZeKpY0dEs5Z3jWmgVhmw/mmbZmGqF0n9r5Jq+KOOe8GEwvpBm4VK9gh6Fh2BEAs
MyPCwRpBidVMqWbIH7G6XY2CEqvuz7rpNIa7VTqTyrv7bDy9y85rP/V6H5lwmDvFOvyGAPORs0WG
Oz9EVAggKmQIttc1osL3AJfEUl4OS2Ij/AqRHuDLeV/7m1dsbkHcZe/5+z4oo1Ez5EqxKobFqxEu
xcSYF8QyGJGynV7hieXtWkNinSFXUWHlTQmQtDteEAvgFfyYQsWP0ZyDn0DNkJ+oMHbhGoFWRF0E
GlH1M/vvesuNYp0bPg6pmsOu0yNQLKM81t+2n6LQjjgFxeo99pyyCoplCAarm6BUC3iqaQCm0Bi0
dCGFlYKuNrtbgHQDAMXKio4gRnIJQh0gVsGoGG4Ek5ag2uaaIQ/EUsreIONgRak0xO6aIQ8+FqWN
+witK9w/bme38KBYe7tg+TLAt9fOyg6iQm4VC857geEPBpFi3zBf0qm4eqmXUHNcpDrnI/vWGbKu
WEoNZo1mx87ttt3biHUfy8od6hmEfZEh44oVrCe2+0SUVnN8o0Gbzsz47l+N1WLsPpEvvOEqmEIu
gHQDD6awAqmGlRE6B2LliEgZaKMDz9lSM2TZFFKqEVKODE+fhGLlFBGOoUaoB5sSdtyblOHM+x89
vwGs0YG+Q3asBkNUiKgQphAAscyGVh/B4OmGUm95zZBVU0i1RkjUFFofQDOqWKF6MXaoNwpdlu90
zyaxlG+3Eq0REvXdvT2DYRBLhyH8cgtUKCfU+T4DHwtAVGgLIoTvuR2l27SwpXE0i5l37T8vkh29
uIts0x7/3kULVwcwqFiBPYgI88GmxBBM4XIR4eAxzBrNB7VdRyxMk7JnCmOP7CQ8eoRNodS/rca6
ajR7iuUjPVmGdA26s9W6cyHdAECxppHQMGaFOKgJECsjgvWXaTcwSrwD6wMgVgaEB1oRERYC62qG
bEWFjrWdxEeOclQ4Gxl+4LImMmRKsbTxXRCdAjFxwxovFVGhwT4W5ryzp1gKA20sR0cyR6xAN3TA
EHQMgVipX7OjNeCEIWg+YoFksRMVxn6/k4FBi7rot7H/6R+Yf3tNZhTLP4yI0Cjsko7CFM5j4xu4
16hR8HaZr6tINxhsCpFuYEqxQgqGythQKARiTSP87TFGBowVwRp/1eSaIRtRYekftkmAkegzu2bI
hGJVjCEiNBoTJu90zwSxytjZ8DnKSkO9h7eb6rcyERVqTkSFrPUqE4rFDq9Ygrm9Sp9Yyn5wwCTs
N3FqFv2oMKZcZGis4i6GGrvh0+bVDNMUS114Mg0qTubwPpZEgKnEu5k1w+JMvJIkWSZSydHcB+Bh
mfal7dptmjFMiQpVeT4CTI0EbY4Kg3deAAFM9LLKWqxINywQa0azUiUMhWgO0w3mInNUOG0J1eSD
nPxhV0SIAWK1j9OiwvkI0J3y3NaoMPr1txgbJqaiwllf45A5NUPSeayR8UYoisloHB+xjlhEUg2R
7c2YNWp+ZGjOTvcPm0LVLbnVWEyWbDeF2oZ/ZG6cXMy1uH/PY2ZkoNMUS57/QSONVY39CK2Ar9r0
dENGs4hUA8CV836Gyf6MMtlqEybAky1CT56/3svgEMVdLBLro2+dEEWxtGqsI7QOJtQMqSrWjg3P
MzlEbCpW/786jN61gqhihUax+4SVeGFiWAxTWHec0XuNslqDPt5i8Aci3QCYApKKNRLEwFjvfXi5
J5ayvYrZ4Ymyy6w1hu5nSNEUdlSxO2uU4Yl+/uGTfCtWYAwRoR1oTwT4Jla8C6lRW9ATR1TIiSnU
HI5blaVRHjuCnGIxPs09J15Vlpae9fziGbfCYe9TUyxt/flHRFE3rbT09vRD+MlyKquDI09ec3JK
LJYjwlzxoHQyGedvC1Bp0v7Thw1ycImZwsCeTYz7WDkc6/hU8tE5TKb5vgmjdq2gRazwkfcF2o/w
1sfJx2v/TaZJ3p5nwjwSq+of6gSKICsvJB/LKui0qe6YQVUPpBvsSzesmYzMOjTl2iTSDabGJCGx
SHjbWVleoWgP7v2SVLNChtQMKc0g1RLvME+WnCaQavLfnf9m+eq7/aQuoeZ7RswmJaRYQfFqhErg
vjw1SewGYC8kjIgM6RBLGUCNkAZ6jhgQGdIxhbHDB3lw3l3sX0PfB2WFL7qno1hdE9AKIpgw4N4G
SDfYl27gGlQUq0PDWBCC1sEJsQKjlzGahHBnNMEFscJHejipEXJiCb09sQKz1TSiQsej2I+QFvqL
flvYrhUkFEspwX6E1FBSXYaoEFEhosKMgoVhIImCxoWAjxUYvMTPYMRd/FxL7Ktvs6xYyiDWp9KE
70gByUX7FSv6w4McDQZPitW3rSz/yNB2xfKPc1Uj5Mp3/25J/vsZ2k6sjacwWYYs3tqY91uRbgBM
gc2KFYpw1p+83YchEmSSWMqr4/huk8b43+Y5m9TeqDC6lrcaIU9R4Qz6iz66zp5ijYyjRkgdEyV+
5oilbMfyCfLw7vxOXqUdW6NCBbxiAPmNEtINgCmwzxQWPq0asAj5LEiwj1jf2MvjGHB5P9GNDQwR
a+QG1hGygrY8IkO7fCxt/WEub4XF5wxSbX3O9yZ12NTUi/E6KAEzcB5w5TpciAqhWBxFhWFu+5Nf
XoVZINbAN/GVZgyBVxX6xBo53YmRYgxN0lHyxIo8d5jbWk6U1wvzdu3OadG9Hc77lqrX4LyzB//Q
z4kr1s4uCWAPzTkNG9INUCxTYLliKX50Oruhof7I0PKpyX8ydKmX4653cU2sT6ZOUDWF2vpDm/HN
ZxXa+ombRE3hl3aAV+zC2Vmr0CRWKLGJ766P8n15zQm9eytabQp5n+bOe1Soe/yQbgCxTIGl87H8
RbiHLfPwS+1JxZEkOfkgJZ/Zp1iRJ3XHFFAswpHh7GzSGV7M/8/EEiud96/u4J5XEv+W0NnZoMwx
SVZJRIWJBO4JyQPaJQ8tH2tgIxY+c4GepvZUX8l+HwtRIT9YcK0W/SybTCF29+LKg0/7LZOvZRWx
tD+OYDi4QWS9R13Bmlk1u2FH418I0eVxlwhXua+36NedsZg8zw+36rZJsQJjhdcIVToOhvAtaf+M
R5blRbddfqglmYmlqsa2OHykq1YSAqJUdHrqV1hnWJzZ5ZdlQ5lVuw8L6vmCt6dq+QOyphvmHTM6
6Qa0hKWWLEssFd9MQC+WEMmxHAFlfDvRkjzDiGJ81QAzUEz9mwDwRCzwCigQGZ33LAVrACiMWABQ
KBxZfXw5/Zmd1nGxNTSMNA1PYW7mit22Ja0Zi61xZD14cTKz3SmtlCk/JDJrNNJ76tK+IdCMlNYU
s/QdhV6xMyI6iUXEE5PRCFZGBAlSwBSAWACIBYBYgODInG6Qk/mIaZdfVu33ExdbA2TpGyLNSGkN
Mu8ATCEAYgEgFgCAWACIBYBYAABiASAWAGIBAIgFgFgAiAUAIBYAYgEgFgAYg/8HivA8jZn37FcA
AAAASUVORK5CYII=
</FILE>
</FIGURE>
<FIGURE FILENAME="Funnel plot.png" FILE_TYPE="PNG" ID="FIG-16" MODIFIED="2023-01-04 20:15:22 +0800" MODIFIED_BY="[Empty name]" NO="16" REF_ID="CMP-001.04" SETTINGS="SHOW_CI_LINES:YES;SHOW_STUDY_NAMES:NO;SHOW_EFFECT_ESTIMATE:YES;DISTINGUISH_SUBGROUPS:YES;SHOW_AUTOGENERATED_NUM_FOR_STUDY_NAMES:NO;" SHORT_VERSION_FIGURE="YES" TYPE="FUNNEL_PLOT">
<CAPTION>
<P>Funnel plot of comparison: 1 short-term all-cause death, outcome: 1.4 Minor bleeding.</P>
</CAPTION>
<FILE>iVBORw0KGgoAAAANSUhEUgAAAlgAAAGQCAMAAABF6+6qAAADAFBMVEUAAADAAAAAwAAAAMDg4ADA
AMAAwMD/gADAwMD/gICA/4CAgP/g4OBAAAAAQAAAAECAgID///8AAAALCwsWFhYhISEsLCw3NzdC
QkJNTU1YWFhjY2Nubm55eXmEhISPj4+ampqlpaWwsLC7u7vGxsbR0dHc3Nzn5+cAAAAAADMAAGYA
AJkAAMwAAP8AMwAAMzMAM2YAM5kAM8wAM/8AZgAAZjMAZmYAZpkAZswAZv8AmQAAmTMAmWYAmZkA
mcwAmf8AzAAAzDMAzGYAzJkAzMwAzP8A/wAA/zMA/2YA/5kA/8wA//8zAAAzADMzAGYzAJkzAMwz
AP8zMwAzMzMzM2YzM5kzM8wzM/8zZgAzZjMzZmYzZpkzZswzZv8zmQAzmTMzmWYzmZkzmcwzmf8z
zAAzzDMzzGYzzJkzzMwzzP8z/wAz/zMz/2Yz/5kz/8wz//9mAABmADNmAGZmAJlmAMxmAP9mMwBm
MzNmM2ZmM5lmM8xmM/9mZgBmZjNmZmZmZplmZsxmZv9mmQBmmTNmmWZmmZlmmcxmmf9mzABmzDNm
zGZmzJlmzMxmzP9m/wBm/zNm/2Zm/5lm/8xm//+ZAACZADOZAGaZAJmZAMyZAP+ZMwCZMzOZM2aZ
M5mZM8yZM/+ZZgCZZjOZZmaZZpmZZsyZZv+ZmQCZmTOZmWaZmZmZmcyZmf+ZzACZzDOZzGaZzJmZ
zMyZzP+Z/wCZ/zOZ/2aZ/5mZ/8yZ///MAADMADPMAGbMAJnMAMzMAP/MMwDMMzPMM2bMM5nMM8zM
M//MZgDMZjPMZmbMZpnMZszMZv/MmQDMmTPMmWbMmZnMmczMmf/MzADMzDPMzGbMzJnMzMzMzP/M
/wDM/zPM/2bM/5nM/8zM////AAD/ADP/AGb/AJn/AMz/AP//MwD/MzP/M2b/M5n/M8z/M///ZgD/
ZjP/Zmb/Zpn/Zsz/Zv//mQD/mTP/mWb/mZn/mcz/mf//zAD/zDP/zGb/zJn/zMz/zP///wD//zP/
/2b//5n//8z///9BjlLGAAAW4ElEQVR42u2dD2wb133Hj5YoW6qk7FirM8ygCBxBDpUhs2tMXjZ1
w+IYBaLWbRN7NsAEjZxAAoosGho7k6o0Au1pk2AviJdthqTakqwoS+Gs9mz5DzLLTRFmiTg3NrpY
jBwVMbrYUyePTEzaonhzOYmUZIo6kvfn3d17774fxCLDP3e/e/fl78977945RAEA8ixDEwAIC0BY
AMICgDiFSj8Ynvknph6ST4SwGBaXfCb1CVG4+8GZ18IoECCsrLoS5/6I6S9kIqZeT74npj4lQlkI
hRoIh8OphzkXldJUGA0Lj6UCMcODLfin2f9yfQ8uC8LKqg0hLXcSs3wgMykTICgIS4G3Ss+xlHwB
jgo5lpKiUDXItSAs3YTTtARPBQqzqUTMnWPN5eNi6pPJPoW7HxQzsnYIDcJKr/XkKkIx46WlLy96
BYpCKNSTP4VnEOUzsTAclgpC3ByJQ8zhscIZXggYzMSG97/KyaEUFMu8GCtO/SueISbO/MEpNwfp
8i9GOlEVAsJ0X3LES9HdAAgTeP1c8CebJQgLkOWrO50eV32E4+Q9vR8LJR0g57FEEXIyPXH3zz3x
+xEKATl2XZ57ctkXgrAAsYpwdNvMX/fMv8bKUggLkKoId7S5Zh4Ss8/rN3MQDAvydX7G0DtqBiWB
/tmH8tmasKf17QvwWIAIB6LJh2Dyb0M7r90NaaC7wUzc13g5EngsGmia726f15XUFIKwgP6KMLO7
3Sn4ICygtyJ8/bQr8zXvRT+EBfTRe865kGPNP6nZ+RDbwRDJu+WEfG0LDmv19YWX4w4nhAVQFSIU
UuavFkW8YPa3GAM97xazVxpJ+7816eXhvcc/gMcCGivC2Lb0/10UCb2X++CxgDauftqf9b3OI393
tAfCAhroGr2Y46qcw5+UjSAUAg2sH1jcNepe/HZ0G7obAAnS+rHQ3QC00jex5Hee+YLUDWEBlYR6
v5z5UjDzhchRRscMkbxbx803ijJfWhNZUhk+tKwAHguoYPjX0SWvLR3RqX3zeSTvQE0g3H5a2Shz
3XEWR6PhsazC9ROFejnF5CwHeCyqwOwGoI9Ak+zLCdlXm/ogLKCM1n3yAUT21W2PByAsoIQuISr7
elD21doVgyEIC+TH39Hmkn3DI//56OhbEBZQQHOt/OtZcnfX6SJUhQDAY1mCtnxJgrBAnoow+4wF
d/a0bMoPYYGcFeH41qzvJbK+U7vCB2GBHEx0nHZlT3mzfy8qxJG8g+zUbWnM/ubN8hxJVtUVhkYN
4bHMpiWHrrL1YyVxvs/SaDQ8FoDHYp9QXNfYzGt+CAvIcbRO19eLfBAWkMG/p8WV8wPu3N9vFF5j
5VBxMYWZgfC5Z3bk/kRZnls0jV2ZZOTSikKcbvMYFTbmq6XyvO9sdjSgKgRLXJYrzwdy9WOhKgTZ
yKernP1YC+qEsMCivgIFV8sruJbCv50JZSEUmoV031UyPed1x1iY9QePZVZ69Z2XCY3IDNRVQFhg
no64krWu3EoStZZ1DARDdDeYxP1bXQo+lVCyqUemkGMBdeBKaKAuc1f4uaDCz02FICwgCP77JpR9
0KNwg1upH41GKDSjIty+5S8Ie8D7xikfw4XHMoHSSi/hLTrbqikPhpjdYDyBVz/cT3qbJ783OQSP
ZXNqfqm4a9SteKNeypeAR45FFfys845QaHhF+CfHlX+4PKJiw1TfDwWh0Gh80yo+HFTx2eoTwxCW
fekW1CRDHhWfdR16doLe40aOZXBF+MDHNYZtvEk4AI9lUwbfNE5XQptA79qk8FgAHot/3Gq/MAFh
2ZE6tcvwJdTu4alhCMuGFWE0ovIbDrW7aKO1MkSOZWBFuCs4qfIr6q8rfG2czsoQHsswQq1/qFZX
qvqxUnhHuyEsm3GqWfVX1M9MdrXVIxQC+wCPZVQgNG9d9sAwhGUf9mi6465by5fiz0oQlm0qwj2a
ZiMntHyptnkXhGWbivDNWk0pr6a9NcbjEJY9OFq9VdP3gtp29/dNEJY92Nbi0vQ9j7bdOdupa4H0
7oawIIgLzxaeorsB6PNYYVEUw3PPZ56ibTTTbUGVtlmiVljpEoM49FSEgxHzd7rlMbquYE0LhbNy
SklqPhLO+y8BQlPlPE5pXnJP+2ozgdZTVC30J5+8zwVFcTYiigiL6ugqimr+bkLzN2vaY1TNU067
rnD2CsLUVYTFwt3rCXFdoWpxHNd+QX259iDa0+86THsoTM+zkG+ZCefrvIdxhjWjL4X26Pp2oIJK
YYnhcNJpLTwD6vG36vq6vpUiL1K06u2yxSn7XAWIfF2rz/Ctt3DvjZUdlFeFQCMjRZbeQ6l9JABh
cRkIOw7p24Bb39dd3lYIi0uOrNL3/YTO/TdQMxqNOe9UgXXegUzmrr8mC+q3Ik5HZYgV/chx1XFS
7ybW6B++fu7bVNzcFx6LGF3V+itCApGw/lE/hMUTUgcd6xjXPOmjIRgieSdF3Q82UWJJ0xuT1hsB
j0WKQyR05SZhyQEKdAVhEWMViY0kCBljfTBEVUimp6HkTCeJ7ZSTmdTctdHyyhAeiwgj4y4i2wmS
MWdbnR/C4gH/Ky1kNuQhsxmXt9Xq0WhUhSQymu1bGykzyfIl4OGxCDBaTd2tuNrWW2wAPBaAx6I0
EBLclpvgtvwQFtsMElxDKEFuU4Ef+iEstitCB7mNEdxUzc7WEITFcCD0NTvJbS1I0LKn1/kgLHbZ
U0myIvSQNK3lhIXBEFWhTlxna6i1TXJCWIAzEAp18S7l9g33QVhMVoQ7CN97y03YwOWPWzVmiFCo
pyIkPka4+jphE5viB+GxmKO0kvQYoYO0iW3jXfBYrBHYNUy67CK/PtbK69asIAmPpZ2a/cTLeQ9x
I29YtDIphKVHWcS3aMgV9iEIiyUq4owYGii0ojLExRRa3YD/YycblvY4lr/dafpekbxrJN5kRB1v
yGozoe0WLAEPj6UN/9UXewzYbJkR97TojKyeNP1yMHgsjQ6rz5A1IQ1aH+t8aQ2ExViqNfDCZEXJ
TVKb43ydd6C0gJcqWn6WKP+DYlIVvccoi8+bXRkix9KUDY+lcpbQ+19EejunrizbdITMlg27bdgf
nTW5MoSwNLC36sPUWfqH/04qoaD0s3HKTR4ShSEIi/aK8NN/mVupIXGuN/lY/lGCdqPHpLECCIvu
QNhwbv72Xv97JHWyPvsrQq3kNiwWFjRXfYDknW7qF7obv/K7qceybxLatIGOr+FldDcwQ/l0NDmu
U5q4RchjcbPOO0Kh2kD4rbTbTU4vd/z2K5898XtnIoTyl2vLDTQ9UGhiZQiPpZL47kXrA4lfe+fG
yhWfkxqPNtZjbTZxzBA5lsqKcLN38e9u+I545xaxeQ7GRsLTayUIi9JA6PPWsGu9s7nKtEl/yLFU
sUZ4iWXzh/aW9Ji0K+RY6phYZejm+akKISyqIH5d4dJgLrhMORLkWGoqQsNXb3EYfgw+k9Y2Qo6l
oiL89IdGD7cZ2o+VOogbQ4fhseiqCFvPGX75hMfwo3A2PzVhRmvBYykmFr1geMd1xPjDGPqefwQe
i6o657iLi+Pw7kdVCJgFHksh5swZd5tzLF0QFjW6ajVlN+ZMRK3sWAlh0VIRmnO3HIcpe3EdWm74
aDSqQkWYNUZofD9Wkv6d7xndIwePpQR/R4s5O/KYdEBtdUbnjKgKFWVYdZNoBAgLUABCoYJAKPF4
VE0rISyrK8JB0/blNu+wtpUZOpsUVWFe7i1qMW1fZRHTdnV47zEjxwzhsfIGwlf2m7czh4kH5h3t
hseykN+Mm7iKrUn9WEk6jzTchseyjgEzV7P2mHlktUb2oUBY+TB1rozJ11KEJAjLooqwKcTz4V2q
MkxZyLFysmbycZ4Pr3/vA0ZVhvBYOSvCjhZzd+g2+QC9l7ohLAsCoa95lbl7NHthQFf7UYNiPUJh
Dp4o/b7JeyyPmLzDw29WGrNhDEJTBdZ5t0MgtKAg9FhwnHFDKsMsoTBcjFAY+/mI6fuMWHCc/1Q4
YsD1kvIeKwx/Jbz71n57HKg3/pZZoRB51Uwg3DPltMeRutp2GDBPWTYUFs8FwHAsFhNm/tkxHE7f
86/m3z3SwHXec1WGjif7zaoK7/osu3qvilNWrAlJZn0sqbB2aGXpF6gKaWTSkrVGiczHqiguHit9
Z6pETVVLvALOUhXGbF4VDr/aacl+SczHku6cPXy7oHfyZz+KKf7O1BjpyhAeSw7/sxbtmEQ/lljw
aDIn/08V0/im4qUIhSZUhL5mi1YsIjEf6/f/LfU4dkdFZdgeI1wZZgmFxYKdQ2GsguVFt691pS6f
b31Rxanr6T9D9n4o8FhLCVxuY9l8x9zt48pUXTjY4DWlu0Gu48FGodCypftIrPN+z5Q/WdGWS1NW
yhvCogki/Vhfin1pbHnZl2+rHTro20LwB4X5WJmcFz+wbudE5mNJ4p//4Llyh1/tstu36gmubYQc
KzMM/u23LNx7kMwxdE+Id6ZU9/C2P0pwAg08VgbT93g7rdv7moiFh97TKpFbcBweKyPPuFhv5aLb
1t6jqaHoIkKhQcTra2x89AObUBUCuoHHSmfCagPcVhsw/CKEZUBF+LDVa/clrG6CspcI3ToPoTA9
wWo6aLXHsvwOq92D+4hkmfBYaRXhY+1WmxC0vBEaSslcmwRh3Q2EvU9afnsvj/XNcHwcoZAw/lr8
ulAVGgB0NUcAwiIYCLvQBvNNsZtAZYixwjmmr12gwAp3hAIjOls33dI9ZgiPNZdfXfTSYEaCisZo
+JEPoZBQVuHzUpFhOehojrYT5yEsIkSqt1JhR5CO5nBF1+n+iaC7IZWw0nGHeut73on5XggLyFFx
TF9ugFA4Q9O7aINM9rUGICzdFeGDaIRMnl43CGHpTK9ad7poscVNT7PorAzRQWrq/QjzURahxpTO
wl9/Ao+lh0aKLqh3UNQuNwZQFXID1nnnJ3OnyhoPVdYENmtf6M/uOZbfd6GTInMiVDVOz8e3NI/M
29xjBXxelwCyER3XfHMwm3ushwpaIJ8cleGYNKZxoRB7e6zzr1CmKzdlDeTcpvWi+0JbC2vdlVV0
GZSgrYUa0N3ABRTObgiNa7rO0M45Vt97t2kzicQ674TZu1zTqrc2zrFCvfuos8lDXzNFx48iFKqi
STiA2KuAil8Va7gPmn091vDofohGCZMrdiPHUoH49jREo0wj72roy0JViKrQGDViPhZNlEWoNCt0
76DaytCmOVZgc4BKuxyUttcJ1TcHs2kofG2czoqQ1vlYUtUVlZWhPT0WdWOE83gobTBnc1UIwsqf
Mjzz41V0WkZt7t64ZRShMH+GdbERdYLR2SK6G4BSR69mTqQNQ2Fggl7b3BS3W1zVFaw27McqfH+E
Wtso7cdK8tsrhSpmg9jPYw2fpXiM0EFxwznH1quoDG3nsaT3jvTTax2F87HStPKNbxdAWNl4YS3N
FeGaCM1t9+ofn0RVmNVjRXC9lxnYLsdyQld6UHzhuM1CYdfLPRCHHn9/Xel1hvbyWP6OSroNdFPe
gM7mxxRWhrbKsUIbfryJbgtXX6e9DZv2FSEULjmWtd+n3MLyCO1teOY/jirKJuwUCgOjbbSbGKS+
EV3HlF2/ikFounIsbua828hjhRiwkQldxVdCWGkM74FDJEOvkjFD2yTv0m8OOaEJIgx9w59/foht
PNZ3q1n4hbiZaMv6vX0Q1hzd020smJlgojFrfpr/InK7VIV+Nu74jLt/AUNgZ533fBPg7REK/SFG
DPWw0qLShjxNaos1SEMbooxYykwkdG7xwWMJvi2TiLKEabvUZ3th+S+1QQikcbX35lxXxQ4dpL9q
X8uKqe4IM6162Pdwp81zrGPszEZOMNSsT9s+FDI0y93BVMN2SzYWlhRnydogU207vcvGwtq9myVr
PUy17cZL3cqEFV54MgMfuuq76GXJXLZGdGraX8/aTZo+pBMW5v8nbRyH7SGdwAM/fRpdA8bx4l8X
5RdWWJwXUbqY2BaWa6IIZ99AQlkro0WD0AvCmvknpodGDESbBO9z3kVRDKcexNQfVn9PrJFgzuKK
v1QhLF4clO88axY7mGvjycvdtutu8F9ax5rJQfZa+fRgQLGw+OhqCLXWM7eyjIe9ZnZ6e+VeXjQI
nRxwDhcLxeFYTEx/jUliq9i7Q32EwXY++e9fdOapCmW9F7MJV3c9rveyMFvEnHegm0ClK2colA0o
jIbCvuMsWu2OMNnYV+sL7FIV9vWGWDQ7wWZrtz8asInHCnx9Ty2Ldpez6bF6PvmvC522EFbJn77E
5Bmiep33HBTcLwzZIRSeP9HCpuEeVlt8YL09qkIJPQ0Ww2nyDl1BWAZUhMM4rxAWeUK9y5m13c3N
WeCwKowN9DN7OsoivAiLP481PBpl13gHN6eBv6ow7qZ9BZDQwAuTFSU35d5iZ30s+4XCgtuUG1ix
551z//jyn038j8xkkzUIhbR6A/otrCq7/XVX8VnpQ5k3ubmWgjePFXjmYiflJq5+PemVCkoH/o/n
7gbOhFUysJ92E8+dS03lLb+V4FlYfIXC8yfoD4WTD6Yex27IvIl+LCqR3ovSf1+Ttfunko9PvCHj
sfjpx+JKWF9sPEi/kYmpWHK65T8XyqwuVY6qkEZcjzBg5M2CFQdXhqSD05/LvBnk5lxw1EEaiDMy
afR3NrxzY+WKz+VmYPCzdgNHobCkvoANQ2OfJooTkqyx3ERCjkLh8Cg/A20IhRRVhFVR3CUAHsuA
YmuMB13x04/FzTrvUcHFw88DoRAY4rFwF3u6aArwcRz89GPxIazuE5V8nA4PN8LiIhRKVZEbCKPw
WMR5bAt0BWGRJ1SN+xEiFAJUhaw4LI6ExU8/FvvC6nqKpwACYVFTEXa0cCQszMeihrrKA8ix4LGI
0x3nqiLk57pC1oVV3eYSAEIhsAtseyx/gLPTgflYVBDaEOVMWPz0YzF9McVHD5/nTFi4rpCKijDK
3Rgh5mPREAgH27mrCDEfiwploacBwgI2g9lQKDXh5EFYBvCdfTyeDjeEZTF98SiPwsJ8LIsJPM7n
GCHWebeYlX/TwGVmws8676gK6cqxMB/LSkLcCgvrvFvKR8+fgXODxyJfEUa8OHEQlgEV4U5ux3Kw
zruFFD7Swu3vHPcrtJCNHF9Qj34sYAi4X6FVhO4/ybOwcL9Cq3jraIhnYeG6Qqsqwh24jhCh0IiK
8Bf9OGfwWMTxj0f5Ph389GMxVhXyPs199XUICxjhsbjJ3lm6ErpvupF3YQXZ6ccKC4KYehBSz5jN
saTeB7n3WOxcVxgWRTEpKlGcf8aqx3r+wM+5F9Y1dnQ1q6kceRI7HquL94qQLxjyWKfRNUppriWX
Y6EqRFWoORTO/p19IqcRVkJhyB7CYvO6QpncnRVhBQrtoSwHU1rKFc0YGSssCey3hbCuLWfF0uJw
LCbO66M4XMymx+oajc53xVGTrxqChxpL8vssUbybtotLLJFP3sN383waknep6oqTpjICluS3ZJn8
h+T6Uq3DOeBEwcgYssKiroehFieKuTJEzOHawmgfoDjnWvy/hblCpoh8ApZoLCOW4acGTMuxMJAD
jBEWdAWMSN7DVJaGgIuqEAA9FGbN8cXFz6yMjpQNBFCSKczNXLE6tiwy4641hVk/vDDjxvIurbQp
P1T0rNHRvRfObBsKzEizZhlLv1H4K3bOiEJhUZKJiTCClTOCDlJgCBAWgLAAhAVsjnx3g5jqj5hJ
+cWw9XniXWtAlrahxIw0a9DzDhAKAYQFICwAICwAYQEICwAIC0BYAMICAMICEBaAsACAsACEBSAs
AMjw/2in/XiKfHxIAAAAAElFTkSuQmCC
</FILE>
</FIGURE>
<FIGURE FILENAME="Funnel plot.png" FILE_TYPE="PNG" ID="FIG-17" MODIFIED="2023-01-04 20:15:36 +0800" MODIFIED_BY="[Empty name]" NO="17" REF_ID="CMP-002.01" SETTINGS="SHOW_CI_LINES:YES;SHOW_STUDY_NAMES:NO;SHOW_EFFECT_ESTIMATE:YES;DISTINGUISH_SUBGROUPS:YES;SHOW_AUTOGENERATED_NUM_FOR_STUDY_NAMES:NO;" SHORT_VERSION_FIGURE="YES" TYPE="FUNNEL_PLOT">
<CAPTION>
<P>Funnel plot of comparison: 2 Any thrombosis, outcome: 2.1 Any thrombosis.</P>
</CAPTION>
<FILE>iVBORw0KGgoAAAANSUhEUgAAAlgAAAGQCAMAAABF6+6qAAADAFBMVEUAAADAAAAAwAAAAMDg4ADA
AMAAwMD/gADAwMD/gICA/4CAgP/g4OBAAAAAQAAAAECAgID///8AAAALCwsWFhYhISEsLCw3NzdC
QkJNTU1YWFhjY2Nubm55eXmEhISPj4+ampqlpaWwsLC7u7vGxsbR0dHc3Nzn5+cAAAAAADMAAGYA
AJkAAMwAAP8AMwAAMzMAM2YAM5kAM8wAM/8AZgAAZjMAZmYAZpkAZswAZv8AmQAAmTMAmWYAmZkA
mcwAmf8AzAAAzDMAzGYAzJkAzMwAzP8A/wAA/zMA/2YA/5kA/8wA//8zAAAzADMzAGYzAJkzAMwz
AP8zMwAzMzMzM2YzM5kzM8wzM/8zZgAzZjMzZmYzZpkzZswzZv8zmQAzmTMzmWYzmZkzmcwzmf8z
zAAzzDMzzGYzzJkzzMwzzP8z/wAz/zMz/2Yz/5kz/8wz//9mAABmADNmAGZmAJlmAMxmAP9mMwBm
MzNmM2ZmM5lmM8xmM/9mZgBmZjNmZmZmZplmZsxmZv9mmQBmmTNmmWZmmZlmmcxmmf9mzABmzDNm
zGZmzJlmzMxmzP9m/wBm/zNm/2Zm/5lm/8xm//+ZAACZADOZAGaZAJmZAMyZAP+ZMwCZMzOZM2aZ
M5mZM8yZM/+ZZgCZZjOZZmaZZpmZZsyZZv+ZmQCZmTOZmWaZmZmZmcyZmf+ZzACZzDOZzGaZzJmZ
zMyZzP+Z/wCZ/zOZ/2aZ/5mZ/8yZ///MAADMADPMAGbMAJnMAMzMAP/MMwDMMzPMM2bMM5nMM8zM
M//MZgDMZjPMZmbMZpnMZszMZv/MmQDMmTPMmWbMmZnMmczMmf/MzADMzDPMzGbMzJnMzMzMzP/M
/wDM/zPM/2bM/5nM/8zM////AAD/ADP/AGb/AJn/AMz/AP//MwD/MzP/M2b/M5n/M8z/M///ZgD/
ZjP/Zmb/Zpn/Zsz/Zv//mQD/mTP/mWb/mZn/mcz/mf//zAD/zDP/zGb/zJn/zMz/zP///wD//zP/
/2b//5n//8z///9BjlLGAAAYaUlEQVR42u1dD2wbVZ4eN3YSt0lgfA1CmONWba7goOMaIaWLNpwQ
UOnUdiOKWnV3vXA1ICpWtzJiDzYoqL60ytFce+Vy3C2bpE3dsEZUyeq6KQ0cKC3cDhz1dvsHrvFS
woq7hdLbdme2TGgTT4PPsdPGSW3HY7+Zee/N9wli13/mvXnv8/f78/45RAEAyGMBmgAAsQAQCwCx
AIA4nIV+UEn+L6YfUk8ERVTEaz6T/oQozHww+ZqCAAHEyskrcfqPmPnCXIjp11PvielPiWAWTGER
UBQl/TAtUWlOKWhYKJYOiHMU7Ko+Tf2X73uQLBArJzeEDN9JzPGBuU6ZAEKBWAWoVaaPVcgXIFTw
sQoJCnUDvhaIVTKUDC5BqQBnLpaI+X2saX9cTH8ylVOY+aA4x2sH0UCszFgvW0Qoznnp2pdnvQJG
wRSW4j8pSYjZPTGFI8GSwRcyUaEyR4WySVguOct4ixde/e9faC4wpkCUubO8OO5O/+9OYlxM/kE7
TeH04fVHOtAMBIh15Tkwhe4PBU+gDO1gcrqBe0Qj7Ymh8SgaAsQiizp/o8P1QR0aojA4xBxee97p
MQBQlGKJIug0G7XS9BNJQ2PAFJJD46npJ6dWIZsFYhFDfKxBS5R5ndcJm+qq0BwFoGy+bALSDVMR
4SftzZMVw1vfnxz5/Z+NRnrRIkU675l+PLwtQQhud7gXXRC8n0fvqlG6T3WiRWAKiaBzzOm6IAgJ
obFqvfB4CA0CxSLmMojnhaRiCYudZ9EYUCxChlAThPNfJJ98LginY8lHOYjIEIpVMrr793kE5+G7
U//QKieTf5/oLAd1oFilQYu0ewRh0X1pkfqTFKPaV0poGChWaVh5MMWlReOLyis+dbrea0yrWHsj
yANilQB5y2ZP6sml6ydlj+vL6al+cQfm/IFYpJCMCgH4WET0alb4l8j9FjAHGNLJi61fHc34V42a
2TBrMJsUilUkovf7M/85yxL6ERnCxyoxIsyOcGSfBwSCYhWBrvKxPO9uLI+giUCsYtCwf7YkeWe/
vbsBTQRTSAJf1qANoFglI3zN7Hbf3BfkbjQTiKUTcuT43Jem8lh/SJQp37ruyivfQWSYA8hj5bR7
L18zA7lGFWp3a8Mv1Owv/31qrX3H3n/u7wGJ4GPpiQgHsiUTtKkZykk1q62Z3jAlKGCeMhRLjyHc
8nJtlpdFIZWA6Ki5NJl+Qbr+vR1gEXysguHZd2O2l79alH78zeXpF1zZPweAWLmYleU1b3qGchIV
5/N9DgCxsiMazPpyTFjzfvrZRIadDCIyhI9VIJw7s85cWKJ+uftcKhzsES5fffWJF49iOzYQq6CI
UDqelSrV6kTl4QvVnz25IzE2w7z9337nCIgEUzg/pG2h7J6TI+m9PzahOBoWXcycmPzsIIwhFKsA
PHLrg9nfmJrn94vJhHtMm2Upd3xx334wae6PEAlSAKbQDBQ3lR17k4JY86A1nPMtb2637GkwC8TK
i+HR5pzvxXK+07Qcs0nhY+WDtux07pWoedYVast23ws2QbFy4oGWPCucE7nfcu16FOsMoVh5FCvf
yvm8K6GlJrAJxAKMBhKkmZmGJX2ljPp1bcZsUvhY2dA/UNLXA3vQhCBWFpzdEso/u8qb//tjb3Sh
EeFjXWsIN6zblP8T860r/OXDp7FrFhRrLgaF9fN8wjfP+3c3wxhCsbJI1nzTjG86A8KAWAYAO/rB
FOrGi/lXy8tVTsWpzn+ZcBBNCWJlQNrWnO/t6A2T6sfqROW8wzbNI8NoTJjCGUF6qDlfRCjfUPVH
YWoddOohL2qXDyEyFJB5n8bWpf58WfN/c6QWQN+SmLg835Uu/uZpLK2AKbyCPfnPA5hIm8DYH+6c
/1Jj9WhOmMICoXyc4p33QwdaA8QqHNp8XpFTTTkEN/1P5SSR68EU2gLaN+Y7mX7hmtQnHM6KgiKB
ZdjoD8RK8mBVy3wK8+V77kStrH1W8UkhF/Tsfl6zfavCFArxYPv8W8aIl+78L0flwnOFXTI4ehCK
ZXtDOB4oYCsiZfzdrye/KpBXQigugVh2h+uDgk8e9Bb6QU/I9jkHmEIdwD7vhcPumXfpr3Ts57FE
1XHhFa+BWDYm1u9W9xX+4WodxDrQs8DWx87Z3MfqrtNzHo5Dx2fPVa6SQSy7QvpZQM/mtLrm+Y0J
VTCFdjWFDd9cbdi1O/qut/M0B0SFAEyh1fDq/YKNvSw7m8LVIzrjts8rdJZw7CPbRoY2Vqx4XNX5
DZ/eItY9AFNoO2grQ3qPK0noLWNTvBvEshnkVW/p3tDKobuU9kgUxLIZDo7p/or+9aqNgTqbNi/S
DQAUi6AhNM9CyfacTWrTdMPWiqNFfMurFlPUalseDmZPxYreHyjma7FivlQu9MMU2sUQtn6/sZjv
+YoqLfRdCcSyB/rr1xX1vURR32p61Y6nVjjtSKyGRzqLC6GLK27d8pfs18aZ6QZFEMSrz64+RboB
KC0qVES3W0n/czz5lNuosPvHvaY7dRNDdosMs/pYXKuU3F9uepmeiQGb8SpTsaa0Ka1P40lMPVGS
j1f/wQuOHSxasIrKY6Xwk3t+1WsvYmWPCkVRVNIPYvoPP+gqHyv6u7Giv9n4asRmk/4ynPcpAzhj
BBVOnfeVJezkWMquycEd9trbyHZ5rLdK6N9ECeV22mzPrOzOO7+ee2nybmXhjCEjQSqm81hJ2yfO
ZLT4gtRa0tdLOz/gRVuNGS6Y7bILaUbx5a/PSEZbg4Wlr7DVmKGtps3cXPachaX37H3zTfukSe00
g1Ta8GlpHnSpZ+msPFhuG2LZKiocLTEyi5VY/pCNVlZgzruJimX7dAOXiJYe7SdKvoIsgVi8obX0
cWBHyVcYvSMMU8iXKewapGKH7O7+fR4QiyNi1VZRcg74yvpOWxDLLqawcRclY3VDg/YY2bGLYp29
kZao0CYnOCHdoAPY5x2mcHaQHyRjfnxkqhOUQCw+EBklE4klyFSn4e9lEIsHSDufJeQ3kLnMxso2
EIsHQ9jW0kTmSqRGdPoGa7lvdRtMm/FN/oCy2SodP284gKgQUSEAU3gtSM5U8VJaLxDLAhyJk7tW
jNylpFYZxGI7IiTYgT5yl2qq4Dwy5Nx5l//28XvIXa1aJXetU+e/4Hpsh3PFqqpbTzLSIXgtV0s9
18aQ86hwuLqR3rrdB2IBAEzhDBbTrqcyiMVkRFhxluwFvYQr+EIbiMViRNi2+UayV4wRrmHf4DCI
xWBEKKwnfEUf4et5dj3G7Xko/Drv2v3bSUeEN50hXcng7Y9DsRiDiziviOax0gjxyiukGwBjwOuQ
jvRNRmY8SdVHYApZigiXMlLT+pHFXPYAp4q1ddUPDbiqVyV/zY5db/yWx+3Y+FQsaWXAiMvGjLjo
vU9xmSblk1in/IaMPfsMqewKLrdTRlSoA+TzWPyCR8UyTAAcRl34LH+dwKHzLm9QLxpzZdWoKp/s
6YNiUY8q4SPWqvzsY9y5WfwplvTptjrWemHv37zDW5qUO8WKtvoNm43sNazWoRNhEItu1AWMG9eN
GXZlz/ZmpBvsC+zzblvFMnYf9YSRF9cugVgUR4QRQ+XdyIv/sv4siEVtRHh/wMjLG2oJ733qURCL
VkPY9v1Gdmu/It7NUV9wlcdaIjzHcFf09L15FFEhpZJl7HEiiArtSiyDgX3ebeljxQ3fPt1ndAHy
Sg3Eoi4iHDf8XNyE0QV4mv8OxKIM0dZKwyNCh+F34R/pBrHoQqRqzPAyjPfdPe0RTna95cZ5f7Ll
Ri46pDvgArEAgHNTaE4w5TWlFJmLMUM+Mu/Smd+aUcznFWaUcvPOIxysYOVCseTIelPK8ZlSyor4
ABSLDtx8wZwxwmrVjFJ6+l4YLYPzTgEOPWrSCfVmjRU+o74EU0gBlqsmRehmjUG3BNjvFKQbAChW
9oiQx/1h5TiIZTGirRHTyvKad1urnwGxrMWRho2mlRUzrSRP+3OMjxmynm6QnjlgXmi+RDWtqB7H
7452gFjW4f+e/5l5hVWrJnaM79mLLBOLdVP4splnsznMvLOD5+BjWQiPmYWZvZZCBrEsCsqDXB9S
GhwAsaxBv7mCZTb8EYZ/Nyw779KPDpg7WOtVTS2u5+OT7EaGDCuW3LbL5Fm8MZPvsLy+H6bQfIwe
NPu0bp/Zt7ijgtnewSC0DmCfdxsoVtQCx9ZhwX1KfBFLob7ikS3mlzknjyVX3aI4Dd7OIXqHxBOx
6OeVNNBidRW0G77+6GN1otJQ6Wx8tU3mh1j0+1VyW5/V61Nld9VFd6P7zOUlhhazTogwSawcznua
WleFizqiBeMBC/bumzXnvWoyvRttTXzcWGH8xq9v5I1Y9KqXplqRc5+1P9YtH6VTx1rF1wbfK5Nr
7hmNCl2WjOXMymOd/DD9aHg2ns29HJhUrOEGa8YIZ+WxnOq0YlVOGl1u13PsTaFhUbEOPWbVrzDz
H4vWpFdxOI3PjgeWwxSaEY49v8uiSQ2z8lgX3nMnamUtUfGJ4eWWl7/IiymkOfXwZKKTjoqIl+KC
o2KRCWZKW3aaNU+LPcWST/kpqYky/vXXkxfNcH9cu/ZAsYxnlmWz+7DPO9c+lnWzRmOW/p5ALCMh
BS0s3GfljW+IglgG/mzbrDyJNGFh2U3lR0As47ClrsFKh9TKW9+/UwKxjEL4WLuV63Is9d1dLUxN
oGGLWH/6CNfrvfJj0zqWaos574DtFUv//udaVZnivI5YBbxWt4Akg1gGRIR36d27r3bh5NuJ6zcs
JNUdMaub4Pk2ZnqLoZXQibpf6dSry4vG9nRcfKmri9AczyWqxU0wcub1XigWaTNwXO8YodN1Yeqh
sYrU8QIJq9vA1fcQK8aQGec92urfqFeNxfOpx8VOQqfTUDBW+ERnORvEYkaxGkN6eSWc/yL9eJqU
b0TBGHT7GCP9xXO6wXn47rSvZfzkYYBR511eekD/l6p3n0vtAiQ6LnPUY9KK10AsYpj47GgRX6p8
vrr67Z+IF6UeQj6WSkFTdMVeYyEyZMPHko4XdbrMV9d9549/7tYukVrbGqOhLVy7mIgMmfCx5LX+
x2loLEpmkAa3MxAZMqFYx5fTMf6aoKM5/E8zIFlsRIUyHZMaMOedNx+Lksky9PBKBrFKxxoJv/+5
2CCBWCVHhGo9iDQXg9TPJqWeWNHWADWzRr3UtIq7fguIVRoiyzdSU5cYPc0SOi6BWCVhe4ieuvjo
qYqnvY7ufsOcdx3APu/cKBZdeu+gqjZRCcQqmld0BT905UfVNo3irqPaFMprAxsFIBeCQie9laNa
sWiKCClE6EQYxCoGh3aG6KqQl67qeAIREKsYLD9N2YL6GGUNtHEffCwugNkNPCiWtJi6KiXoayVq
j1unlljR1v30yTuF7bQFxNIZETY0UVcnCi1h6JQEYumKCEc2w08pJDIMtdK5NymtznvwlXNgTUGg
9KAdRIWICm0WFVKIGJ3VkmmMDKlcCS0fe7WHxh5colJJrPH/fB+KVVhEWN9IZQ8mqKyV4D8WBrEK
igh3PktnDzrorFbjIw/SFxlS6LzLd464BUAPqDlpj2rFGm0Br3Ri83rqqoR0A2CPqDC6dQe1jeVV
qa2avHRvB1UVclIXEVbQ+yuM1dBbt37KtjaizcfqHnyK3s7z0Vs1T+hBukajKTOF8kMqxWvHq+k1
hUKv43qqDjSkTLHams9T7JA6KK6bMDYigVg5sSNEc99RPQbt2UfVBDakGwD+FatLRoeU1H4SiJUN
hwYo7zgv5fW7naLZpBRFhdq72ynfu+/zCrrr1/txNTWRIUWKtbb5XsoVwUd5/ZKRYReINRfyhJ/2
fkvQXkHPEDWaiqhQj4+FOe/sKRYLASETvIqCWJnobsOPnAik26IgVoZe9TeDE0TQVLmHinpQkm6Y
qP0BCz6WykAlLzzT8RqINY3w8L92MNBntOexUug4d1IugylMY6nfw0CX0Z/HSsG1jwZhRbpBB7DP
O1uKJUUZaSwHK73abX2LUuBjaWf+6SIb/aWyQqxvv/5mB4j1o9rDsBxkcUAUrI4MrTeF0qkQmEAa
Q9usPrXCesX6ZMutrHSXlxlbWLb1L9+1e1QYbWRGB76sEQCkGwxQLMxuYMXHkuMsNVaCpcpqQTv7
WOPfOsJQX9WoDFW2rObHVkaGsxRLufokCTNKD4/4WRIBtizh0IBGCbEyuCSKZrhW0T3+RgEwCK6D
qyycPenMdNMVkx129a130P/GYayflqjwCqGmCCZmShgiQ0SFRKLCpCVU0g9i+o8hESFzjRVjrsaa
ZY08Kyq8EgG6M54bFxWe+ulexrppicoasf46YNWcP+vyWNLEcta6KcFahYWhWzWaiGVGqiF6x3oP
a93kYI5YrqeWWWQMrzWFiltwK+PjomCsKVx4Tytz3cScJRSE17+rHLBescQrf0xIY92O8whNwb+s
oyDdkNUsItUAsOO8h5lsLC+TtZYs2YHGmkHo8J7jHQx2ERPrCq9B18lKC9YUWKJY0T0BD4td5GOx
0oJr83ILIkNLfKyg0MlkF7G6rvCJTvOPrbBCsQ4N7mCzgxxsVlsIBM2XLEsUS/YIAKJC8gCvTIfp
kmV+VCjtv4R+Nh3HVJMjQ9MVK9o6yGzveNkl1voqkzXLdB8rWPGPzPYOy+sKzY4MzVas7pEWdjvH
x27VhcC4ueehmK1YcYeL3c5hen+ssN/FM7GYBua802oKGT/di3FeyRqvxIqujeKnbB36zVxnaKop
tGLMCsiIyLeb1/5mKtbwG2OM+1iME8s/HuZRsbRl6nm2O4b5/bHCkbc4VKzjuxnnFdN5rBQ2tvPp
Y7EO7PNOoWJFJfYby8FBhz9pUmRo2uyGhYEy5jtF5YBYK9aY0w9mKdahkTEBoAChleZEhib5WPKG
E+fQqVRAattnxkRLkxSrqpkHXnl5IFbTwRM8KRYX05GxzzvSDcYoFi+zG0xYzWKKKQxqfPRHghNe
dZlwsrsZxOoeVPnoEAcnxGo4YXxS0YQ8lhbru42PDuHk9yH0RNqOGr13hgk+1uq6TgGgC08mjO4T
402hXIfzCKnD5vWIChEVMgnDFUvmqLFiHN2LHGabWF0Pc9QZPo7uRXiwm2Viydve56gvEhzdi+eD
iKErWwxON5x66OccdUaNytHN9D7w66PMKlb3hJ+jrhD48t1DoxqzxKpvx1ZY9BrDfUauuUe6AWBO
sQ7xtu7Zy1vvx8MsEkt+dBVn/RDjjVjRXsPSjAZGhf9912HO+mGJytkN9a59+whzihWOczdGmODt
hoTNI8OsOe/y2vYm3rqBw7FCqbGcMWJhM3dEhcYAvGLFg2eJWFoQHcYItKejDBFrbR2PfeDl8aZc
DXvYIVaYrzHCK4jxeFPC5je6WCFWdE+ISw/LxyWxPC9vOcsIsVZ9r4nLLkhweVdC04QBKQcMQuvx
sTDn3UrF0rhtLH55NRxlgFgPxPF7ZQ3/0SpTT6zwGLZYYw4tQj/txIo+yO+sUS+3xPKEthHezoG4
887z6RM874/14iay/UZcsfwcG0Ifv7dGvN+QbtAB7PNeOMjOIJWXHuC5sWpUnu9OqiY5m5SsKRzo
l3luer7zo/VEZ5MSJVY04scsLIYjw8cIjhkSNYXOVw6gf9hFb8e/kzOGJBVLGuU8NerlnFmbCG46
RTQq5H2aO/Z5t8jH4t3B8vHPB42UZjmJVak7sYn3Vk/wT6wHCh4zVARBTD8I6WcGKVY0cjv3re7g
n1j7txQ4ZqiIopgilSheeWZMVOh8ZS/3ra7yT6yyf+guaAv4lOvtVtzT/LiWJaQUq2sUk2W4wA+F
Kqqcd8cQUqN8YEinQihTEI1NN/AOzHmfQ4vk36kn2ThCRrGi9mjNmD1uM6p3zDCL706GWNHb7MEs
nz2IFX9YK4xL+awZkahwYbTXFi1erdriNnt3OI7MGxm6lfFx8Qo/psJDAxSry5wT6hXLW9xBTU2M
bZNN8YEC7J+Y0qu0aInX1GRBLk+/8GpoAydsEhHaxndvP17yyE7WqDDT0y8gKpTMWVBPT3yKmsxf
k6yKpbO2TQIAFKJYV1UL7QMUnHOY/U9nPmUTIfuoSZFhxAL81AAjsID2XwLAE7HAK8AI510pIjQE
gIKiQgAoBc6cPr44+5mV1nGmNnQYaTo8hemZK1bbllnVmKmNM+eHr864sTyllTEQQEVmjY70njK3
bSioRkZtFrD0G4VesdMjBRKLEk9MRCVY6REkSAFDAGIBIBYAYgE2R/Z0g5jORyRdflGx3k+cqQ2Q
o20oqUZGbZB5B2AKARALALEAAMQCQCwAxAIAEAsAsQAQCwBALADEAkAsAACxABALALEAgAz+H7nV
mNKJwXQuAAAAAElFTkSuQmCC
</FILE>
</FIGURE>
<FIGURE FILENAME="Funnel plot.png" FILE_TYPE="PNG" ID="FIG-18" MODIFIED="2023-01-04 20:15:44 +0800" MODIFIED_BY="[Empty name]" NO="18" REF_ID="CMP-002.02" SETTINGS="SHOW_CI_LINES:YES;SHOW_STUDY_NAMES:NO;SHOW_EFFECT_ESTIMATE:YES;DISTINGUISH_SUBGROUPS:YES;SHOW_AUTOGENERATED_NUM_FOR_STUDY_NAMES:NO;" SHORT_VERSION_FIGURE="YES" TYPE="FUNNEL_PLOT">
<CAPTION>
<P>Funnel plot of comparison: 2 Any thrombosis, outcome: 2.2 DVT.</P>
</CAPTION>
<FILE>iVBORw0KGgoAAAANSUhEUgAAAlgAAAGQCAMAAABF6+6qAAADAFBMVEUAAADAAAAAwAAAAMDg4ADA
AMAAwMD/gADAwMD/gICA/4CAgP/g4OBAAAAAQAAAAECAgID///8AAAALCwsWFhYhISEsLCw3NzdC
QkJNTU1YWFhjY2Nubm55eXmEhISPj4+ampqlpaWwsLC7u7vGxsbR0dHc3Nzn5+cAAAAAADMAAGYA
AJkAAMwAAP8AMwAAMzMAM2YAM5kAM8wAM/8AZgAAZjMAZmYAZpkAZswAZv8AmQAAmTMAmWYAmZkA
mcwAmf8AzAAAzDMAzGYAzJkAzMwAzP8A/wAA/zMA/2YA/5kA/8wA//8zAAAzADMzAGYzAJkzAMwz
AP8zMwAzMzMzM2YzM5kzM8wzM/8zZgAzZjMzZmYzZpkzZswzZv8zmQAzmTMzmWYzmZkzmcwzmf8z
zAAzzDMzzGYzzJkzzMwzzP8z/wAz/zMz/2Yz/5kz/8wz//9mAABmADNmAGZmAJlmAMxmAP9mMwBm
MzNmM2ZmM5lmM8xmM/9mZgBmZjNmZmZmZplmZsxmZv9mmQBmmTNmmWZmmZlmmcxmmf9mzABmzDNm
zGZmzJlmzMxmzP9m/wBm/zNm/2Zm/5lm/8xm//+ZAACZADOZAGaZAJmZAMyZAP+ZMwCZMzOZM2aZ
M5mZM8yZM/+ZZgCZZjOZZmaZZpmZZsyZZv+ZmQCZmTOZmWaZmZmZmcyZmf+ZzACZzDOZzGaZzJmZ
zMyZzP+Z/wCZ/zOZ/2aZ/5mZ/8yZ///MAADMADPMAGbMAJnMAMzMAP/MMwDMMzPMM2bMM5nMM8zM
M//MZgDMZjPMZmbMZpnMZszMZv/MmQDMmTPMmWbMmZnMmczMmf/MzADMzDPMzGbMzJnMzMzMzP/M
/wDM/zPM/2bM/5nM/8zM////AAD/ADP/AGb/AJn/AMz/AP//MwD/MzP/M2b/M5n/M8z/M///ZgD/
ZjP/Zmb/Zpn/Zsz/Zv//mQD/mTP/mWb/mZn/mcz/mf//zAD/zDP/zGb/zJn/zMz/zP///wD//zP/
/2b//5n//8z///9BjlLGAAAV10lEQVR42u1dDWwb130/2aQYOpK94yTsA0u2woLsSmtm7UNeBhno
nHoYpEBoCgsOSqCREEFCAngK3HiV5sycoqmzGqOI56EGKVtibTNuZ6MulMR22ygzFrqIWaN200SN
FSUb6m0VYOEupRWJ5KXgZFEfFEVKR/K9u/fx+8ES6dN9PL734+//9e5eiaoAAHlsQBcAIBYAYgEg
FgAQh8Psjvrcj5p6mX+j6KqurtontYeqLO84t01HgABi5eSVuvBLTd+QCTW1ff5vamovFcyCKSwA
uq6nXhYkKsUpHR0LxcoDaoaCLenT/X9rHQfJArFyckNJ853UHDtkOmUKCAVimVCrdB/LzAEQKvhY
ZoLCvAFfC8QqGnoal6BUgCMXS9S1fawFf1xN7TmfU1jeUc3w2kE0ECs91ssWEaoZm1ZvXrEFjIIp
LMZ/0uegZvfEdP4FSwNN8keJuoZi6RkqJCci21/7MoiSLza6s2yMuVM/7jnE1LlfcnsL1x764QCY
YldUKCwCV5SJELqBqClERKcoRvX4rHvW7QRVoFhEcfOUU3HeuIeOIKFY6Xks5KCAgjzT7LkEdEwK
YaUh4w0AU0gA58cW3oz1IpsFYhGDf2zv3O/o3E9HSRm6o3gfKyNClDgivB8NRjfPv5++C7pAsYjg
4IHlLIOzeyc6BMQig5e9af/pPI0OgSkkinlTCECxCKFrMQ5c5JXWhU4BsYqPCCcyt3jGjqNbYAqL
jQgbLzlzRIkAFKtwNL2+xKHoUmR4uxFpUhCrKGifnc6ytbQGPQNTiKgQisWcXmmF/AlIw8b1ph3H
ZJyX3Pfp22n/i7vS/3P1OlgDU1hgRFh9byr331AzhCksEI0HcvJKcXbvMNBDIFYhSFR51/hrZ00S
XQRiFeS6ez0ro8KVf/bCfYePRQRIN0CxCODNyPqS9ia6CYqVrx3ct6pGuEqxstURgZVAHisD746U
Zm5akcea77Ru4yNQB6YwHwQeXl0jXO1idVQl0FUgVj6G8Hybx8x+bU0IDeFj5cUsD9n9QCwQC+kG
mEJKMJ7LY+fnUNkBsUyicWseO3+2Gm4WiGUuIlS8eezd+be46R7EMoPwk768PPJ/jQXRaTmBBOkS
vI89kf0Prhxdd24f8u+ICgGYQnsiwtWbtGMO3bF2qgH+O4i1Dr4YWEW1yp7/SN77C7cWzXnQm/vA
LBBrTQQTezO2RD5fPrPL4z5v/DT3UburzqPr4Lyvgcg3jlRlbHrlV/OPSh4o+5/3XDmP+9Zf/2QI
JAKxcsLxN82Zm5JvDM+/bn43lptYg+cu3wCJYApzpxo6Vm26+5ep19tTax3Y6kXnId2Qn4htTjnm
xuevgSZQrEKgJbLFdps+SWUg1FvrHB5AZAhiZcWFpmxboxsfSFZqxon4x+scfhM1QxArG8JPerPW
CGc2f0EreeD5GWd07ePbYmF0Inys1Ybw0LHStfdYb6JfIHQR80mhWJl478PpIs/QUXYLRAKxMrHr
O0XLzZndIBJMYf7AnHcoVt5I+NffxwSv/HgEPIiVjkisjsh56voQGcIUpkeEdR1kzoTIMANyF6H7
KnwDJnws1/r7vPq5d/BsUijWks60mZm1bsp5N5KlYBOIhagQzjtFz53x84FYfCK8nSwTjO2IDEGs
uYgw9EC9uT1NWkLnOax0D2IpSuiX04TP2FnbC0JJ77wbs24n+XNuxaoVsiuW8x3TvIqaP+dtMEp2
xcoDSDdAsUxHhLSe1P4mIkOpidU7QenEv0RkKDOx/MpeSmduLUVkKK+PRXM1eqx0L7FiJXvojb3z
5EGwClEhAMWyD1F0AYhlAs/QnoUQeQaRoYTE8l+ponyF+okQiCWdj1XAKvR5Z96N6ntTUCy5oDXe
pl8ndnbXaSCWZGjOf7JM/qXCzmaYQqQbAChW0YbQuhW7DMmNoVz3FcZ+Z7yAo8zcV7gKX716HcSS
hVjG1LWNBRwWL4RYb005ZmAKZYkIu62rDztPlkttDGVSrK2J/QOFHLekWMaW32hfiMbNHXX6qcc3
SkwsmRSrua2453ZUbP3N1bL2mNukEnmlVqz0dIOuKOrSu6W3SDcs6pX7wV/fN6iVm3V0Rj7Euk+h
BRrpK7cKAX9tQ3EnSG6anX/dEjNpDJXIzU6YwnQIOWv0Qk2RZ3A8mHp9/1OzR1QdqQSxVjJL1xde
9NQv/tH4esEO1sJ8rKlfpV5dpgvMnu4yDcRKh6qqeupFTf3iHomqom+or3h7IUg0L0OdzWUgVjqv
xPucTW1FP8mx7LGU/GzL4wlr3iZZJSu7857mZyEqXJqP9eCOn5eOJz8ze61eAQpz3kX7lGRk45P2
uF5S++lMvQ3X5lmxFvJY88K1bA5FUKzK+tdtNMLXpZxNumGly77gYAnhry9rxg47590dKDdkJJYM
E/0SXSfsvHzXSzI+T1mCWmE41lak817c4V4p1zOUQLGMUCuZqLBQBJ+fArFENIWk0g0ATGGaXrEQ
7msGiCUaGllY/fRWo3TZLNFNoX/sGAvNkC8yFFyxwq+0MNEO7x7ZIkPB57y7HmfjnuTB3ss3oFgC
oa2VRFRI4BytbXLxCukGM8RCugGmcEWQH780QOI8Bd2wuro1yasbQSwhiJWcIeO5kyHWwJ//lUw3
3QvsY4Vf8DLVHm9fED6WAD6Wtm8vYzdfhQ+9JM/cU3EVq7q2hbEWNeyIS8MrRIUAFCsvQ0jwXFFG
2wVi2YAyP5PN8veCWHxHhLE6JttV1ydLzVBMH0vb19JB0BQSzLyH/+nfPVIQS0zF6nXtZbRlDX8s
iTEUk1h1F0nKAtFS4eE6OYiFdAMAxTLrx6B9IBaNcXuE8LpxhNcr1B4JwhRyaArJRoSko8L7CA5L
UDMUT7FCzEaEi2itk2A9Q+HmYxnj144SPiWZ+VhpuHTinvCrVginWM5xJ/Nt9Jy5KzqvkG4AoFhm
IkI/Jw31h0EsniLCXhcnLa3tFXwCjVimMNH0IwpnpXL713PJY0ITSyjFemvbJW7aenhkFIrFjWAN
U7l9gs4Nq6O7SkEsuYE7oeU2hfx5wxEQiwde7aMVwdMSLONQBMRiHyGlhrMWO2sFrhkK42NVlnFQ
y8mUrOpfC5vNEkWxJstuU+NVlNaJnae2TIJYbKP0FI/B++6TwqYckG4woVhIN8iqWFoFt02vENTL
EkOxEgdpFt6oKpaoNUMhFKty21Gap6dqCUWtGYpALG1Ht5PbxntOtgtpDEWY87414eN4BE4/NfUq
FItJdFB+hnqU7ul9ewXkFdINdjvvooJ/xTrO/+zx8HEoFnsR4Ydu2p47dcUSsWbIu2JpZeec3A+C
s0e8miHvUWHsM/sHaF+D/p0/rz4V/ACKxRbahHjyordKNFuIqBCAYq32sCy5SlSgzwIfy1Q09bOP
rLhM3JLbq9/9WKgn0PCsWFqjSDnrnjKhNItnxUp6XrDkOtYo1tBT//k2FIsFhK97RfqKK76bQUSF
THhY1xvE8nfDO50gFgCIaQorDQFHQ6sEsewegh3Dll0ratmVbpUJUzPk1RTSvX0ig1jWzcfqUkS5
tYJTxQrHxIoIF+G9FRDkk3Cax3J9tcm6i8Wte7DpYOiHN6BYNqK/VdBgqqEfPhYAiGUKtdjlAXFH
RItfEuHT8ahYia4TIn/Xu0peho9lS0S4p83aC0atvZwYNUP+iKX1tom92p+nf1iACTT8mUIjafXD
yiy/YTVRwn812sFdiwWaAZALIjzmjzdTqEUUGaBxbwwd3MSCKfTacE0bHt0QmhBTsXRWmxvsE7NG
mImdfUERicWsXmmh79VLQaz6d4Y4N4ZZM+/uhXy7HovFlLkfZrLvsWi3DVnpqA2raw49cfW6uM67
OofUL0bQclGIG+rN4HAL3+3PkcdaNoYoQuPBa6KnGwKaVEOjBUAsSxDmPwbPM+cQBLGs+ALbViO0
yRJ6+kMcZ4NzzMda3spQRPgNydyUoffL+Y0MuVEsY+y0dA7w9JgBYtGG87u2ZRqidl3Y811+K+6Y
826CWEg3CKtYwS5Jx6crAGLRjAhDdZISq+WsBmLRQ6+rWVJiNfxpL4hFDbMjttYIbXWxeF3PkAti
nTklwXzkXJHhqQ8RFQIAR4ple10jKn0PCEks7fmI5F/+yEEOe4D9ZzfEZg7a3IK4y97rD37g4u/Z
RswrVoWENcJMTE/MglikDWF5j0d6Ynl8Ndw9m5T5qLDyLiIsRTHueUAsAGDdFGp+jNAC/JzVDNmO
CmNvjzPQR1EXA42o4uypt0wr1lsjFyFVCzh8ZRTEImUIX+x2glGLkeGprxggFhmM1LSAUEvYvXcY
xCKDVi9SWGnwdfDUWqQbAMkUqyuI0clAuAvEKhoVI81gUgZqxjwgVrERIUM1wigrDfH4tnBTM2TV
x7JyPcJ1icXOfYXHJ3hZz5BZU+iD5csC70u8VHYQFXKlWHDeiwx/MDC89w2TReiK2zdYWlnNxdSI
3RnkYkoti6bQaOzZDWXK+a0rH+ehgsqiKUzWgFe5MXXgefhYBSG4h7HVJ6JsNcd7K8gBsRhc/au5
Ro7VJwqFJ1IFH0sIIN0ggimsQKphfYTfArHyhFYO2pjAV5ivGbJmCruUY6DN+jh+5XUoVl4R4Rhq
hGawM8F6ZMhY5v0Pn90G1pjA4OnLjN8NhqgQUaEcUSEAYhGPCPdMYkDy6C2m7zNkyRSyNGuUA1PI
dgDNkGIxVyNkHD6ma4bsEEsbbmO0Rsio7+7pH46AWCYMobcVKpQXGrwPw8cCEBXagkmGVT3KbtMi
zMbRrGTejZ+zu0pt3MVs0x45wtTdAewpVqAPEWEh2KlcgClcKyIMvYNZo4Wg3neW0TQpG857V8nL
DI8e07XCRNcJKFZOeA+zLAtM16Cn26BYgERgQbESBsahGAc1AWJlRXjPTbZHLso4s/YEQKwsiBxq
Q0RYDDz9IQazy/YnSDf9XjfjI8dwgnQeQyyuZ2i7YmljhxWgyMhwgj0vFVGhCR8Lc975UywennzI
Ba80ECsdwV58t4mg6wKIlf41C9WBE0TQcpYxybI3KoxV9vDgY7nYb+PQE99iawKNrYrlH8EN9aRw
uPQ8TOEiak9jeS9S8PSwpatIN5gwhUg3cKVYYQ3dTzYUYqmyY5/zHvnaI0N8DJiLE2L9853vDIJY
iuOhDgUgOpbvl7NzR4ptprBiAjVC0pgeGQWxyn3cRIRRXhrqOdPOjN9qW1RoOLkRAo6iQnZ61TbF
4odXPIGdXrWHWNpxcIASjkdkJlbvBBhACR8e0tgjlr70Zg40ncyRozyNFVeJ98MKGzXDdOddV9TV
HjsF592oPoV146ihsvS/nWwRS1cXSZROJgrECt7bj/Gn6GWVt7KWblgi1tyPmm4a5S5EowhNzHlX
VVVPvaipXyQjQnQ6/ajb/iasqBUu1gXdae+J1wpjz3yfs2GKuzhrcPC0/fcZWp5uGB1rhqJQRvPE
KJvEophq0Np7MGuUNjy+dtvvYF1tCnW34tZjMVWhYgpj257lbpxc3LV4qG+73RNoViiWuviLsL+e
hlrcPmEFvDVMpRuymkXMeQeYd975XEg8ymWrbe5rS6cmz4Y/GuBwiOIuHol152uvyaJYRtUpRISW
wfeirZGhlYp1oOZZLoeIT8Ua+rrjuo32wULFCt7C6hNWYv/0iBymsPUip88a5bUGfbHVxosj3QDw
rVijQXS25Qh7hCfWZHsVt8MT5ZdZW2xbz9CqqNBoauF2dPiMCucjw4GLdtUMLVKswBgiQjvQORYQ
m1hxH1KjS9COOXSHRaFmfxxRIbs+FlkSVGquH9S6H//x/wr9XbNEsTif5k6WV1p1+cwuj/uK8VOr
BFJY59342Y+PKsACfv/svfmOLzvzqTXxeP3djYIS68Cjj4FPS3jjjeGUDn6StOR6R/tsqRlaYAqD
fTs597GInu1uber19pRFzfdO27FqBX1iRYawQn06/mQhUzzx2xZd0NP/pA1PoKFvCgc28X6/F9kE
aXI2Nu/znHNYNV9q6Nyj1ttCpBssTzdsiv/bP46Xn/y7GaGfPUebWJMTDSBWBn7rz65OVTzwsZW8
Clf9rmCm0Ehc5p5YpEuFsf9KupOGpTmAum9aHRlSdt6DqBEygf0JqyNDusTShlEjZAP9Zy2+tYKu
KYyd+bYIzruL/88wuG+ntRNo6CqWbxpawQi6LX62AdIN1keFUoCmYj1noH8ZgtElCLECN29iNBnC
vVt/LwSxIqF+QWqEglhCT/8LFj4ohF5U6PgDrEfIFoZK/s+6le6pKZZRivUIWUNpTTmiQkSFiAqz
AU9zZxOWjQslHysQuiHOYMRd4nyW2NOv8qxYWgi1ZzbhtapmSEexoq98W6DBEEmxBj9osiYypKJY
/gmhaoRC+e6lpdasZ+igcdLaWkyWYRbf77HkMkg3ALyYwvCkYH0UFezzTAa5JJb2D1hJnG1MfMmC
+wzJR4XRh0SrEYoUFd7HUMmdj/hTrNEJ1AhZx7Ti545YWjtun2AeHt8R6qUd4lGhBl5xAPqjhHQD
wIEpjHShRzlBF+WaIdmo0PHNjQKOQdQl4Id62qAbGRJVrNEJ3EfICzpK/dwQy0BEyBFOHaFqDEk6
7+H3OoUcAkGnJo/eaUVUCGLJGxVGhO0jcXkV4YFYwwl8TTlD4JDGPrFGryAi5A17lfPME2uy/Yyw
EWFU1A/m8b1I7aZ7Us57U9UxOO/8wX/hR4wrVo9PAfhDC7VhQ7pBasViPCqM+NGR/FpDjV1i3bwg
9KMaxBasC3QiQxKzG4xfvLwd33xecfsXrw0xqlhfPLAL48MtnN3/orFJrHBip9hdHxX747UkRhiN
CkWf5i56VEhl/JBuALGooOiHgoxOdKIXeUcgmf8g6oqipl6U1DuyijX56LhT9G4XX7GM6rxH8T4v
Fn+ysaRY5/3pA8LzShHfEjq7G7X8eaWoOrWoMJDAMyFFQKdSxla6IYnbJ8RA/3ChR+r3Qd7HQlQo
J5Zcq2U/i6BiYXUvoTz4go/M5msVQyzjjyYxHMJgstrIl0trWbNiitAHmh+TosvjLhk+5dGBknxW
unfrsZi6yA+37iaoWIExa2uEOjsOhpAt6Xz4SF72T53Xq5RoqatasiGXp7/uiSNnffWKFJDFd++/
TvA+ww3ZXX5VXZdZ9V9vgGMiFDz9VeROljPdsOiYsZNuQEt4asmaxNLxLQZM+1wr/+tYi4Aqvp1o
SYFhxAZ81QAa2MD6NwEQiVjgFUAjKtSzOGMAUDSxAKBYOHL6+OrKd3Zax+XWsGGk2fAUFmau2G1b
VjRjuTWOnDsvT2a2O6WVNuWHicwaG+k9PbNvGGhGWms28PQdhV7xMyImicWIJ6aiEbyMCBKkABWA
WACIBYBYgOTInm5QU/mIOZdf1e33E5dbA+ToG0aakdYaZN4BmEIAxAJALAAAsQAQCwCxAADEAkAs
AMQCABALALEAEAsAQCwAxAJALAAgg/8HkxgW5kjNHRgAAAAASUVORK5CYII=
</FILE>
</FIGURE>
<FIGURE FILENAME="Funnel plot.png" FILE_TYPE="PNG" ID="FIG-19" MODIFIED="2023-01-04 20:15:53 +0800" MODIFIED_BY="[Empty name]" NO="19" REF_ID="CMP-002.03" SETTINGS="SHOW_CI_LINES:YES;SHOW_STUDY_NAMES:NO;SHOW_EFFECT_ESTIMATE:YES;DISTINGUISH_SUBGROUPS:YES;SHOW_AUTOGENERATED_NUM_FOR_STUDY_NAMES:NO;" SHORT_VERSION_FIGURE="YES" TYPE="FUNNEL_PLOT">
<CAPTION>
<P>Funnel plot of comparison: 2 Any thrombosis, outcome: 2.3 Stroke.</P>
</CAPTION>
<FILE>iVBORw0KGgoAAAANSUhEUgAAAlgAAAGQCAMAAABF6+6qAAADAFBMVEUAAADAAAAAwAAAAMDg4ADA
AMAAwMD/gADAwMD/gICA/4CAgP/g4OBAAAAAQAAAAECAgID///8AAAALCwsWFhYhISEsLCw3NzdC
QkJNTU1YWFhjY2Nubm55eXmEhISPj4+ampqlpaWwsLC7u7vGxsbR0dHc3Nzn5+cAAAAAADMAAGYA
AJkAAMwAAP8AMwAAMzMAM2YAM5kAM8wAM/8AZgAAZjMAZmYAZpkAZswAZv8AmQAAmTMAmWYAmZkA
mcwAmf8AzAAAzDMAzGYAzJkAzMwAzP8A/wAA/zMA/2YA/5kA/8wA//8zAAAzADMzAGYzAJkzAMwz
AP8zMwAzMzMzM2YzM5kzM8wzM/8zZgAzZjMzZmYzZpkzZswzZv8zmQAzmTMzmWYzmZkzmcwzmf8z
zAAzzDMzzGYzzJkzzMwzzP8z/wAz/zMz/2Yz/5kz/8wz//9mAABmADNmAGZmAJlmAMxmAP9mMwBm
MzNmM2ZmM5lmM8xmM/9mZgBmZjNmZmZmZplmZsxmZv9mmQBmmTNmmWZmmZlmmcxmmf9mzABmzDNm
zGZmzJlmzMxmzP9m/wBm/zNm/2Zm/5lm/8xm//+ZAACZADOZAGaZAJmZAMyZAP+ZMwCZMzOZM2aZ
M5mZM8yZM/+ZZgCZZjOZZmaZZpmZZsyZZv+ZmQCZmTOZmWaZmZmZmcyZmf+ZzACZzDOZzGaZzJmZ
zMyZzP+Z/wCZ/zOZ/2aZ/5mZ/8yZ///MAADMADPMAGbMAJnMAMzMAP/MMwDMMzPMM2bMM5nMM8zM
M//MZgDMZjPMZmbMZpnMZszMZv/MmQDMmTPMmWbMmZnMmczMmf/MzADMzDPMzGbMzJnMzMzMzP/M
/wDM/zPM/2bM/5nM/8zM////AAD/ADP/AGb/AJn/AMz/AP//MwD/MzP/M2b/M5n/M8z/M///ZgD/
ZjP/Zmb/Zpn/Zsz/Zv//mQD/mTP/mWb/mZn/mcz/mf//zAD/zDP/zGb/zJn/zMz/zP///wD//zP/
/2b//5n//8z///9BjlLGAAAXu0lEQVR42u1dD2wb130+WaJkqrKzI6zUALdukIV4lIHAXga53ZQh
QOotixshCSw4Aec/cgNrCZZJaJ1OggKrUqdEmt2uRtAGkmyJlqMsntLGkx3ZayzDWS5NxDixu8W6
OdZSo5kbtfLu4lCNKF4cTSL1h6RIijze3ftz3weLpI+8u3fvfff9/rx37+WIAgAYjxWoAgDEAkAs
AMQCAMORl+4P1Zk/MfIW/iCooiou+U3kF6Kw+MOZbSoCBBArKa/EuRcxekM8xMj28Hdi5FcimAVT
qAOqqkbe5iQqwikVFQvFygBinIIt6NPsv1T7QbJArKTcEKJ8JzHJD+KdMgGEArHSUKtoHyudHSBU
8LHSCQozBnwtECtrqFFcglIBeclYIqb2seb8cTHyy3BOYfGHYpzXDqKBWNGxXqKIUIzbtHRzzBYw
CqYwG/9JnYGY2BNTuREsBWzJADliCsVS41TI1hi76921qIW0ketMsDHojPw5ZxAUZ15QT4Kg/eTD
4XZUgyHEmv8MCELna7mu6lzUg+XpBs7hf+Gs3Pp1DRUBYhmL0j0OT/meACoiK+c9Oo+FHBRgnGKJ
IugU47j75y1iMSoDptA47Ls49+HiRmSzQCzDEBqpmnl1z/zVlLahOkAsoyLCYJNr5k2e/Vx9UUKF
pIPc5dJUyGMJhf6js28lszFhV/35YbAGimUIDk2E38KKJextQoXoTzdEAemGebivow6gWMahbj7d
Ps8rrRaRIXysrNH5v2fjup5zV6PPcHnkoQpSR4T7hp6P39Y69UwFagaKld2Nt+7tBR9rvqewq/HH
FzCABs57NlCawymsMD5dvbA5lOMAdUAsRIWICinTq5jwT07+FQAfKxNMD0Vn2UuiR2MF/+NtkAeK
pTMifLoq+r8xltDbgj5D+Fg6seXV/ORf+noOlIM+UCwd6BAmUny7eyM6o0EsXdh0zBUbFcZ+fXAT
qgim0AhE5bEAKJZe+Mbit3jiNyidqCYQK0MoPUscdzl+w+gLiAyTAnmsJHbvxYPxm0rinyrsav7+
RfQZQrEywdCvlkaE1xNEho2oKhArE0PYdsKVzu8azuChexArA7iOpzd6Ye27GOWQBEg3pA2MboDz
nh38hQmT6tcLEm2tffwEWARTmBYaDyTc7Em4dVOPHzUGYqWDZH2EcsKtuzf2ocpArDQgtTW5MlAs
oWnkHCoNxEoD9UkewUniu7vqf4U6Q1QIQLGIQLFwLxDLThFh8hEL7uRu2UNgFoiVOiIc3Zb0Oznp
NxWbmlF1IFYKaG2DyfsIPcn32z+AyDAOyLxHo/Kbg8m/TJx5D6P947c+xAAaKFZSNNSk+DKFYgnO
Yy7UXgyQbgCgWOZCCWUV23WgzzAamB9rAf1bs9p9ZARVCMVKAKmlIbWf5E69f9MAHtqBj5XAEO64
78nUv1juucI1BdcwnhSKtcSSfWXzMr/wLPP9jW09qEYo1lLJWi5hgCehQSxTgDHvmQCZ9zCee+jk
sr9JYxVMaRWmoIGPFU2ItmpDjlOGPkMoVrR79a29g4YcqN0xegWLC0Cx5lEUipkTUtuXp+buW+pj
pXGk8cqnUJ0g1jx6WqMjwo8Lf/R7ReefK4zv4JHTOZTXg+pEVJgQ2rqbN2fNY/FqFVEhiJUNk2Lz
5dOFk+H324JTsb9LN4+lIf8OUzgbEf5R7Nx9jp9F3vM/j/thmkZOuQN9hlCsGR5sr4ztI1SLIoqj
5Oi88qHHPoBmQbGKSr2xG9bMLTkxVazziPciMhSQx/KPvhQ3J+TqW6+Fh68fdOqdVO30j3q7oVg2
v/7yZ+LN1s2+4n1rFG1f/s24L9zpHtP13TIoFqLCBMT43a3x4vyb8YzD6AaYwrQjwr9INGva5K0v
nF9oS7pmSgLpH9j316dALBsT66P1GbR/iucKl+BN/7jN+wxt7WN1ClUZ/DqTzprxb92vgFh2hfZI
ayaPmWbUo+MVimAK7WoKb71Qadqx23sLLyAqRFQIwBQSgzvTHRQQy47YmmliXc70DNsVEMuGEeFE
IMM9Mh7Ct83O07HZ1cfy7xvKdAhC5pn3xzfWQLHsBaXxbMZDWzIfdFz9oh/Eshlench4l8xHJpdX
23dBcqQbACiWYYbQuuUr/XZdKdOWmfepP9WTFXcHdOx05/Q79pz11o6K5W/x6tlN1rPTk9MvwxTa
JiJ8qULPfvoeRW16RIIptIcpLBGe0GWdMhmPtYhu3+u2nIHGhopV1aBvTnadD89XHbR9ukEVBHHh
08JHpBuA7BRLFUVxfrqCmY+cXnCn9fG/FlJsTaxoivEbEfYFLD+no7YfxJpjlqrOvamRF27QuFn3
ojdu3SetflQCseYtoRp5EyMvvKAjv173vrLuPct/2mc7YxiVbphNLESSC86oNANf6Yapk/pjtBL9
RvRERbHdHrqPigpnPatF70pFVBgHPAmdvfPOq+ee1d5ZTgJpM2MYtfqXGMljzUiUuJjR4glSdkuS
ZDdTZK3N+gxXxLrsQoRRXKax/M0kh90dtFmfoY26dIbz9xI8u+NfmhUQi0dIbUeyO4A7u91rhH4Q
i0v0rs1ufznL8w9usGm6ITGQblhQLMzzDsVa6rln7+DoVyytKFf989sEQZFALN7QmH20rzuPtWbd
rfNFjwWdysid9mGWTUxhx8ghYufWnF+aX0Ols/+4yybEssfQZE1+mlxf3YqV4Ydj21dP3jpZ9p92
GadsD1P44OEKcifP+1Lk/b8/F4RXBjQQiyMcudeIqFDnfjc+jrwX3BAEx1sOEIsjrDXiIHqjwpg1
VNbahFd28LH8hacNeRhZ73is1UfGw+fvygmbwdrHT0CxuMDwqDGRmF7Fuul4YPUa5f9WT54P/3eT
PUaT8p9ukHYcM8Zz15957/nbz294Pp1fQ6Vu+hCIxT6xlO3bKJtWT7v/0jhMIfMYKauirESOqlYo
FjqhAShWIkNo4LHcBh5LA7HYRl/IuGPJxh1K4n8JJ77zWNJ3FONWdysx7uH8bs9/8d5nyLViKc31
BvagGKhYwrGBIRCLXbSUGhkRegw8lqvhMc6NIddRoetMObVlm3SCWAAAU7iIN2jXUwXEYjIifGTM
2AO6DS7gzmYQi8mIcL/BY59kg0u4f2ASxGIPRaVG9xF6DD6eq6F0jF9i8Zog9Y92Gf08jL553lPg
5B71JBSLMZQfNPw5K4/hhfTu5ZZXSDcAMIUZRIRfZcTG+P6Q1z5DLk2h0ryDkZJWjqwBsViKCM2Q
WbcJx3Q1rOI0TcqjKZSufafLhMMaHhXO4uhvV7wJxWIlIvSa0vfsMaWwE1N8ShaiwrSBed7trVim
CYDHrANzmX/nzsdStl/JNefIpi0b9ovLHM4Uwp1iFQkB1orcVMahm8WbYkm//Alzc+Z17+Jw2WjO
FEtp/BvTeOU2rdRNl3wgFuWoNq9fVzbtyK4DldwRC+mG9BUL87zb1cdSHjBzCltTMu8LvqG3F6aQ
3ojQ1NVqPGYePLSTs+kceFIs6dd1XSYe3tQ0xtE9t1+FYlFqCJurytktfdNEJxSLTpQITzPcEO19
57lKZvEUFY6ZO9c1okKkG0wBRjfY0scKmb6wlsfsEyhbxkAs6iLCr5eZfQrZ7BO4Kp8FsWiLCBvP
mt73bLpiCZtHOkEsutBcNGH6Ocz33ctbX+BmAA0nznvdAT7GynVWO0AsAODcFPotOYvbmmsZA7Go
4VWjJaeRLTnL8DcVEIuWiNCa1XI8lpzFO/EyF8TioK/Qqj5CU8djLaC9795fdHFALPYVS2prsOZE
1iiWULGyB6aQBuRPWLTOslV90BPVPBAL6QYAipXIEPK4QJsSArGIR4R9lp3Lbd1lbWWfWYxHhb+f
32DZuayJCsORYe+1/i4Qi6QhrBvMtexkJdZNCtF99aML7SAWOfxGKrDuZNctPFeuZ1cu28Ri28c6
ZiXrPVZe2ausj3Jgm1iWTixj9bMUCohFKCKs5XpdttqXQSwy6BdcPBOrqc8PYhGJCNsarD2h29rT
uV7rYVmRmY0Klb/be4+1Z7QyKgw3zZdvnYJiWY7RyhqLz+ix+hJPFLDLK3RCpw88CW0DxVIIuB8e
Atcp8UYslfJiNxNYqJvAnCD+O5mNDBM776rgpNp5f6NlkPEej/TQlcNsn+EKFv0qpWXSIdgCE0If
oyVPqFjOOZ1Sg8GgMPNHm2pN3fZvBO5jN4ElL9p/vlNhU5uTRIWLmkWjehW/SmJOSDJRocaoNjNJ
LDLAjH6cpxs6CPV0yKSuVwKxrIDURmhAuIfQBVc3g1hWRITNh9eSOTMpS5gvdPASFQqLaSzq8ljB
4ifs5q5ckcfZiwxZUyz/5Sbb+cGOw93sFZq5Tmg/sdUnEBVy7WORW9VEJnnZCohlJs7VETy5h+C5
fdsVEMvE2/bZBwienaRi7c7vA7HMQ0vpJpsqlnCkTQKxzIJ0sZrkczlEffe1+5sVEMskXPYyvB5h
tqjZxlZ5MeYdsLliEZ//3E26AOdYGqfMzHOFSjnpfo3rpJ/GunF9GMQyHN/b8w7hEpQECBdg5NeD
7EyozIoplO4n3kcoky6Ao3cnO5EhI4ql7N31NdJlIK5YQu+j6kkolqFwte4mXgYK+qCr2ck5IN0A
2NcUKiWn0FJzvuZmRqqCCVPYcomGUrhpKEQpK32GLBBLuuiloRgyDYVYe3gHG5EhAz6Wv7FqLxWK
RccI0toD+VAsQxAooyMWkumojqanmJAsFqJChY5JbDHmnTcfi5LJkenhlQJiZY+6N3D3x2O7BGJl
HRG+twFEikc9A6NJKfexlIeqd9NSVRT5WLXCIShWVujbSA2vaIkKw5HhJQnEygo1FD1Q76GnKK7q
zTCF3ADzvHOjWHSN8fbQVTeUG0OaFUtqPu7CrZ8Ek2UfUD07KcXDZvz7vV8DgZLBsevLH8AU6sJw
2W7wJ0VkOOUDsfTg3A8om2LNTVdxXE19IJYebPyAMgdLpqyCKo7DeecCGN3Ag2JJxdQVSaavlihe
bp1SYimNB6grk4fCemoBsTJDM0V9hPOg0BI2XZZArIwiwhH7TbqtLzJspNUY0um81/bdAGvSQmfj
OIiFqBBRIcBEVBiOc+g0hhT2FfqvvdRFY1WRn20mcQN1U9lnSKFiDW+gcw5bShWrKeADsdKB9IN6
OlvQQ2exXN6HaZyblDrnXbnr8L3w5zKLoWl8tII6H+sfD1SBKpnh9O0ULjuHdANgBx9LG6O3qtz0
Fk0JKSBWSux7lt7Wk+ktmrB1AMRKhaGBg/Q2nofeormaqIsMqXLetTd7j9LbesRXpkiB7pyCC1Cs
pHiq8m6KzQ3FiiUIE6MSiJUUB6geLEN1H7TreAVdBUK6AeBdsTr8aI6s6k8CsRLhXFsp3Q3nppxY
GxppujOpiQqVrYcpn7uP5qgwHBleXTUMYi09z/onKFcESsdjLeLm8/9Az3ootJhChf7HJ2TaC+ga
zEFUyCAw5p1BxWJh5nImeOUHsaIxtBO3uCGQ/pgWZlHhvGu/ecUBUhgSGVLTZ0iFYj1U5mSg0dws
MGtiNARizaMzwMQD9TILhXQNrtdArDmUtTIxh62HhUIKjmN0pNuQbkgbmOedLcWSFEaqysNKm3ZK
IJYgKDvWM9JezORHp2lYHIx4uiG4/hzshrE4tU4g32dIWrGkS5hizXAMtpGPDEkr1v+0smIJBXeA
lZLm/lbItbtivVLBjA7IzJRUyM9HuoEdYHQDM6ZQu5XLUFXRPoI01ncl3WdIlFjf/rNhhtqqJMBQ
YbtFwqNJY3wsdeHDDMw/t++ylyVxZ8sSko4MVyTilSCIovmulb/HWy4AJsFR/yDRNGletJuuWuqw
3zf2OtrfPBCevy4mKpwn1CzBxGgJQ2SIqDAbHyvaEqqRNzHyYjwU5qpKZq7EGsFKjokK5yNAZ9Rn
s6LC4LNHGWsmpqLCiLMROk2ZYpkP6dJGKJbpkeEujS5imZ9qUBqrXaw1k4c5YjlW3k/MGC41hapT
cKrBoCiYaQo/dTcw10zMWcKZ1v0rhVSaNEaxxPkX09NYmzBYxhJUE0s6oBMa4Md59zFZVW4mSy2F
7EMsX4/CYhPJTBJrM6HnDAkQy/+w18ViE3mYJJaj/g4itzEBH6s254dMNhGrzxXWFvyTLRRLGqhn
s4HYVCxB8AZIzEBDQLE0zCyDqNAUq49atxoEvCyrhyb7nuxFO1uO9z/5jHPFUnoKmG0dN7vEqtxo
uWZZ7GPVHshntnVYnm3m8UNW17u1ijU0MsFu43jYLbpQHbR6BhprFSuUQ9pzV459e7y48FO7KZbg
8zp4JhZxaCsL/n1D6aafX9eR+8eYd1pNIfkeQuWeVZ/d7VLOaO/p2JlxXvk1Xonl306cWX9w8ZPZ
N0fh9+0nIQFrR5NamMcq9BFfSXz6bE/4ffX707YjVu8D37BypgzrFKtzgLwpHP9q5P3KDR07uxln
ljfo49F51+6YGCdet45VEXJr97xps6gwfGv3v8ahYgWOkOeV4PxdxIMVL+nY2cM4r4S9rUg3mIXC
qc9vvzL61r7PdGR1MM87hcTyhyiZElL8k/M31qz8RE+2kIc8Vt1+qwbvWhQVFlZTMndf8JfTzmlN
V2EC7PNK2Py6VVPdWeNjnWO5j5AneL9nVWRoiSlU7qIgIgRmIX33X138ECsk5HPQJnz0FdZtq+CH
WIrg4qBJEBUi3QDFSnmfW3GbW+C81/r5aA+ZE151FPERFXYMfIWPBvFwQqyqLVZEhqabQu2OwA0B
oCoybG4tZ59YW8oOoSkpQ61gfpuYbQqVMkyxRh2aLJiODVGh/aJCS2CyYikcVZXM0bUoPraJ1bGD
o8bwcHQtow93mnwGU0c3aPKHn/HTGNcL+LmWrnd+eLGdXR9raylPESFfPlbd1PPMmsLOEFcRIV++
+/4zGrPEKmtyCQClcL1r7jP3SDcAjCmW5Oesqty8tX2Hj0ViKTu2ctYOMm/E2tBj4r1vWrrhvYpz
nLVDSYCzC+q+usq8RyvMUizOIkIuFUuYGJlkTbGUxtb1vDUDd4oltPfefZK1qFBBpgFRoRkArxiB
whKxtFo0GCPwP2gSs0wxhVtfyeewDfgcj2VWn6EZiuULcflAvczjRQn7z3SwQiz/w3z2EXq4JJbr
WIspvdEmpBt2banksgl4Go8Vhe7BfzZjZBY6oW3uYzGTblC4rSp+eTVpQp+h4abw/b8/jduVMUwX
/Mxwa2i0YvkCXjQUa5gY7afdx9Imf7obPhZzkLZfc9BNLOvXxbMOPM+P9VyN0e1msCnczPFcox5+
L03wGt5uSDdAsUyBkVGhsu4kz1XF33isGDfL4NGkRprC/n6F56rnOz9aNjJEK7H8j+I5QnbhanrM
0D5DA01h3rtH0T7sors95yqViiWNcr76hJtzZtXcZ2TPjoFRIe/D3BEVIt1gjmLxP7phLN8wcTDK
x+r8xinea53T8VjRkG+l34pqMEyNmbdgMAFJDPKx/H0buK91D/dXKDSkP5pUFUVRnf0givOfzFCs
vBf5jwgD/BOr+5kvLrSnyauZF6fqnOPHUpYYo1gdo1iPkAs8Kbxs0JHyjDnMIFKjfKB1U6bjZyL2
EFEhokJDEKHFzOvsh0QcMcIUKvaoS9kel+nPvM8wge9uBLH8efZglscexArt1NLlUiprZkBUWPiX
lbaocRvkscKR4cGc4TQiQ6caDIrz/JgNDw1XrI6ReovMOjWKpVLDAjNKUhNKa6VMURQX3XZxSUkS
K5a6mEtdTrE0+e2D1lRiNmtkGIEANSUxuU5e+uhCe9YlSRgVRnv6y0aFmsOqu5Oa+BQlWb4kCU1h
RqV1CACwBEnzWGHVQv0AaeccYv+bl0rZRMg+SqIzjFiBWw0wAytovxMAnogFXgFmOO9qxqEhAKQZ
FQJANshL6uOLsZ9IWsfF0tBhpOnwFOZGrpC2LTHFWCxNXtIfL4y4IZ7SiuoIoCKzRkd6T42vGwqK
EVWaFSzdo9ArdlokTWJR4omJKAQrLYIEKWAKQCwAxAJALMDmSJxuECP5iBmXX1TJ+4mLpQGS1A0l
xYgqDTLvAEwhAGIBIBYAgFgAiAWAWAAAYgEgFgBiAQCIBYBYAIgFACAWAGIBIBYAGIP/B/+ocWTi
1WtpAAAAAElFTkSuQmCC
</FILE>
</FIGURE>
<FIGURE FILENAME="Funnel plot.png" FILE_TYPE="PNG" ID="FIG-20" MODIFIED="2023-01-04 20:16:04 +0800" MODIFIED_BY="[Empty name]" NO="20" REF_ID="CMP-002.04" SETTINGS="SHOW_CI_LINES:YES;SHOW_STUDY_NAMES:NO;SHOW_EFFECT_ESTIMATE:YES;DISTINGUISH_SUBGROUPS:YES;SHOW_AUTOGENERATED_NUM_FOR_STUDY_NAMES:NO;" SHORT_VERSION_FIGURE="YES" TYPE="FUNNEL_PLOT">
<CAPTION>
<P>Funnel plot of comparison: 2 Any thrombosis, outcome: 2.4 Pulmonary embolism.</P>
</CAPTION>
<FILE>iVBORw0KGgoAAAANSUhEUgAAAlgAAAGQCAMAAABF6+6qAAADAFBMVEUAAADAAAAAwAAAAMDg4ADA
AMAAwMD/gADAwMD/gICA/4CAgP/g4OBAAAAAQAAAAECAgID///8AAAALCwsWFhYhISEsLCw3NzdC
QkJNTU1YWFhjY2Nubm55eXmEhISPj4+ampqlpaWwsLC7u7vGxsbR0dHc3Nzn5+cAAAAAADMAAGYA
AJkAAMwAAP8AMwAAMzMAM2YAM5kAM8wAM/8AZgAAZjMAZmYAZpkAZswAZv8AmQAAmTMAmWYAmZkA
mcwAmf8AzAAAzDMAzGYAzJkAzMwAzP8A/wAA/zMA/2YA/5kA/8wA//8zAAAzADMzAGYzAJkzAMwz
AP8zMwAzMzMzM2YzM5kzM8wzM/8zZgAzZjMzZmYzZpkzZswzZv8zmQAzmTMzmWYzmZkzmcwzmf8z
zAAzzDMzzGYzzJkzzMwzzP8z/wAz/zMz/2Yz/5kz/8wz//9mAABmADNmAGZmAJlmAMxmAP9mMwBm
MzNmM2ZmM5lmM8xmM/9mZgBmZjNmZmZmZplmZsxmZv9mmQBmmTNmmWZmmZlmmcxmmf9mzABmzDNm
zGZmzJlmzMxmzP9m/wBm/zNm/2Zm/5lm/8xm//+ZAACZADOZAGaZAJmZAMyZAP+ZMwCZMzOZM2aZ
M5mZM8yZM/+ZZgCZZjOZZmaZZpmZZsyZZv+ZmQCZmTOZmWaZmZmZmcyZmf+ZzACZzDOZzGaZzJmZ
zMyZzP+Z/wCZ/zOZ/2aZ/5mZ/8yZ///MAADMADPMAGbMAJnMAMzMAP/MMwDMMzPMM2bMM5nMM8zM
M//MZgDMZjPMZmbMZpnMZszMZv/MmQDMmTPMmWbMmZnMmczMmf/MzADMzDPMzGbMzJnMzMzMzP/M
/wDM/zPM/2bM/5nM/8zM////AAD/ADP/AGb/AJn/AMz/AP//MwD/MzP/M2b/M5n/M8z/M///ZgD/
ZjP/Zmb/Zpn/Zsz/Zv//mQD/mTP/mWb/mZn/mcz/mf//zAD/zDP/zGb/zJn/zMz/zP///wD//zP/
/2b//5n//8z///9BjlLGAAAXr0lEQVR42u1dDWxbVZZ+buwUp0mYZ8hsd4zYUYmKnEqoVVcFtKDV
bFvtiA5dqBq1q8BCACWa1c4ELQNDNkw9SRWm2VYVP7tCcaExLdlZRHe3E/5GA8kwg2cAqxB2ofHS
FgYxymymKc9Qe1LHb1qvEyeN49iun33ffefe932C2LXfz333fj7nfOf+OVQFANhjGaoAALEAEAsA
sQCAOZylHhhN/69mXmbfKFE1qi45JnOEqiwcmP4sCoEAYhXklTr3R83+IBdq5vPZ79TMUSqYBVdY
BqLRaOZlzkRlOBVFxcJiGYCaY8Eu2qeZ/4qdB5MFYhXkhpIVO6kFDsgNyhQQCsQqwVplx1ilnABD
hRirFFFoGIi1QKyKEc3iEiwV4CzEErV4jDUXj6uZI2dzCgsHqjlRO4gGYmVrvXyKUM35aOnHiz4B
o+AKK4mfommo+SOxqFQGSwNjSoRDLWKxojlWyPaYWP/W1aiFklDlzvNhwp35351GQk3/QT1loB9/
950+VANXVWgHBN53JGtRDSAWY4Sfez3Su0lHRYBYbHH1PS7fhntiqIiyg/fsPBZyUAA7i6WqoNOS
wD009yYUQmXAFbLD947PvTnejWwWiMVOEY41p/960/+3N0IZgljMFOFOv0erdaWc9YrSuhnO8JKo
ulTyM4Hs6Axqws/qjzm+uGLC5Trd2PXGO6iRslRhtkBEGD8LTflq7RfK2XrdnX7RPKgQEIsRas+f
S8dY40p9MoHKQIzFBh16OiaY0YLjivL5+pncQwcqBcRioAhjijL5QeYfsbfSf1xjSVQLXGGlivB7
wy5FccYyMka/7PzFzwCowgrg/HH1TIz1jRNVijemLHPPdEMfOLnlGAbQwBVWpAer4zMvZ3/tTjWk
9NTyj2c/rV5Th6qBK2QC9dz6TyeWr5hETYBYDOyVkp2zOltf8CsAMZYR7Nazs+yrskdjnf3V2yAQ
YqwyFWGiOfuf49n/aO1BnyFcYZnY/HJ14S8Dg3s3gEKwWGWgX4kX+bZtLTqjQayysO7w4vjcu/jr
fetQRXCFLPC136EOYLEqRnBiye8w9wM9iGoCsQxCG7gi96NI7gejBzHPMC+QxyqMs/+2RBGuyp1V
eKBL/wQsgsUyguHPlirC8aXKsOlJVBWIZcQR7jlaUo9N5xBmg0EVGmKWh+1xIBaIlQ+603mm4U/G
URFwhZUgnDuovaGm5o3an6fc+fxeB/oMYbFKRG4foe5e8WX6xTtRn2c5zMALvegzhMUqBUv6CJ2u
GV4pkdrmPEe3VaPPMBfIY+VD6IHHr80hVv3UzMuq1Ml8vdJjH/7kWXAJFuvSePimnA/O/N/sy/iJ
SL7DXbs+Q50hxioHzp/fnIm1Zid/AbBYZSCf8FuxMfPpFdVGzgKxgCx0BZZ+9qWrof5KTfdO/aLA
ScEdYBaC9+KKMOTPMxVVn3Kde+jyFWcOFjjrqO/8S6ATLFZhTOx5JW8fjXv6j+ofHYXn1T+zB2lS
WKwiiNz7SuEvx5cX/Gqf4yQG0MBiFUZne5EvfcX0sx+Vh3QDAIvFNdOQrEjb9YdRhXNwogqy8cKW
ik4fwnJssFj5EOrpLD5qz1v8/KNQhiBWPkfY/fBfFT8iVfxr1647kSYFsZZgTLn+UlrnEt+3Nw6h
GkGsXNz0/KXG60UudYnn70Y1Zn6CSDcYgRdj3mGxjOLJwKWPKYFXQcwzBLGyoe9pZXKdb+6HMlTQ
V7igCCNtrzC50L6+p7BQN4i1kEgY95dAB28JO0K/9Nd/UwViIfM+h2u2lzKhOVXKpXrXtqM+oQqh
ChG8mxi5l3hchPH1QCy5Efr6RGkH+krk1ddDIBYw00e4srQjS/SErl223+kexEqjtrGF8RXbG3tA
LNsjnHiC+RJXre+FQCy7Y8P/lLynpbfkaz7aZO9KRbrBELDOOyxWyYowaOR3aODYoK2dIbp0fnut
gRnMReYVLsEvT9i5z9D2FiugNBs42mfgWK2xFq7QvopwZ68RRWioR6d3i42dod2D9441bSZaw+OP
g1hQhQBcoWXwogpArBKwxegohJTB4/XNGohlQ0UYjxk8w2HweJdSC2LZTxE+N2a0jzBi9B69m0Ig
ls2gdd0wafQcn9ETNtxh0wE0drZYLz9s+BTjI5PbXq6zZeUi3QDAYjF1hPyGpYft6Axt2wk9/efH
yjjLGyvjJOev3obFso0i7ClrNHKqnJN6R22oDG0aY2k7msvqIyxvXmFgcK/t9jO0qcV6oWl7WedF
yjqrbe2o7WrYplPsm5PlTZ/wlTcTutN+u85lu8KooqgX3118i3QDUJkrjKqqOr/hcfqtxA8d4D8D
Xg/Yl1iyB+wLinAwxv2esedspgyzXOEMnTKUmveEFzdsl4touTvUm64KM8rwvzx2IlZ+VTjnFNUZ
j6jK5hb7q+Nln5sq+8y22kFbWayszPtMjj2TZ3crCxl3+TLvqaP7yj63vnwnOnbBVrPB8rrC7DgL
qjAbZ+tRB5UE7xI/cGUdwr6KzrbT3mBZrtAdTSRmjJZ7/p2MrjD02LFKTq9MTn566KAtLVYmSlcV
idNY4e51Ft69ucs+Nstmw2au+81+C+/+4m3nXrV3ukFWhPY8U9kFKpxX2GmfXStsNrrh0MrKzk9V
dvrKp+2YbsgPpBsWWSys8w6LtTRyr3zseaTiK2g2GQBvp+D9U8eLlV5iVcXd175d9kjA24hY/coj
FV+j8mERR28dt4UytI8r1Pc0kyiH3x7K0D7B+5Z/3EijIJ71r8FiSYRnWPCKxfpY2mFYLKQbcoB1
3hG8L8401LzKRIvVMxnUrF3VfQDEkoJY14XvY3IdI+u8F0bf6g/eQYwlA0L7O9lcyMfmMp1DI4ix
JIixtB3bie3SPHzfu5JPrbCFxRpraiZWoo1bx2CxoHAAWKx8jpDhtbxEywViWYDBJLtrpdhdKtAN
YgmuCB3sLsbwUluPSN1nKH0eS/uHtlfYXY1NHmsW+05PfFQFiyUsehpZKkIfw2u5mx6EKxQXh1pZ
JoyYjkz2H5K43pFuAGCxjONN4uW7EsQSUxHunGB7Qcb7FWp1IyCWiIqwe9dKtldMsb2c5+l7NRBL
PNQ2su4jdDC+3satPSCWcAhveoL1EIII6zL635M0TSq1Kgwz3w+C/Uzo8AYQCwDgCpWGpCAFTYZA
LJEU4drzgpT0vJSb+0pLrNpGM3rPvSZc093YA2IJg9DmVjMumzLjolLuZyhr8J4MtplxWXPWxwpM
fwfEsjewzru9XaFp0bBPuBKDWCxbaYdZ+8aZtVKkvkMDsQRQhEpMsBK7GrtBLPqKcNPzwk0zbh0N
Inin7ghvf63arGubt2pycECu/QxltFitpvHKnDzWLO5ulasRkG4gYrGgCqk7QlOz2BEzLx6USRlK
N2F191fMXNNslZly889++TYsFllFuLnFzMub6gn9x4MgFlVH2N0i7ohMT8uAPPsZSuYKVzHYfcI6
HL3t/EuwWCTR3mnu9b3mXt7fLE1LIN1gCFjn3ZYWy/zR4w6zbxBKglj0FOGm682+RcTsGzRtCoJY
1BRh1+sus+/hM/sGnju2yaEMJVKFibj5W0yaPxznxe8fOwaLRUuHHJVieMDDv5WiZweqEIDFKgY+
kYlXomcBsUpqiy4ut0lxuctACMQiowj55KwdXO7S0iW+zZJEFfLqI2S4znsRHLxN/P0M5bBYoT2d
fG7k43Mbv/j7GcpBrOr4Sj434jQy2RNfK3qTIN0AwGIVcoS6hA2jh0AsyxXhILd7ebndafA6sZWh
BKrwqupObveq4zZ3/+hDYitD8S1WaP8+jiEpv1t1DvXDYlmJ35/iODaOTx5rFvtefOYkLJaFOMxz
MICP471uPox0AwDI5Qq1xKt98jaOlnjyAIhlCVZNbpP4V993g7jKUOwYi1sf4Ty8fG/nHxO2z1Do
GEvbsb2d7x15zytsqH1X0PHWTpEN1qmt7bx/h5zvNzk+BotlB2CddxvEWJoFs1l89nhM81Rh1E1f
FSZ+wV8yWbDM925dSGWY32JFBSj5m0f2KXaANhSQJsaKqguRFdUYS9vxrmYLYinnmk64xCt1Xlfo
nnOA0UQioaT/p+gOpy//iQU5d68FvtB1118IuDZp0eBdTSPzhx4GW61I8KSseFT/oHi8KpRuoO8K
rQHWeZc83TBsUXwVsea22jCIxQWh+yy6sc+i+94nXJ+hkK6Qfx+h1biyTjRlWCBBuvApRUWYaHjE
XrxSpoRThiK6wvBxv+1iYf9xwSZPCtkJrVk2lMQ6VRjeAGJJDKzzLq8rHLnfyt+hhfe+fwTEMtMN
/uhWC+8esfDeP7pXA7HMQ0/jOgvv7rPw3u5v9oBYpiE42mrlIHBLe3R6RdrPUDRiJVvF3Y+wUnha
pqEKAahCgTBhdQG8tq8BKYml3Wh1+jll8f31G0VRhkJNsd99x3sWl6A+ZnFznRZlaoVIFit4S6/V
RYhYXYD4mCBrkwoUvGu3t95teYxl+QjSEIddGe2mCkM3QWyla6HJA2IBSDeQV4T9aKw5BEQYmiWM
Kpwep7CjrTdGoBBX/akAq96KYrFCoy0UipGiUIjeeBDEYoRwdwuJyN1BoRCeVgF2uheEWLGm7STK
ESFRirt/MApiscFGPw2N7aNRHX76s9+QbgDsa7E63kRD5YqZ+0EsBopwDZiUg6YPgyBWhdC67iHT
ieGlUhDPD4krQwESpDz3I7wU6mJUSnLQUUd6AI0AFqud0IR6B52ixPeSHvMHVWgIWOddGotFa1yb
j1RpwiBW+bzqJmXwaa0U2RUEscr9TXa3CLpJEQ/4B+jaLOKq8LqqTvCnsDI8SVcZ0rZYI/uJ8cpL
qzjxIbKr3tLeVm7tiZW0CpSiVRyPvo5q0yHdYMxiYZ13CVxhsIFckSLkSqSHQCyD0Ab2kiuTj1yJ
3umiObWCsCvsUB6HR7k0kh1PwWIZwfDYPrCmFGV4iuR+hnTzWOrPpsGaEtAXW0kxmQVVCFVoO1VI
EClUgdjECm+m2QvmIFkqjWBtEY2xrqu6j2QTji8nGWbd+gG5MIumxSLXRzgPH81i+cfI9RmSDN61
9U9vRJRiBPT2MyRpsU49DF4Zw5lOapPukW4A7GKxwoTXMvfSLdoELWVIUBU636I7YY7OvMIleHT5
z/pgsYpg+KeE+wgddIsWP/UCYqwi0Fcfuplu61GeV0hLGZJzhQ9cS3ntp1V0XaEytdtJaG1Scq5w
L+kd6kn3QbcchSsEkG7giv4wmqQCEFoMnxaxQnsaabeclziz9pAZTUrKFdLvI/za72iXj44yJKUK
E9f+PXGLUB+jXb6pu77yCVxhLsJjfuK8IjivMAf+RiKr80AVGouxMOZdPIslwm7Hi3il1V4ddRJM
xWsgVjaGewT7TepfvfDRydj0ZdR+EPeT6DMkE7zrv3/GJRSvtMdqY64DrtP//FSCVsE+Dk9WIca6
iG9dI8KE+qwYq/b8uYxQTBIjltIR+Xfrl0Gk4goD034BeJU9r9Az5wI/T5JThqkjiLHm0eQXYwvt
hbf//UHmlV5my+Mn0H+BdIMhZI3HcsYy0ad+2XnUC1WLFdIEqa6seYUrvpVZmMpJcQ6rpoNYM9Vw
57WCECsrj/Xlr92pBk1PLf+YYDnrVlvNLBKuUNAl1tRzScWxfMUkxbIlH3oMFiv0vl9EXinRxIUL
56dI8kqJjwatLQCFBOnHvaJ4QsUbE6Sgfd3b/mDpbDAKrlATZ1cT6uOxshDegBhLHGB0gzAxlp4U
qboiIhU2qduZWA8+KFJb+UQq7IO3aESIFb34Jg0+9w+OtojUVkJ5Qr9yhAaxsrikqnxCq/C21g0K
YA48/p3WzabLSjdE1fnUQnbAbm664T8SL4IApuGgo+UQCVU4T6gZ06VmmzAoQ6hCJsF72hNGMy9q
5o850ISrLvHWedcoEYuXgeoeEa2ZHKIVeOTvbJhuCL2/VrR2iohW4LWJICFi8Uk1aF2twu1Q7xOt
wJ4fbrNmp8xFndCzCjDqVtzRREI1XRUmVoq3Q31MuBIfdNQcs9xiqfN/uKSx1mA/Qh6IW7MfOTqh
AbmC96CQ1eUVstRBGxErOKCJ2ERi7lc4GLANscLbWjwiNpFDSGL5d/JXhhYNTa75y0eEbCKa+xWW
oAy571phjcUaGeoUklfi5bEyqD71vk1Uoe5SAI7gX98WxVjglez1bQWxgsNoae4YDkpPLG1gubDN
4xW25HUDfEeTWqAKE4efFbd5YqKW/EDXq1z7DPlbrOGxuLgOxSFu0ds+5rofCn9VmPROits6TPYr
1A4/MNlQc5a7MkxVS+0Kq6YEDoFZ7FfY0PPG6/+66xsTpznnLKu4LnnL2xVqitBgMJdCW103dbPH
/VP9PQt0k7TECt8uOLMqx+HRL2ZeXDXf4s+r2/kpQ86usOaw7Uf3vf76wOxr/R+4D5XoO8lvp3u+
FmtkSHCDxSCPNbkm8/rRGf7Fj5/iNumeqyrUV8cnxSYWg/Wxro5nflzhGy7wL39DLa/9DLm6wi+v
f0pwP8Zgv8LUucSsPPux04JVhqb+8wlOvhBj3g2BRR6rZvpffnCi7unvTkndE8/RYoXvOih8dbHI
Y+mXf/G/368fiVnEq1A/l3wWR4vVsbdaASxHsqOXx6hwfqpweMyBViWA6lNc9jPkZrHEV4SyQF/N
Qxlyi7HOfz4tQaN4Y+I/Q1Xf6rfNv4uT1+PEFY8ExEpJ8AxKs8JhOxSkG4xZLKzoRyt47wjLUV0R
OR5D75CEWIGhRjlaxCfHY8SGnpTCFeqrY2cUgBAaqj81WRlysVi3bAWvaGHyN2bvWsGDWFqTH01J
DNVNUIVQhVCF+Q2WRNWVkuhZdMGJ1X+nRI0hU3fn7abOMzS9S0eP7D8oT2OML5fnWY5HJqsEJtbW
G9sl+pWvisnzLFW7Lxwzbzip2a4wkJRKEUoVu3+n0cSpFWZ3Qjf5PQpAFGbuQYp0AyCgKwyFJasu
r2TPo5u2/5qprlBbH5esIVKSPY9yr1mrk5qqCj+8cUSydqiPyfU8Vae3fCKeKwzEpesjjMj2QPHG
pHDE0gZ7pVOEPtkeyNOy2ZwuNzNVoYZMgwAwqZWQbgDEcoUchlUDbNChi0Ss2/bK2AZeGR9qzRaB
iBVMxmVsg5SMD9V2TUAYYoW3ydlHKOfyE62D7HtITArer3y0TcomYLLOOz0Er7kZqtDaGAtj3q10
hfIuuS0vr1i3mSl9hR9+91X8ZMVCfw/j0aRmWKxgrAUtJRiaFcbLsZlArPC2e6Tty/HK+mAe/9+y
3enehOD929WPS/vDZrDOO1UERpmulW6Cxbpe4gn1Ei+juv166hZLZkiaxzIBrC2WFpC6unxSP11A
o0usIy9IvW+c3PnR0SNkiRXeiXmE4qJ1kJ0yZJwgdb77LNpHWBz4p9eY7WfI1mKFTsXlrnqv3I/X
fOp9oqpQ9mHuEuexGLcf0g3GLBZGN5QaFDG8VnC6Xfbqikifx+pXSmzEqKKomRcl8860GEsfWCP9
79An/ROuK7HPMKqq6iypVHX+nVmu8NuPYz9CCRAYLWWecYYW6b8X35hmsfplV4Q2QdtntcTSDa8g
NSoFjgYNHR6dgQpVCFXIBItcYT6OsLJYmj3qM2WPxzQ4GyxP7M6KWGGnPZhlj22ttQdDJXGpmDdj
1FdYE95niyqXaZ33wugroc/QHU0k1Hl+uKNucyxW/xgHRRglUOU+MiUxtU7aS9jpXlVn7VXGaKlL
SpI/eI8u5FJLCd757ItOR0bIXxLjLZpbkmX5D8qXSy0M12GXAsgE1+FKF1stmG6YZyDsBEpSTkmK
EiuKny5Qcs5h8T+dxQio4teJkpQpI5bhpwaYgWXUfwmATMQCrwAzVGE0TzAGABUTCwAqhbNgjK8u
fmeldzTYEWATLTY3csVq37KoGAulcRY8eGHMqdUprawhPyQyazTSe9HcuiFQjKzSLBPpNwp7JU6L
lEgsIpGYikKI0iJIkAKmAMQCQCwAxAJsjvzpBjWTj0iH/GrU+jhxoTRAgbohUoys0iDzDsAVAiAW
AGIBAIgFgFgAiAUAIBYAYgEgFgCAWACIBYBYAABiASAWAGIBABv8P6D1fWjlaHEtAAAAAElFTkSu
QmCC
</FILE>
</FIGURE>
<FIGURE FILENAME="Funnel plot.png" FILE_TYPE="PNG" ID="FIG-21" MODIFIED="2025-03-16 12:13:25 +0800" MODIFIED_BY="[Empty name]" NO="21" REF_ID="CMP-002.05" SETTINGS="SHOW_CI_LINES:YES;SHOW_STUDY_NAMES:NO;SHOW_EFFECT_ESTIMATE:YES;DISTINGUISH_SUBGROUPS:YES;SHOW_AUTOGENERATED_NUM_FOR_STUDY_NAMES:NO;" SHORT_VERSION_FIGURE="YES" TYPE="FUNNEL_PLOT">
<CAPTION>
<P>Funnel plot of comparison: 2 Any thrombosis, outcome: 2.5 Myocardial infarction.</P>
</CAPTION>
<FILE>iVBORw0KGgoAAAANSUhEUgAAAlgAAAGQCAMAAABF6+6qAAADAFBMVEUAAADAAAAAwAAAAMDg4ADA
AMAAwMD/gADAwMD/gICA/4CAgP/g4OBAAAAAQAAAAECAgID///8AAAALCwsWFhYhISEsLCw3NzdC
QkJNTU1YWFhjY2Nubm55eXmEhISPj4+ampqlpaWwsLC7u7vGxsbR0dHc3Nzn5+cAAAAAADMAAGYA
AJkAAMwAAP8AMwAAMzMAM2YAM5kAM8wAM/8AZgAAZjMAZmYAZpkAZswAZv8AmQAAmTMAmWYAmZkA
mcwAmf8AzAAAzDMAzGYAzJkAzMwAzP8A/wAA/zMA/2YA/5kA/8wA//8zAAAzADMzAGYzAJkzAMwz
AP8zMwAzMzMzM2YzM5kzM8wzM/8zZgAzZjMzZmYzZpkzZswzZv8zmQAzmTMzmWYzmZkzmcwzmf8z
zAAzzDMzzGYzzJkzzMwzzP8z/wAz/zMz/2Yz/5kz/8wz//9mAABmADNmAGZmAJlmAMxmAP9mMwBm
MzNmM2ZmM5lmM8xmM/9mZgBmZjNmZmZmZplmZsxmZv9mmQBmmTNmmWZmmZlmmcxmmf9mzABmzDNm
zGZmzJlmzMxmzP9m/wBm/zNm/2Zm/5lm/8xm//+ZAACZADOZAGaZAJmZAMyZAP+ZMwCZMzOZM2aZ
M5mZM8yZM/+ZZgCZZjOZZmaZZpmZZsyZZv+ZmQCZmTOZmWaZmZmZmcyZmf+ZzACZzDOZzGaZzJmZ
zMyZzP+Z/wCZ/zOZ/2aZ/5mZ/8yZ///MAADMADPMAGbMAJnMAMzMAP/MMwDMMzPMM2bMM5nMM8zM
M//MZgDMZjPMZmbMZpnMZszMZv/MmQDMmTPMmWbMmZnMmczMmf/MzADMzDPMzGbMzJnMzMzMzP/M
/wDM/zPM/2bM/5nM/8zM////AAD/ADP/AGb/AJn/AMz/AP//MwD/MzP/M2b/M5n/M8z/M///ZgD/
ZjP/Zmb/Zpn/Zsz/Zv//mQD/mTP/mWb/mZn/mcz/mf//zAD/zDP/zGb/zJn/zMz/zP///wD//zP/
/2b//5n//8z///9BjlLGAAAJv0lEQVR42u3dTW9bWR3HcadxHtw8ccqkI4FgwS4SK5BGI42QkGDZ
WfEmWPIK2I+ENGIxSCwQC94Au+FhRlM2gNiNEDAVYjeF0TT1aZJpntw2JLmO7SR2YvveM3F8Pl+1
vc7tbXR68s3//O8vx/ZMqAHVc8cUgFggFogFVE592Avj8e9QHE4f1GKI4dI1xRWh1r3w+Fx0g0Cs
gV6F9h+h98RFQnH+9O9CcVVglqVwDGKMxaFdogqnoolVsUYgXKhgnfp08uuqf6dkEWugG7We3ikM
uOBiU1YjFLGGqFa9PdYw/0Ch0mMNc1M4MnotYpUm9rikUqE+yJJwdY/V7sdDceVpptC9MFzo2olG
rN57vX53hOHCqcunz51hFLFG7p/C+XUw9C9NUcHKkplwRcWKF6oQjtleNQdlK1bQH11m47E5+DLv
CrPhX6aAWCAWMuixQtSvD0TvXqJ5ZxUshSDWNLBtCoiVgg1TQKwUyLGIBWKBWJkjxyIWiAViZY4c
i1hJkGMRKwlyLGKBWCBW5sixiAVigViZI8ciVhLkWMRKghyLWCAWiJU5cixigVggVubIsYiVBDkW
sZIgxyIWiAViZY4ci1ggFoiVOXIsYiVBjkWsJMixiAVigViZI8ciFogFYmWOHItYSZBjESsJcixi
gVggVubIsYgFYoFYmSPHIlYVtFZn4+xazwk5FrEqYL1xGJYf7t1tds7IsYZi5rr3FY9Zv/F46+7d
reND8+1/xs5S6LaQWKU5auyfHtf2D4hlKayO+h+L4ycvO6d4RawKKtabxXHhibmwFFbI7MPvFb3W
4kuuqFjVsfSDvxVL4nznlBxLxarCrP2lRwsrX93dmzs78/XHrCFWee49f/3j1+b/9EbNXSGxkkIs
PRaIdXtQsIgFYoFYuTfvpoBYKbAfi1hJsB+LWCAWiJU5cixigVggVubIsYiVBDkWsZIgxyIWiIUp
o97zONZqofOoZudof+RYo4p1sgn5bCMyq5BgKbTPHVUuhZcWxWhZvIwnU5QQq70oBtXrMhueVzj2
UsilK5BjjS8WkKZ5Ny+orscK8ay5CtFyOBC9+1DMNrqPG42TDxqdR6fsN0zSKDS/9uHTleUDYl3n
DbFGovWX33zw3k/n5j9/J/OJ8KIgo3JljtVaXHl2cvjG/jPNO0biyv1Yv5g/FWpudz/3aVKxKq1Y
9Z1Gu3Ll/tKSKlalPNkrjjubKpaKpWKpWBPAlTnW3a+0To9hoUYsVFjOZheP1put5cMtYqFKdj9q
NGe+/+r5nB5Lj1VhjwUVa1w8r5BYSbAfi1ggFoiVOXp3YoFYIFbmeH0sYiVBjkWsJMixiAVigViZ
I8ciFogFYmWOHItYSZBjESsJcixigVggVubIsYgFYoFYmSPHIlYS5FjESoIci1ggFoiVOXIsYoFY
IFbmyLGIlQQ5FrGSIMciFogFYmWOHItYIBaIlTlyLGIlQY5FrCTIsYgFYoFYmSPHIhaIBWJljhyL
WEmQYxErCXIsYoFYIFbmyLGIBWKBWJkjxyJWEuRYxEqCHItYIBaIlTlyLGKBWCBW5sixiJUEORax
kiDHIhaIhTzEimZmEHKsEmLxCinEisHEoBz1fidDb+GKPSdQq21bC8cWq1cw1esCG4/NgbvCBMix
iAVigViZo3cvI5aOHSoWiDUF2I9FrCTYj0WsJMixiAVigViZI8ciFogFYmWOHItYSZBjESsJcixi
gVggVubIsYgFYoFYmSPHIlYS5FjESoIci1ggFoiVOXIsYoFYIFbmyLGIlQQ5FrGSIMciFogFYmWO
HItYIBaIlTlyLGIlQY5FrCTIsYgFYoFYmSPHIhaIBWJljhyLWEmQYxErCXIsYoFYIFbmyLGIBWKB
WJkjxyJWEuRYxEqCHItYIBaIlTlyLGKBWCBW5sixiJUEORaxkiDHIhaIBWJlTjfHai5/M9bFWsSq
mNb9V4/+vXOw2DQVxKqQZmN5t/FG478vvmUu+jATrrkgBpN0ju324rf8cq9YGg/3TYqKVZ6zHOte
ewl8emhOiFUBZznWx38vjjumxFJY5VJY32kUPfziS5OiYlXH0oNWIdiCuSBWBZwFV1t/bhytN1tH
C/8xJ5bCSgl7h7WZhaUnZqIPdVMwNvHkj91dE2EprKR5NwXESoH9WMRKgv1YxAKxMM13hZ1o4eR+
R8zQHxuwRhYrdh+yCpUthd0oVCiKCitWOFe7wlkJsyyeZ9taOHKP1evYSdUKqtdlNh6bg3HvCrl0
BXKs8cUCkogVzQsq77GOm6oQLYcD0bsPhf1Y0GOBWNOL/VjESoL9WMRKghyLWCAWiJU5cixigVgg
VubIsYiVBDkWsZIgxyJWH5o/r9/sKx0/PZqNb61N/0TPNq65YL8xTf/d1rsPP3jvl9/97PN3xv4U
B6VeD2v9V60P31397XyJAdwO8to203z7H89O9Gr87oc3JHZjaetkHOurkVhT9L9dOipedGj1rfdv
ZgCrreKlltf2D/RYU8TB74vjwh9uaADPl4rjJy8079PEkzeL46PN8T9HqRxr839tszeJNU3cf704
rjwY/3OUyrEe/LVdOtenfarz6rFWD76YOzkuHz0fv2KVCSvW9j6719triRumpMdamHl1/9Mfffv9
ndmbiRsOFj/aWvn0Jz87+mJ2ysXK7Vk64TsPN19bfDZXoscqF6/++scvNje2t+ZqxKoBmncQC8RC
t8cyBcRKgf1YxEqC/VjEArFArMzxvEJigVggVubIsYiVBDkWsZIgxyIWiAViZY4ci1ggFoiVOXIs
YiVBjkWsJMixiAVigViZI8ciFogFYmWOHItYSZBjESsJcixigVggVubIsYgFYoFYmSPHIlYS5FjE
SoIci1ggFoiVOXIsYoFYIFbmyLGIlQQ5FrGSIMcairopwFjEWi0Uh1rxiFiowqvQfsvBcPaRpbAc
cqyOSSHqsaDHwm3rtfRYVbBtLTxH6P/2zpbCUZFjXXYrEqs8cqyOS1e9Eb2lEGObFbof3Oa4IRrJ
JI0khNBt28OlkdQHjTf4puyP3n0o+ooVw9XrJ3AddwbcQQKlmBkk0WnVMj8Yuuca7q6w8/PFyVkS
jWSiR3J77wpx63ssrTvSiMUrpGjeo1tDpLorBMpQH9jjh/OPbnJ17PlBwEQs0pPRKRSjuPEfkpwb
Rnc09YEXx9D7KN7w0Ntfy4lI1iYj3osX52YChtEzmju36XtUvbo9X5EhxZqQTiwYxG35ighIkQRi
gVggFjKnf9zQ3tB83PKHCdhM2h0NBszNhAyjZzSSd1gKQSwQCyAWiAViAcQCsUAsgFggFogFEAvE
ArGAavg/UAfm5QmdSlAAAAAASUVORK5CYII=
</FILE>
</FIGURE>
<FIGURE FILENAME="Funnel plot.png" FILE_TYPE="PNG" ID="FIG-22" MODIFIED="2023-01-04 20:16:27 +0800" MODIFIED_BY="[Empty name]" NO="22" REF_ID="CMP-003.01" SETTINGS="SHOW_CI_LINES:YES;SHOW_STUDY_NAMES:NO;SHOW_EFFECT_ESTIMATE:YES;DISTINGUISH_SUBGROUPS:YES;SHOW_AUTOGENERATED_NUM_FOR_STUDY_NAMES:NO;" SHORT_VERSION_FIGURE="YES" TYPE="FUNNEL_PLOT">
<CAPTION>
<P>Funnel plot of comparison: 3 High-flow oxygen or ventilation, outcome: 3.1 High-flow oxygen or ventilation.</P>
</CAPTION>
<FILE>iVBORw0KGgoAAAANSUhEUgAAAlgAAAGQCAMAAABF6+6qAAADAFBMVEUAAADAAAAAwAAAAMDg4ADA
AMAAwMD/gADAwMD/gICA/4CAgP/g4OBAAAAAQAAAAECAgID///8AAAALCwsWFhYhISEsLCw3NzdC
QkJNTU1YWFhjY2Nubm55eXmEhISPj4+ampqlpaWwsLC7u7vGxsbR0dHc3Nzn5+cAAAAAADMAAGYA
AJkAAMwAAP8AMwAAMzMAM2YAM5kAM8wAM/8AZgAAZjMAZmYAZpkAZswAZv8AmQAAmTMAmWYAmZkA
mcwAmf8AzAAAzDMAzGYAzJkAzMwAzP8A/wAA/zMA/2YA/5kA/8wA//8zAAAzADMzAGYzAJkzAMwz
AP8zMwAzMzMzM2YzM5kzM8wzM/8zZgAzZjMzZmYzZpkzZswzZv8zmQAzmTMzmWYzmZkzmcwzmf8z
zAAzzDMzzGYzzJkzzMwzzP8z/wAz/zMz/2Yz/5kz/8wz//9mAABmADNmAGZmAJlmAMxmAP9mMwBm
MzNmM2ZmM5lmM8xmM/9mZgBmZjNmZmZmZplmZsxmZv9mmQBmmTNmmWZmmZlmmcxmmf9mzABmzDNm
zGZmzJlmzMxmzP9m/wBm/zNm/2Zm/5lm/8xm//+ZAACZADOZAGaZAJmZAMyZAP+ZMwCZMzOZM2aZ
M5mZM8yZM/+ZZgCZZjOZZmaZZpmZZsyZZv+ZmQCZmTOZmWaZmZmZmcyZmf+ZzACZzDOZzGaZzJmZ
zMyZzP+Z/wCZ/zOZ/2aZ/5mZ/8yZ///MAADMADPMAGbMAJnMAMzMAP/MMwDMMzPMM2bMM5nMM8zM
M//MZgDMZjPMZmbMZpnMZszMZv/MmQDMmTPMmWbMmZnMmczMmf/MzADMzDPMzGbMzJnMzMzMzP/M
/wDM/zPM/2bM/5nM/8zM////AAD/ADP/AGb/AJn/AMz/AP//MwD/MzP/M2b/M5n/M8z/M///ZgD/
ZjP/Zmb/Zpn/Zsz/Zv//mQD/mTP/mWb/mZn/mcz/mf//zAD/zDP/zGb/zJn/zMz/zP///wD//zP/
/2b//5n//8z///9BjlLGAAAVxElEQVR42u1da2wb15Ue2qIUGZKaYSWgDbvOwtY6INV4zU1gN4F+
dIs1NohjJk5JNFklSLwt6rp/5KR5YrEroG6bsM56m82PQM6iJto1gl3JSEzHiQDDwWLDPMSNTaGp
xTpRslm3StW1O5OIji2RtlmSowfF59yZe4cz934fEmo4c18+8/Hcc86ce8clSwBAH6sgAgDEAkAs
AMQCAOpo0VtQzf8va3+KB5Iqq3JFGa2ELC0XzJ9T4SCAWDV5JS98yKUnyiFr54vXZK2UDGZhKjQA
VVW1PwsqSuOUCsFCYxFALtNgS/qp8F+9elBZIFZNbkgltpNco0C5USaBUCCWDm1VamPpqQBFBRtL
j1NIDNhaIJZpqCVcgqYCWmqxRK5vYy3Y47JWshhTWC4ol1ntIBqIVerrVfMI5bJTladXnAGjMBWa
sZ/UPOTqlpjKmcJSwBnzXqFapoWqqbBa6qzkEk+8mrkx6wZrzGosOQ/tA1jAWOoghGCpVygIxn1J
CAHEom9hjeUiWYgBxKKNyaDrH8chBh1wyTWs9rrpMQBgyCsEmQBMhRYi3pP/6IlDECAWXYz8WPJK
+w5BECAWXZ8wtlNKScExRN8bY3V7gwJz7RDSItZ3nJLWpSMPnD8KWUBjUURyiyTlJCmAGKlRrxCo
ikBQklySFMxAFA3hahRZQByrFNmWlvN3/PozCAJTIVV0r1/zXx1Pz62B9Q7jnaJPeOp/fpS7cHD1
wXNPnXw3AnmAWLR8wsz4yQuSNy1Furpb4BeCWLTwlS1Pdl2UptskqfPiHz6CPEAsSnb7H37+aWa1
tC4tSb/b7VJWQyIw3qngUMh9x+ViHEua7wkhjxTEooQHh6Rff0EpxLGkf24d+i4EUh+IY5Gg4y/f
a31//oZLF7GgAjYWJcSfiUhS5odHLj4+LF1wS8r2n0MmIBYFtH3+cv7zyJVc+9XLecPd99q7kAls
LPOYGRvQDrzan2CsB0KBxjKPDTMfaweFOFYekfsGECOFxjKPkfDCgW/hb2AEQgGxzONYaOEgt/A3
dAxCQbiBIrzTkAE0FgOAVyAWRZ9wT5WTe7DWHsQyiSO5KidzeF4IYpnEZGDZxlo6CsMvBLHMIRsL
Lh2nlo78U5gL4RWawoHTzxbWUbjPdXd8VuIVDvYhxwEaywxCQ5L0+/Y11169MLemxNoa2AnRQGOZ
nQ3Xz36a/6P0fAnxBmgsSigs9mr5/wKvJE/H+dIrCQgHxDKOf4hKkvu4duy+XHIhjoADiGVCYY3l
fcJzfu3L+6Uayz8Gv7AWkDbTEOs7wpLUccOR4pcfbUgvX4k88CYW60BjGcXIlvxHx/c0e+qLqdJL
4W0QD4hldCZsK0RHP2v52iPdSk/XRV/pNb8LcyHCDSbh+fzy+Z7Wz67/BKLQA+yPRRB0kC9fdrsg
CUyFNJCNrvxeFh+NYi4EsQzhYP0XUSRzEBGIZQSFfUfrIHw7RARiGcBMbGDlCe/Kr/4UXicAr9AA
Mo8+u/LEbNfK74P7WsEiaCzyH1647ISvfC7Eg2hoLBq4DnEsaCwmv0SIAMQyj90VpnlFnl98N8QE
YpH6hGP+hmX6x+AXVgHSZurhLzZ/vXGhvSr2nYHGIsNoZ8Upb8WZAN5fCGKRQZEerDiXqpwLW/G8
sIqTg3ADGbDbDDQWE+ChM4hlFuUZM5qKr3IujrkQXiEBrqyrkjKTrlKw86/fBJOgsXRjW5/OgoFx
CAvE0j8TToV0lgye7Ya44BXqRWbweb1e4aDrZ6ASNJZOvDFQ7Wyq2snwdogLGsscEMeCxmICxLHI
iaWqasWRuBisnhpaPR9LQe5MbWKpsiyrZUcC+4Sx3qrna8yEY3hnU00bq2BNLVtUxW+LXwS0sw4k
nyfSb1hTQWBj5RWXrH2Ih/8cICoe3qqATHqIJbozOPNhjdxRb/XT/WcnQSZ4hY3xpZOe6hdSNSqc
7IfQdNhYK20toERjIY5lQmMJzyal5jLUmnEsBUZWKUrSZtrVubmC0mrPe4Nzc4vpMmKmzeztrJWw
0JWucWHuDuxHWkNjae6frHmDYuusbeFaV2rOhANbwabqNhbcwyVkN/wveaWtQ7Df4RXWR+5hA5VC
myE4EKsBArW9wppX+oYhN0yFhlG+PxYAjUUFPogAxDKKwTohqTr5WMpzCGWBWHUQj9WzHWpf8uyf
gPAWgXWFlei84e7aF9N1Ku595x0wChqrJibDRn3JJDYkBbFqokfyG6zZ34pd30Gsmjgz5Klz1Vuv
6tD7EN+iLYo4FhkQx4LGMoYGIQOfqdrQWOJqrMzBXfUu19/nfXgn1lRAY1XH1rb6v8S6V/vmoLJA
rOo+4dlg3ev1M5P7v3kaIiwCb1gtw9/1esxUP+aHCKGxqiJgqnYiAwnCeDcCrNKBxmKCFEQAYhnA
cCOvrlE+loI80iKQ3bAC2eyuBiU60/WvR+bPYBkYNFY5csGGRmmjAqFHIUYQqxyDDX3ChrZ74DRi
pCBWGeJT5sNQm1ux7wyIVYYt/+Qx38gTeFwoIY5FDMSxoLGYAHEsEIsYe040LqNjXeHreyBKEKsE
yqm2xoV07PPeegp+IYhVgonf6vAJXY2L9LeNQpiIvC/j2nrrCReR1tHQQ8c+gMbCb2sJhtcTliNw
AcIEsZbxH7SS9PpfgjARxyIE4ljQWIQ+ob43huuLY2UVEAtYsLA26Cqmb3+s2ydBLEDDSFBXMX3v
KwyNgFiAhgl9PqFLV6m+CQXEAgp446w+n1Cf7d7f2gtiAUVN9ISHZnPhmOjyRLgBgMayAbwQAYhF
gAPdOgvqzcfqPgBiAZI08qrOgnr3eX/1kAJiAT2tel+Ek9NZbvOmSRALmL5Nt7ejt6B/FMQSHsrf
6H5nve5n0IGk0HMhwg1FJBi8Ei7u94BYohMLwFTIYiac0V+WII41I/JciK0i85h4Sn/ZlP593r/9
NjSW2IgF9ZcleF/hS7eAWGLPhKe+p79wTn/RibQCYgk9E7a5Cbwd/UU3t42AWCLjbIigMMlaipBL
XKEi3ABAYwEgloNwYIakNFE+VvYAiCUu/v0sSWmi/bGS4ubOlG4Kos4t7wCiLh5xvynI628/SVJ8
XZqg8AsbpFegsVRZltXFY3EkcCREVDxHVDokbFJW3alQzUP74BfK3r8nc6OJSof3ivpe+5JwQyGw
sBBcUOWlKAP34Ybog0xbD3pALDGJBVg3FYJMABsbq2BaifHvJ97hmHRd4Z44iLWEvHsoCaK0+n2E
FUj3efeNCE8sOe/+yUJFGvLYSrrvKCkRw4LuOyP4Q+ieTccJa1z3CWGFwV8KySzBH+lME2+UTJwJ
458RUrJImwGgsQAQyxmIW2H+KHEQSzAkNk4R1yHfH2tqo4jPC4V+l849ypPEdabbSGu8cPcXXgGx
hCKW55bXiOsQ5WNpOH35I0yFIoFoPeEicuRVJuYFjGSJvMQ+87X/Jq9kYEXX5kxGPOEijgVgKgRA
LAfgknVrs4Y9IJY4eGLeSC1j+7zfCmKJ4xPu3WKkWspIpcCscH6huHGsv00/ZqSagTiWJL3w1Sui
xUjFDTccectQtZyhWm8L9zIwcafCoQ8NVTO2M9HUk6KJF3EsABqLJhKc9wdiNQmPWOunKY8I5heK
6hWeeGeXsYretKFqkR3njkJjCYBYyGDFlMF6209jKhTBwpoIGKzpM1gvMCGWlSWoV5jNtRqsSbyu
cBEZl1skYgkaIDV+jw3vsN0qloSRNkOIaYgAxKqJ16NN6DT6OojFO47MN6HT+adALN59QsJ9R0vh
NVwzfFgkv1DIAOk9Fz40XJd8XeEiIkKtLxRSY+0PGq/rM141KNJ77YUk1sth43VzxqsGJgSSMdJm
SG0sxBugsWrAVJ7BdNN6BrHs7hPuaNb9VXaI4xcKOBV6bjrerK63BXeJQiwBNdatITO1vWYq/0Ac
v1A8YiVmw2aqp8xU3pRRQCxekfkrU+vdfWYqewLCvGYO4QZCGM7HEgxImyH9JUIEIFY1dJvcw9hk
fDTeA2Lxifuau7ve5CYQi0sop5p7Z0Oi7EcqmvF+4l9Mpq6YfVa456diJL+LprFiD5lsIGWyfnAH
pkIe4Q+YbMBnsv6moBiCRhyLEIhjQWOx+SVCBCBWBRK7TTdhPs9vdwLE4g3JD20wiN9uArG48wkf
t8EgRraBWLzNhC92mm7Da7qFS4dFeDOmUF6h5/5nTbcx22W6iUG/AHmkQmksZch8Gz7zTQyJkJ+M
OBYhEMeCxipHloafTyOOlRDAyBJp47W7khQaobFeNRmDxuLKJwzbZCThF/mPkQq028zN/rttMpLI
Y/y/s0kgjTV6J41WvDQauZP/9YWlxFJVteKIIwSpPEpJ0WjkG/znzpSEGwqBBS24sHyEcEOFxsJu
M+a8wgKfimpLXfgCFJGDCMzYWNpUKOehfXDgEw5SUvF0mhlMCEksVZZ5M7Juo9QOrZkwKSSxOJz6
brGXvRweFZJY/EFJB2w1Hj/v+86UBEgLoVAtHLp8xE2AdJ2b0rIrg+8rLEdkx7bVomgsWVWLcYal
I54Q3kepoRSldvZxvoUy0mZINRbiWLCxSkwsai3lbDgmEKtp+Ba1N29RW1cY/xaI5XgkDlNbckVt
Juyf5zrdT4y0mZtbv2O/Qe14kGe/UAyNFXvYhoP6BdfrC4UglrKWXnTUS62lqV6enxci3EAICusK
hQB2myGEDyIAsRZ9whMUG6OZj3Uiy6/QRVj+RXW1Fc39sfZznDUoQrhhPnGJXmNpigP71faPMBU6
eCY8PGXTkbVn4iCWg2fCazx2Hdrx0yCWc9FHNVzkpdlYoo9bqSOORQjEsaCxmABxLBBLwyDd923R
jRBkB0Esp/qEe8/QtR2otuae4NUv5D6OdXMf3ZfXpOkO767Ma9BYjsTodlsPLxxTQCxHzoS5gK3H
15/r5FPwCDcQAqt0oLGYIAURgFgs9iemHseK85lHynnazDj158/UM11GeqGxnIfYnbRbpP6+wvB+
EMt5M+Fh6q9wo2679/8ZlzFSvgOkGzfqjI4mXrz6x66O+aYM8oNrx6GxHIbOQ/rKZW+9ms7Nzrc3
JVjp4jJ3BnGsgr66tePTAr3aOxtvkIk4FoilGx1XLxb/dmXmGpZFPhamQmlQ5/KquT9qf9tualyW
QT4Wl7kzPBMrkdSZinBuYRXPGR1vuGGwYiud5NAv5Nkr3HiNTp/whofcxb/ffLExbbrS1McZ2XF6
HMRyEC7vPqivYM49V9xR6MCaxnNnmsFApz7+KIKp0DGIS3r9+NlV63M9SiLXtqY5Iz2/dhJeoZNs
rM26i8qXbnql+5qpLzdppIoHxBIdiGOJPhUm2GzlwiYfS+EuQZnftJlxNlu5+JhorA6pFRrLIRi7
jkmzbOjq2qaAWA7xCS+cZ0MBJq26MzEQyxlIMlqdw8h2P54EsZyBXSFnuRr7OJM/wg0ANJYd4IUI
hCYWsxeYslpXqHD2ylVOiRWfY9Uyq/2xPFv58gs5DZCy23eU2Q7axzdxdQc41VgxZqlzLlYNJ/ja
d4ZPYsXnmf38mT2D7u+dBLHsDv9PHJiHMrSFp1uAOBYAjaXbdWfYNss4VgLEsjcOZdi1zXB/rOFx
EEtUn5DpPu99+xUQS1CfkGEcizO/kMflX4F/fYZd411pdm3/hqN9Z3jUWFMuho2zXEvh4ugmINwA
MEHps0JVkuTyIwAwOxWqsiyrZUdORJRp614Hj902Npaah/bhJJ/wENPm2e7zfoibGGndtBnZiTZW
8hjTJXo+piuhj/m51lhyXkk51sbaz3ayyjFt3cVN7syq6p6gc22s6NozbG8909bdvaMi2FhOxMBO
thkzjPcEGdrJyX0oiWMVZj9tBlw+QhwLMG28y1r0Ks8kGXEswCRKnxW2txe+tC8dFeGwZ4XP7TjK
tgNvmm370ev5eF7ImY2lxHyMe2D9vsJHOfELOSNWTGL9/hDWxD3Xy8f6Qs7SZq6PPsO4h07GU6H0
m3VczIW8aSzmj0SYp7Yk+NBYnBHrZD/rHpjvbdt/kos7gXwsABqroU+Y5eKfkeDBL+TKeN/+8f8x
74N1HCuP99e8DGLZCp2/XM28j+k25l18wINfyNVUGLMgTc7Hvgsucmd4Ila0t599Jzn2Xbhvi4FY
dsLaASvcaAv62JJx/s1AuAGAxgJArCZgmJ9dgBLDIJZ98PRaK3qxZJ/3wNOO9wv5iWPF3/u+Fd1Y
EMfK35V7P38ZxLIJOqOrrehmXdqKXt5yfIyUm6lQ2WvNXi05S3pxfoyUG2J52t3W3HJLenG/7fT7
gTgWAI1Vdyrk7MY4/fXjvBjv8Z+9yxexZh3uF/JCrM79q63pyJu2pp+3vuLsXwonU6ESs2r/zpRF
/bjGFBCr+Yj1ui3qyWdRP07fd4YTYs2HreopZ1VHoZyj7wjCDaQ21jRkIJDGsg7glUjEOpDg8NY4
O3eGD2I91cshsXodnTvDRRwrOr3LOhsrbVVPEUfnznChsZJh6/pKWddVIImpsKlQYhbuCOuzrqvQ
qAJiNRX/5rauLwujS55fOPieII5FamMh3iCQV2ghwCthiBUd5PbuPBcFsZroE/ZxS6zOJIjVRJ8w
aKmNZWVnwdEZp94W5wdIfdPft7I7S9YVLiJy3+xRhxLL+RorecxaHlvaW+A0psJm4dkLlnZnbZZU
aMiptwVxLFIbC/EGMTTWGxY/9rCYV8ob0FjN8Qlv/NjN8w8/++fveRw5cKdrrJifa15J7uAIpsJm
YDxgtY1lcX+dkyBWM2bCyI8t7jFlcX9PxLIglvWYusbqmdBncX+eh535WAfhBkJc9wlkoBFDe2+4
WvxSSZIWSIjwlwgRLCmcotKRq6sfZ0+FUetXSFkfHx2O2pRXkqzyamMlRdAfLkduR+poYimxkADE
Ctl73xm1gEoby9FpMz4L1xMuwrp1hYuI3KvaL3dGo0X+c05ub5+TOdNYyQHr+0xZ3+UWu+fOVLO1
HE2sgaD1ffqs7zI4YFMu1QtFIY5FCMSxFomxEMdyfrihQt82JR/cVW0krDGjWyYW6iy5SCaNUXLF
SFbZbsD6cX8zvKVm5PkptzhvrX11r1CV2u3nFZaPJHrlbpuMhLlf+MD5o3b32ctHssq5dhXH6wnL
4cA1FTWM9wWTzN7K9oo4lrID/q1lRGppVNY+2qt8JIrHLiOxwMry2N1nV0k0lmRrYmEkdh4JdpsB
mADEAqw33gGAMrEAwBxaatr48sqjZuqw5dHYQ5XaQ58vhYRk+wxjeTQtNQsvP10s/t/koS/cS1tE
1uwR3lPLZWODYZSMZpWTfqPQV865IzqJZRNLTMYgnHJHEG4AmADEAkAsAMQCBEf1cIOsxSPyJr+s
Nt9OXB4NUEM2NhlGyWgQeQcwFQIgFgBiAQCIBYBYAIgFACAWAGIBIBYAgFgAiAWAWAAAYgEgFgBi
AQAd/AlNi3VjPekRXQAAAABJRU5ErkJggg==
</FILE>
</FIGURE>
<FIGURE FILENAME="Funnel plot.png" FILE_TYPE="PNG" ID="FIG-23" MODIFIED="2023-01-04 20:16:36 +0800" MODIFIED_BY="[Empty name]" NO="23" REF_ID="CMP-004.01" SETTINGS="SHOW_CI_LINES:YES;SHOW_STUDY_NAMES:NO;SHOW_EFFECT_ESTIMATE:YES;DISTINGUISH_SUBGROUPS:YES;SHOW_AUTOGENERATED_NUM_FOR_STUDY_NAMES:NO;" SHORT_VERSION_FIGURE="YES" TYPE="FUNNEL_PLOT">
<CAPTION>
<P>Funnel plot of comparison: 4 Discharged alive, outcome: 4.1 Discharged alive.</P>
</CAPTION>
<FILE>iVBORw0KGgoAAAANSUhEUgAAAlgAAAGQCAMAAABF6+6qAAADAFBMVEUAAADAAAAAwAAAAMDg4ADA
AMAAwMD/gADAwMD/gICA/4CAgP/g4OBAAAAAQAAAAECAgID///8AAAALCwsWFhYhISEsLCw3NzdC
QkJNTU1YWFhjY2Nubm55eXmEhISPj4+ampqlpaWwsLC7u7vGxsbR0dHc3Nzn5+cAAAAAADMAAGYA
AJkAAMwAAP8AMwAAMzMAM2YAM5kAM8wAM/8AZgAAZjMAZmYAZpkAZswAZv8AmQAAmTMAmWYAmZkA
mcwAmf8AzAAAzDMAzGYAzJkAzMwAzP8A/wAA/zMA/2YA/5kA/8wA//8zAAAzADMzAGYzAJkzAMwz
AP8zMwAzMzMzM2YzM5kzM8wzM/8zZgAzZjMzZmYzZpkzZswzZv8zmQAzmTMzmWYzmZkzmcwzmf8z
zAAzzDMzzGYzzJkzzMwzzP8z/wAz/zMz/2Yz/5kz/8wz//9mAABmADNmAGZmAJlmAMxmAP9mMwBm
MzNmM2ZmM5lmM8xmM/9mZgBmZjNmZmZmZplmZsxmZv9mmQBmmTNmmWZmmZlmmcxmmf9mzABmzDNm
zGZmzJlmzMxmzP9m/wBm/zNm/2Zm/5lm/8xm//+ZAACZADOZAGaZAJmZAMyZAP+ZMwCZMzOZM2aZ
M5mZM8yZM/+ZZgCZZjOZZmaZZpmZZsyZZv+ZmQCZmTOZmWaZmZmZmcyZmf+ZzACZzDOZzGaZzJmZ
zMyZzP+Z/wCZ/zOZ/2aZ/5mZ/8yZ///MAADMADPMAGbMAJnMAMzMAP/MMwDMMzPMM2bMM5nMM8zM
M//MZgDMZjPMZmbMZpnMZszMZv/MmQDMmTPMmWbMmZnMmczMmf/MzADMzDPMzGbMzJnMzMzMzP/M
/wDM/zPM/2bM/5nM/8zM////AAD/ADP/AGb/AJn/AMz/AP//MwD/MzP/M2b/M5n/M8z/M///ZgD/
ZjP/Zmb/Zpn/Zsz/Zv//mQD/mTP/mWb/mZn/mcz/mf//zAD/zDP/zGb/zJn/zMz/zP///wD//zP/
/2b//5n//8z///9BjlLGAAAUGklEQVR42u2dfWwcx3mHh+bHhSolZ1kJMEzEtSLCBY+NI6aN3aJO
gQZxrUixEFcymlYpUP1RCyngUkCsOCrSOG0+bIJqC0EIUCqASUCRg0BWa0mWo8aQESAXuLo6FdWU
R1tl7aKpHAJMbx2RlXh3klnufZB7d/sxM7tL0ZzngX23tze7PLz63Tvv/G5ntsUSAPFzGyEAhAUI
CxAWQOy0yTa0F/+3Kk/lDWFbttXUptLCEssNF/fZDBAQlq+urOqD5d7RiFXZX37PqrSyUBZdoQa2
bVeeqimqoimbwJKxFLAaMthSfnL+CzqOlIWwfLUhXLWT5dOgsSgTCAphSWQrd40lcwCJihpLZlCo
DLUWwoqM7dISmQra/FRiBddY1XrcqrQsewrLDa2Gqh2hISz3WM9rRGg17GreXbcHRdEVRqmf7EUs
70rMXqMJK4929IVl1/AbJi5tL1J+8mhmrcm0Nf0hlKVvN1jUR35MTeYIwoqMCg0j1zdBEIJosUKK
dzKWJ8W7/6uDKJCxYudAywGCoJyx3D4WGQviK94RE9AV3gryeZwsna6woZCHptp98PTuYap3Mlbc
jByeHKZ6D6K1M6TBfCdB8vg+Ppl78R/fJA5krLi7woGFriJhQFix09vSS4lF8Q5kLEBY5uLYWCKf
JRCMCuPlqn2mZ7bvxdeIBMKKFeu5a1dSJ34Zv4GuMN6esHhW9InZk/yow6gwVkrbXxZ3vi12vNBO
LMhYMXLh7OI3UohtxwkFGSvevvDY52c2rbtKIMhY8XaFmw7OLmwodlJjIaxY89Xvrr/W2Z1/+8a3
iQV2Q4x88/obQ6JndqjrX/7jENEgY8XG1b5uISaFSC1MEQyEFSOpxf/7hHhjgbmFCCtGNm9ZfFgQ
YmrLXoKBsOLjkxOlso/18Q3EAmHFyN+/2rmw6SelrsIprvXzBYNUh/f/1vd//qnxdTNEgowVH6Ux
8c73blo/+r8ZkSkRDoQVF6MXnMce5+HEKOFAWHFROOw8TjoPwwXCgbDi4p/GnMc+5yFzmnAgrLiY
3eo8LjgPW5lb6EcbIVDl5d7ycNp56C5iOPiA3QB0hYCw1i5jG10vNo4REIQVDxcq12CVfSzxDS57
94EL/VSxhlqdpyvOtTPiH1reISJkrDjIn7xYfi77WKL9Ete9MyqMBWdOocOdb5efHnyJuYVkrDi4
eLD6jaw8HbxASMhYQMYChGUWg/XVen6QkNAVxsHmtyrPPVeqry9TvZOxopPprW5MVp+3Ub0jrBiY
SFc3+qrPHRcJCsKKzt6asBaqz2lmQyOsGMj214rT6nP/owSF4h3IWICwDGJTs201uImwIKyofH1p
9kTP8j7CgrCiUplT6FDzscQwaxkhrMicW5r6XPOxxA/xGxBWZIo1t2HJxxK/w9xChBWZp2r+6JKP
JdqfIiwe4GMBGQsQ1tpk8LzHzm4uyUJYEcn9dGlz2cc6nSMw1FjRcF3Vd3VpZdvSdRa5JWNFIntp
dml7yccS7YJ7+JKxIrFx4OWl7eq8QocHL/6c2ARlLNu2lzaJjAcvHXN9I5c3j71EaIIylpObqvnJ
FhYZC6LQ5t392ct5y3lAXBBH8V7TkbVI5QEcPuG9Akj2E4SGUWEE8pOuF8s+lrhvkiVnEFYEcunu
5RdukaWxSBFWBJbmFDr0ubbPcq0fworAXrewFlzbo9y3MMhucMZ/NcfBxm4IobZ2A4QLS3hbDwQJ
6AqTHBTmdd4yFW55Il+7P+P71h8/z9rSZCxd7u+tq7HcL3pbCQ/C0mVk2P3K7WOJ/gOEB2Hpcibj
ftVXl7FwSBGWNlu63K/cPpbYSnQawW7QBB+LjJUI6AphxcN00JXt2RIBqoe7f8lSuvmi/5u/cc8/
EyEylhbFlvoaa1FqT7TZrU+UX6W4vgFhaXKu/hKGSfGzdd98f9cPjqxzfs7Zc5IfdegKtcj+5bq6
1x/Mn3x37lrr6MzTI/OLYfy9e58lRtgNOiXWE4frXt95Zd318sbt84XFx8FD3PmErlCH9sMN38j2
71c2Om44j4fRFcKKhSszv1nZeINp0AgrApnG6nxj1WAolJfjzmcIEcLS4S8ad3Qdq0jtjg7v9xkV
MiqUYPqZL9Xv6Jl5/enPX/6frz352pxzMdbQbTNck4Ww1Pl07s2GGitVsjLXv3D7v85VyvaPfuUF
okRXqMxEf8OOvsW6qnDDunGtOhxMFwgSwlIn9XDDjoWG1ztTBMkNBqkmXI9FxkoEdIWwYiA7Etrk
PCuRIixltofPljhN9Y6wlPlGc43VtGeSMCEsVZrchmYZDXCtH8JSJpdu3NPXuOMu5hYiLGV2Nwmr
0ccSW3cTJhf4WJrgY5GxEgFdIazovDIm0WjsFQKFsNQ4JeNRFU4RKISlRsOcwnKN1bSnn2Ehxbsi
rvsU1rjadJPC0t3UXWQsJfKXmufgNPlYop0bVJCx1CiNPta0z3W/whpH9zIHDGFFBR+LrjAR0BXC
isyg3OpXpUFChbBUODEr1Wz2BNU7wlJgOtXtUWM17+pO4WQhLAXObfPY6XVZ37YpgoWw5Pkjr5ld
fR77OmYJFsKSZ3zYY+eCx75DAwSrBj6WJvhYZKxEQFcIKyIZeXtqkLmFCEsalfmCVO/UWNIUDxyW
rbGKogNJkbFk+7d+r72e01Of40cdhCXNVNprr5ePJXpxSBGWNOOewvLysUR6nHBRY0UDH4uMlQjo
CmFF40hRofEXigQMYUnW7qMKjR/idvYIS5Kc96q1PZ57U1TvCEs2Y+3x3O29zFr6DAFrFpZt201b
xpO95D2ny9PHEt2CXwubhGVblmU3bMF9N7z3L3jvfr2XkJVx+ViOY7XsWpVf1V7gZTXXWPgNgbQF
vWkJDFI/0JVe8Y6eqjw4rdS89CAhY1QoQ0HtQph2VnsPFBYJq8r0T7t9aiyfA1LcajVAWOiqxrmd
Pm/43S4gzaTVxlGhMwisDAxt10jQcI35XhPqNyosjjyOqgSXzWjjsT4WULzH8I0kBAgrAr7rx/j6
WHmWnEFYoWQeUT7kEap3aqxQru8+q3rIjldJWWSsMFp9f1P287FE7zRhQ1hhHOj3e8f3tpf9XESK
sELxnlPo0OebsZhbSI0VAXwsMlYy30hCgLC0yfqvw+1/PVaJUaEz7OkMaTDfaXB07v3wj9QPulm6
gK7IWMG1+xaNg0ap3hFWCD5zCh18fSzRP0fgEFYg+amdvu/5+lgifYYiixorkF1zj/q+90HfVSGH
9v/KtxAWPpYm+Fh0hcl8IwkBwtJlY8B8+YB5hfmNhA5hBTGgt9pVjjufIKxATqa1DnugwLAQYQUw
/eFu/zd7Ag7kvoUIK4ipbQFvTga8l8Z7R1iBNVbAe30B7/XfRezwsTTBxyJjJfONJAQIS4/80aB3
A9fHOsqwEGH5cvqE9qEnGBYiLF8+kNY+ND1BqUDx7of3fQprBK5Byn0LyVj+DPYHvRvkY4nnmFuI
sHw5HNgVBvlYYs8wXSFdoR74WGSsZL6RhABhaZE5H/h28Drv541f4rYNBflw8T8jHHxmgYwF3kz1
RTj4YbpCFOTDeKDbEHg9lhCpryIs8CT/38HGe6CPJdIij7DAky92B74d3FF2v8/4UTM+lh74WGSs
ZL6RhABh6XAkxIkKuV9h5ojh8cPH8uH0X0U7/m/JWOBF4XKkw9MfMHxYyGoz3pTaDwY36JkNfHvo
to89S8aCJo7vDGkwGfL+TsPnFiIsb3ofDWkQ9oPPo72Gj5rxsfTAxyJjJfONJAQIS538jrAWV8Ia
7MgjLGhkqhj5FHflEBY0si0d+RQdBaMjiPPuyXTomK4nrC8cNrsKI2N5Mrg+rEWYjyWeKyAsaGTP
nrAWoRcu79xjdATxsTTBxyJjJfONJAQIS5mx8KupQn0scWQMYUE9s/tiOMm+iwgL6pkajeEkd0wh
LKgnZE6hQ09oi9NzCKs6ALTtpi0jCZtT6BDqY4n0lMm/FrrsBsdYqJgLy1uG2g2l9vCMFV69l2a7
EVaDnKqvai/wsprAxwom8LdCS2CQ+n4jCYFO8W4brafPSaxuFd4TisznqLG8u0JTa6zNl9vjOE3p
nrfIWOAaFBZmYzlPu8lzCz2FZZstrPF+idFcj8SJTL5voUtYlm1Xh4LVLVOZkrl8dFKiTRphVZRl
WdWhYGXLVB57SqKRzEKSTz1G8e4LdoM3+FgU78rFu9Q3MrYzISxTdCU1weSKTKNfzyMsqJHbFdup
DJ5biLCa2JmO7VRbzb1vIfMKm5iWWiemR6YvHDb3voVkrCZG1su0kvGxRNbc+xZiN2gilbEMhoyl
yQIhQFhK5LNyqV6qVXaa4h0qPC83kpPrCY+nTQ0jGauRiTjv52zu9Q0Iq4k7YjzXwwgLqoyflhsV
ylViJxEWVGr3LrmySMrHEuk/NPXXQnwsTfCxyFiJgI+FsJTIlCRTvVyz6YyhceQmTY0GwZ+/INVO
ciLPr33vNYSFsBaxjl2L83Qn7HfoCkGIbOGNWM9n7NxChFXPXEpyhZgeyRO+73mEBUJ07JZsOCnZ
bpehvxbiY2mCj0XGSgR8LISlwtGsZEPZ9bHyI2YGEruhjtKlLw3JtZRdkGZoYqYVYRkvrFdz++I+
5Ue/8oKJwqIrrGMi/jFc2sy7gDEqrKM48njco8KimXMLyVh1jA7ItpT1sUR21MhIkrE0wcciYyUC
PhbCkidzVD7VS7c8mkFYppOTXx1Gvics3IewTKcwnMBJ9x1AWKZz7mYCJ70whbBM5zs/lh8VSrdM
fcfEUGI31NXZ8utnX92QxFkRlvHgY9EVJgI+FsKSpqjgOCncr1DBHUNYa5IdCuM3lZ7whIGxZOE1
N72JnPX+u8lYRpMvJDOjpn0yj7BMJpdSuOt8j8KJd+UQlsmkv6zQeFKh7ZcNvNQPH0sTfCwyViLg
YyEsWQazCo0VfCyRHTSveqcrXKJ0z1tJnXrz5XYylrEc703s1NuO0xWaS6E/sVN3FBCWuUxuURoV
qjQeziEscxneoyRDlcbjhyjezS3e1cDHImMlAj4WwpIjM6iW6pVa738FYZmKYn1d3xOWFlrt3749
IL89gLBMJcp9CjduWfeDrmfm1/ka7MPGzS10L7xmzy+vsmbXtoxZeG3Dt7WXhfnfry3MjbaOzjw9
Mu/T4o7WN80Vlm11dtb0ZAvjhDW+/1tKo0LXWpHv/njOeRracN1vwusv/i1FV+hKYYtUHgzgdbUl
Ftw+1t/9UuW53XcidfsN07pCl4/lOFZV18q2luwrfCyfjOWq3u2uym/M+RaCRfEeEbeP9alqPips
Ii6BwjIxS+1XXI/d7WP9++2V4eDf+F+CfHS/YfH0nv5lmycu1Wsb3D7WL7oe3tBxufCrh6/5XnaV
Nm1uoWtU6Iz/KmPAzs7OecuwUeHPDkb4obj416euPTki5vwv5xspzRorrE573pFTxXGYN8xuyL72
eJTDT91c6Hz3RsAtKFoHLg4ZJSx3V2g1PZrDnKrPpHp1Q8qw+xYyKqzw8e8qHjCp2P67hi2SxfVY
mnA9FhlLBuX5WQuJ/wWEtRZ4JKt4QIti+2ybWcqiK6ykkz94Oek/YdjcQjJWmdPJ/4ltZt2sCWGV
KZxN/E8cLiAs89g7pjwqVD1gdJ9REaXG0kRhnXcjIWNp0kcIEFb4oLCkfIj6vMJSHmGZxvh29RpC
+YjtFxGWaUypL5es/ovOzo8hLNOYGF6BP5I6gLCMy1g3V+CP9OUQlmkUf6J8iLKPJcyaWYiPpQk+
FhkrmY6NECCsMHQcJo31sbKbEJZZfFrjenR1H0vM3oewDKvdNe76pXFlcqqIsIwin+tdkb/zQM6g
H3Vaw6YNGjCvcFe0OYXyfORPW8lYJvWEH9E4qEfjmIEL5gQVH0sTfCwyViLgYyGsMMZ0amqddd7z
RxGWSfz+lE4NoXHM1GfMGRZSY4nS9RUrlwyaW0jGEsd3rdifMui+hQhrJeYU1jBobiHCEi0ZnaN0
fCyRbTEnqtRYeuBjkbESAR8LYYV0TyNah+ndr3Aka0pY24wX1sUzejWE1lFnjCmyyFh7H9I6TG+l
yIf+BGGZwoGVnD2zftCUsHI91obj11buj2VSpty3kIx19rLWYVo+lri805Sw4mNpgo9FxkoEfCyE
Fcj5jN5xej6WyJw3JK7G+1hnNFOPpiGVO0XGMoOJfr3jNO94ki4iLDPIpVf0z6Vz02bE1XQfKzP+
Zyv694buv/dZMpYB9O7VPLBH87jP9poRWHwsTfCxyFiJgI+FsIIoljQP1PSxRGmt/Axt23b1qbqF
sOrGJrqLr+teWDX71bUxt9C2LKusJ8uqbVFjufLHPW+t9J/cPDezJnRVfVzaIGO5Ob7yY7RtX6fG
WvsU+lf8T3YsrK0QlmssC2HVM/BF3SN1fSxxaGBthXCxwhIe5RI+liaG+1j1NRYZKz4M97HK48Cg
pGO2sCKYSvqV0mB2bSjLVVl52A3vIWHZ8Z/yQov2J4kwQXBuVcdEpbZyniovmj5JW/2ntJY/rwm1
VW6L9qFXtI/sfaDDLLvBdjmoVTmudSbW34I/mjJibmGb0SPB3KFbsMLe3u0mhNZlNzhyqo4iqz2h
LQBkay6JjCWqErNWVfbik6zqTyIzKsQThRiLd4CEhUVtBTEW71Ufq1zD0x1CfMICiI023xrfqt+6
leMPVwJdFcOg1TEWW7KGrNXzMZY/TZtv4+VrTqud4y396NV/y1VR/a2OEtRujM0q+BiuT3Pbe+k7
Sr567/yLSAprlVRiFh/ivfIvgo8FiYCwAGEBwgLD8bm6YcmEt1aBCb/8acAnNqvkY7g+Dc470BUC
wgKEBYCwAGEBwgJAWICwAGEBICxAWICwABAWICxAWADx8P/F3Pk0y7DIjgAAAABJRU5ErkJggg==
</FILE>
</FIGURE>
<FIGURE FILENAME="Funnel plot.png" FILE_TYPE="PNG" ID="FIG-24" MODIFIED="2023-01-04 20:16:50 +0800" MODIFIED_BY="[Empty name]" NO="24" REF_ID="CMP-005.01" SETTINGS="SHOW_CI_LINES:YES;SHOW_STUDY_NAMES:NO;SHOW_EFFECT_ESTIMATE:YES;DISTINGUISH_SUBGROUPS:YES;SHOW_AUTOGENERATED_NUM_FOR_STUDY_NAMES:NO;" SHORT_VERSION_FIGURE="YES" TYPE="FUNNEL_PLOT">
<CAPTION>
<P>Funnel plot of comparison: 5 Acute kidney injury&#65288;AKI&#65289;, outcome: 5.1 Acute kidney injury&#65288;AKI&#65289;.</P>
</CAPTION>
<FILE>iVBORw0KGgoAAAANSUhEUgAAAlgAAAGQCAMAAABF6+6qAAADAFBMVEUAAADAAAAAwAAAAMDg4ADA
AMAAwMD/gADAwMD/gICA/4CAgP/g4OBAAAAAQAAAAECAgID///8AAAALCwsWFhYhISEsLCw3NzdC
QkJNTU1YWFhjY2Nubm55eXmEhISPj4+ampqlpaWwsLC7u7vGxsbR0dHc3Nzn5+cAAAAAADMAAGYA
AJkAAMwAAP8AMwAAMzMAM2YAM5kAM8wAM/8AZgAAZjMAZmYAZpkAZswAZv8AmQAAmTMAmWYAmZkA
mcwAmf8AzAAAzDMAzGYAzJkAzMwAzP8A/wAA/zMA/2YA/5kA/8wA//8zAAAzADMzAGYzAJkzAMwz
AP8zMwAzMzMzM2YzM5kzM8wzM/8zZgAzZjMzZmYzZpkzZswzZv8zmQAzmTMzmWYzmZkzmcwzmf8z
zAAzzDMzzGYzzJkzzMwzzP8z/wAz/zMz/2Yz/5kz/8wz//9mAABmADNmAGZmAJlmAMxmAP9mMwBm
MzNmM2ZmM5lmM8xmM/9mZgBmZjNmZmZmZplmZsxmZv9mmQBmmTNmmWZmmZlmmcxmmf9mzABmzDNm
zGZmzJlmzMxmzP9m/wBm/zNm/2Zm/5lm/8xm//+ZAACZADOZAGaZAJmZAMyZAP+ZMwCZMzOZM2aZ
M5mZM8yZM/+ZZgCZZjOZZmaZZpmZZsyZZv+ZmQCZmTOZmWaZmZmZmcyZmf+ZzACZzDOZzGaZzJmZ
zMyZzP+Z/wCZ/zOZ/2aZ/5mZ/8yZ///MAADMADPMAGbMAJnMAMzMAP/MMwDMMzPMM2bMM5nMM8zM
M//MZgDMZjPMZmbMZpnMZszMZv/MmQDMmTPMmWbMmZnMmczMmf/MzADMzDPMzGbMzJnMzMzMzP/M
/wDM/zPM/2bM/5nM/8zM////AAD/ADP/AGb/AJn/AMz/AP//MwD/MzP/M2b/M5n/M8z/M///ZgD/
ZjP/Zmb/Zpn/Zsz/Zv//mQD/mTP/mWb/mZn/mcz/mf//zAD/zDP/zGb/zJn/zMz/zP///wD//zP/
/2b//5n//8z///9BjlLGAAAXwklEQVR42u1dDXAU53neQzqJo5LsvbFSknPSDGiwT0xdNJkKt1E6
HhdmWnA04MKQ9GKbCx4Ye5oRxbEtRh6uElWNCnWGupNUJyIO4XPMSG6oQALbASf1uhNtCD+20RWs
pmkTbFK5e7FXiNOd7etJJ6ST7kd3tz/fzz7PgLS629t99/uee9/3eb9vv7WJAgDoj0VoAgDEAkAs
AMQCAN1Rmu+O4cR/MflrakMIi2ExbZ/kHqIwu2PitTAEAoiVlVfi9A8x9YX5EJOvT70nJvcSwSyE
wiIQDoeTv6ZdVJJTYTQsPFYBEOd5sBn/NPkv1+fgskCsrNwQUnInMcsO85MyAYQCsfLwVqk5Vj4f
gKNCjpWPKCwYyLVALM0Ip3AJngoozcYSMXeONZ2Pi8k9p2oKszuK87J2EA3EStV6mRShOO+l9Jfn
vAJGIRRqyZ/CCYiZM7Ewhw5LAW+0qcLwPC+UyYVlc2cpb/HGq//5/ZgdzFkAJY4ML0Ycyf+OBCJi
4gfaKRVXX9881IFm0ECsW9tAKvxvC05vCdrBpHKDZSAH2+ODERkNAWLpixpPvc3+Vg0aIjdsYpas
Pef0GAAoymOJIuiUGdXS9IYUQ2MgFOqH+svTG5fXoZoFYumG6Fhd4qcr8X9HTQWaA8TSSxGuba9P
/ApNbnvXSGiQ7ChZqEyFOlYKlhw9IsQW2b84XjUhdLX8eAgtAo+lCw6OCe87ltweH4ssUYTtPjQI
PJZO6Ii9HB8br7o5+uxd/ypgWAfE0gVNUomwKDomCKrQUXX8E0FQIqdALoRCrfAPq4Jgfy35h/3j
xA9nFMoQxNKKWLDdKQijtcm/rn4w+bN9LZRhFtgWKrFjSGcaawfKJlOHQ15BcF0TYp+/PuXFeqfq
DwCIVSyUtj0JhyXcFnmjXvioSqj6eHzq5agNc/5ALD3wOzd3BcqjE+M3QSgQSwd/JThvbTpvfPy7
/1v2oT3DWwDKDQVi741ztzZvfhKv+jA2O4M08gBmk0IVFgl5jSf1z2upf3igDBEKtSnCLAgEjyEY
wmMVg86ysRzvbi0LoolArGJQd3yuS3LNffv7dWgihEI98FEV2gAeSzMCabPb3fNfUPxoJhCrQCjB
C/Nfiqft9DUoQ4TCAvHYwTRF6Lo2/xV/cD/GDOGxClKEI+mKMI1XwvZVUIYgVkGBsO9oXkWqA8PX
0VgIhYUwy6nvfiAWiJUV6TkWgFBYCOSmjC+HMr7aBGUIYuWJw/szvuzO+GpdK266B7GKVoSTiGd8
dWttK5oMxMoD0j5f5ozclnn/3f0IhjMoRRNkR3ND5tez5O5Lb46gzaAKAYRCIiguE8fapCDWAmgJ
ZH3LlT0texLMArFy4sxIY9b3QlnfacCYIXKsnIituJr9xsEclffYiu/fD1bBY2XFhuYcN6TGs79l
P7QNZVJ4rBweK9eNzjnHCqUGsArEAowC7oTOVGlY1qNlQbXOPV0gFnKsDOjt0/Rx72E0IYiVAdfb
fLln7blyf37sdCcaETlWeiDcsmlH7j0Wuq/wjYevWn6RI3isNPQLmxfYw73A+19pRDCEx8rgshaa
vv659/D1A7EMAOa8o9xQMJ7feGLBfdSFDxP4PYs/DwU51lxI+xp1OU7j8BmEQoTC2fTqocYd+hyp
etWgpZUhPNYcVETzWevKlcc+owPftnRLYs77HByuy2dtj1A+62ON9SIUIhRCFSIUGoh8nx8e1/l4
IBbnvPpinkyw5akEVlh4oT/UsWZ5cGnbK/ntqea3W8e/PDlaAmJZnlh71+3U+bGWRx75zLsIhZYP
hBGv7ktc+aISiGV12N/KexVRV747On21KDeg3JA3sM47cqx8If3J8fx3XqYWcODVJ0EsCxPrV+t7
8t+5sgBinehaZElliBxrCv6aQp6HYytg39HF6xQQy6qQXihIERY0ojMmVCAUWjUU1t273rBjd/Tc
bsU5f1CFAEIhLXAV+gELZlkIhYKwfrhA3XatvMAznL9iOWUIjyVEo2qBn3AXeopNGxAKLYfYWl+h
Y4TxQs+xI+oHsSwGZd1rBS9oZSv4LO1BGcSyGAbGCv5I4TOT6701FmtWlBsAeCwDAqF5EUqx1gx4
i5cb9pafK+JTLrWYU60/12EhYlnbY8lrvMV8LFTMh8oES91oaGliKS3fKOrZ8+l1LLmiNPyFBab/
+b4ugVjWQG/tpqI+l1bHqv7jT9X4lQlHzqGbhpeCIJY1UHeguNsn5tex5HDFuMPp+O/Yspwf2+S1
UNumlhvCgiDObM1sotywICo+HZ/6XfXlU2iMdFUYFh2OcPLPSGKTe1Xof7pbpyN9+tvkikVVby8w
2KNMDFpFGWYMhZbwUkpvmV6HGr2Z/H3l/xbY0TnRZxFepXqsSd+U9E+RBCY3wonfM3/whvMDRTus
+XWsu/466bH+4gcLDU9/976fdVuDWCk51qSfSvqq2S1+vVdn/9Gib3yef19h1cTYFLPiFTcWjL8X
2p3WJVYqoXgl1loNKzmmrY/luO39z1wZ+cOy20cX/GzTATuIBVWYGenrvIs3v3TyjsUjn0Xb5E7e
+c/ctX0b01ss8qb4yY3PmnFyRpCyBqmYrGMlXJQ4W9HiE1KLpo9rWynyeUuMGaZ6LFGcZJM4s8Wv
v2qtI3j21ZYYM7TktJk7S54hePauI6++yn+Z1IozSKUtv9SmzLSumrx2oIx7YllyEHpEo+IPaTz/
oAXurMCcdwIey7LlBq4ha1f7cc1HUCQQize0aB8Htmk+wsg9AYRCvi64s3+ABjP8vcecIBZHqK6g
5Dnga2sPIhRyhPpDlIwBD/bzPbJjNY91fSktqjBmB7GAucA67wiFc0V+kz7hx62POU0SiMUHgiP6
KLG4PubU/Y0CYvEA6bndOuUP+hxm6+JWEIuHQNja3KDPkfQa0enpr+a2tS00bcb9yeOUzVbpeLnu
BFQhACAUpkPPmSouSu0CsQhgKKrfsUL6HUpqUUAsthWhjh3o1u9QDeWcKkOLJO/KX22/T7+jVar6
HevyB+9zObZjEY9VUbNZT8Wj47HszbVcBkOLqMIzlfX02vanIBYAIBTO4g7a/akCYjGpCMuv63tA
l84GfqcVxGJREbbuWarvEUM6W9jTfwbEYlARCpt1PqJb5+M5Dz3K3fNQ+E/eY2v2660I09fH0oqm
ldvhsRiDXXde6VrHSsLHG69QbgCMAe9DOtK9jMx4kiqHEApZUoTLGbG0dvgOrlqec4+1d923DDiq
S9X/mB2HTv+Cp+XY+PZY0lpDnosUMuKg9+/iqkzKN7EuewwZe3YbYuxqrpZThiosAvrXsfgDzx7L
MAdgM+rA1/lpfI6Td2WLOm7MkVWjTL7U1QOPRT0qhCusmbz7UW7SLH49lvTLfTWs2XzkkZ/wUibl
1mPJLR7DZiO7DLPadzEAYtGNGq9x47ohw47s3N+IcoN1gXXeLeuxjF1HPW7kwWM3QSyKFWHQUDdv
5MHfqL0OYlGrCNd4jTy8oZHw/l3bQCxaA2HrN+rZtX511M9BH3BZx1omPMNwl3T1vHoOqpBSl2Xs
40SgCq1KLIOBdd4tmWNFDV8+3W30CZS1MRCLOkUYMfy5uHGjT+Bs/DaIRRnklsWGK0Kb4VfhGfaD
WHQhWDFm+DmMz92d7UHGV73lLnnf2byUiy+I32sHsQCA81BojphymXIWhekxQ74q79J7vzDjNNfK
zTjLnc8NMXwHK1ceSwluNuU8blPOsjraB49FB+780JwxwkrVjLN09XxnpATJOwU4u82kJ9SbNVb4
lPo9hEIKsEo1SaGbNQbd7GW3M1BuAOCxcivCGIfdo0RBLMKQW4Kmnctl3mWtfwrEIouhuq2mnStk
2pmc7c8wOmbIS7lBeuqEedJ8mWraqbpsvzrXAWKRw2+efcG8k1WqJnaQe/c4i8TiJRQeNfPZbDYz
r2xgFDkWQTjNPJnZ91IoIBYhUd7E6RO7k2jqA7HIoNdch2U2PEEGvzc8JO/SEyfMHax1qaaeruvd
S+wpQw48ltJ6yORZvCGTr7Cstheh0HyMDJj9tG632Zd4oJy5XsEgdBHAOu8W8FgygcTWRuA6JT6I
FWbmAoJt5p+TwJog8j0SD8Rih1dSX7MlIkv9S60K+8RiJ69SWnuWWoJYwiYhyJS9GetYjunqVTgS
iQiJ//TWsiK3re4y/6wm17Gm0HHlnXcPsK8KZ30W3d4rppKouZNZHyvG1D33jBOLDLCiH+flhjOE
8tk4oevtrAaxzMDZR0m5eULn9a4CscxQhM8eIjSpgVQkLCt7nm1VOKkLZ3QXtYpwovpxqyUuw1dH
Wbnpnl2PpVz2WC4jth86zLgqzKQPqWMWsdl9UIVc51jkZo2GiH6fQCwjITURPLmb5IVvkUEsA7+2
rSSfRBoneO6GsiEQyzi01dSRTExJXvrx5yQQyygEzreTvC+HaO5ub2ZiAg2bxPr8N7m+3ys3dmxi
wUrMeQfgsaZBfP1zF2kDJPqDIYM3rCr1pMc1rpG+G+s3bw+BWPqL/ZqfEbZgmUrYgOH3TnUjFOod
Bi4QHyOMkzbA3vMQ7cGQueRdbvFsJZ5jkR8rfOxgGd3EYs5j1fuI80qgYAy6fYzyfkK5AUDynlCE
y0+gz6ZzzdUnQSzdMPHrcxRY4VIpMKIzdJJmZchWjiVdoOLpMiEajLAfoloZMpVjKRs922mwg5IZ
pE37KVaGTHmsC6voGH+N09EcnicpdllsqUKFjkkNmPPOW45FyWQZenilgFja8YAEPzAfWyQQS7Mi
VGtBpPnop3Y2KTPEklu81MwadVHTKo7aNhBLG4KrtlJjS4ieZvFdkEAsTdjvo8cWNz2mONtr6Owv
DEIXAazzzo3Hosvf26iyRpZArKJ5RZf4oas+qrbGEAqLg7LRu1UAsqFJOAiPxbwipBC+iwEQqxic
fc5Hl0EuusxxeoMgVjFYdZWyG+pDlDXQ1mPIsbgAZjfw4LGkO6gzKU5fK1H3uHXqiSW3HKfPzVPY
Tm0gVoGKsK6BOpsojIS+yxKIVZAiHN6DfCUfZehroWttUtqT96YXR8GavND5zCiIBVUIVQikI0Sn
WQpNypDqO6GV8y910diDy1QqiRX5t5/CY+WnCGvrqbQrTmdzec4HQKy8FOFzu+k0zEanWfXffJAe
ZUhx8q58adghAIVgZ5yaCTQUe6yRZvCqQOzZDI8F8A1qVaG89wC1jeZSqTVNWX6kgwpDSqlVhOX0
fhtDVfTa1kvJ0ka05lj+/l30dp6bXtOcvgfpGI2mNBQqD6lt9PZeJb2hUOi23U7FUyso9VitjR9Q
nJjaKLZNGBuWQKysOOCjue+oHoN2HqNiAhvKDYB1PFango7R1H4SiJUJZ/so7zgX5fatpGA2KYWq
MPbmfsrX7rtWTrd93e9WEleGFHqsjY33U+4R3JTbl1CGnSDWfCgTHtr7LU67gc5B4j4VqrCYHAtz
3tnzWCwIQiZ4JYNYqfC34suuC6S7ZRArxV/1NoITuqBh8WGi56es3DBR/TgLOZbKgJEfPtVxEsSa
RuDMP3Uw0Ge017Gm0DF6SSlBKExiucfJQJfRX8eagv0YSceKckMRwDrvbHksSWak0Wys9K6fXItS
lGPF3vuHcTb6S2WFWF899WoHiPVE9euIIPrihCiQUob0hELpsg9M0BuD+0g9tYIej/WfbXex0l0u
ZmJhyd4/eNPqqlCuZ8YPfFQlACg3GOCxMLuBlRxLibLUaHGWjI01WTnHinx5iKG+qlIZMrak6mkS
ynCOxwrPbCRgphWBYQ9LToCtSDjYFyNMrBQuiaKZqZV82FMvAAbBPrCOwOzJ0tQ0PUwoYVdf+wn6
3ziM9ZJWhbcINUkwMdWFQRlCFeqiChORMJz8JSZ/GKoImWu0EHMWx0xv5Dmq8JYCdKRsG68KL//z
Eca6aZnKGrH+zGv2nD/ydSxpYhVr3RRnzWBh8K4YDcQys9Qg37PZyVo32Zgjln3XCpODYXooDDsE
RzgSEQVzQuGS+1qY6ybmIqEgnPp6+AQ5jyXe+mFiGWslnkdoCv5xE8FyQ8awiFIDwF7yHmCy0VxM
Wi2ZugIN2UHowOELHQx2ERP3Faah89JiE+8pIOqx5MNeJ4td5GbRaMG+Z5WJypBojtUkHGSyi1i9
r/Cxg+Y9toKkxzrbf4DNDrKxabbgbTLPZRH1WIpTAKAK9Qd4ZTpMc1nkVKF0/Cb62XScV01ShsQ8
ltzSz2zvuNgl1uYKk3wWsRyrqfzvme0dlu8rNEsZkvJY/uFmdjvHza7pgjdizvNQSHmsqM3Obudo
rGMpR58YrV7yESHjAx47z8RiGtrmvFcr5a+sdDzw79e4FsVkQiHjT/fSxCtlReX4V5yO07HzxEoO
ZswmJVJukLf1dlnW3X3uhal5giUVRz8mZMGy2LkOPolV+mK3dePoj36UXIC96gapqfMnv/qA8bdW
kAiFZ06PMZ5jafnw6Mrk7yvknnrtiQR4TN5jK9QP2CaWpjrWF8aSGaZ876fELiAQfI3DUPjzP/8e
49FM032F8ZuRqUD0g9IYsQs4/lIXh8TqOsI4r4RKLcSaKLd9d+jXf+s/qRJ8boTx2sl0YsmPsJ+4
a1sfK3bbb//j6aqzKtkK8c7BDr6ItcRbwjyxNN5XGPmvuCMeI9wMqw1WhmarwrPDYwJAAXxrjVWG
JqtCZcvFUXQqFZBajxk5pmSyx6po5IFXLh6I1TBwkSePxcV0ZKzzTh2x+AA3K/oZeDeLqaGwKcZH
f8Q54VWngU92N5NY/n6Vjw6xcUKsuovGzSY1sY4VC/XczUeHcPL9ELqCrYZNoDExx1pfc1AA6MLO
uFF9Yl4oVGrwPELqsGczVCFUIVMwzWMpHDVaiKNrUQJsE6vzYY46w83RtQgP+lkmlrLvpxz1RZyj
a3G+FZSNOK5J5YbLD73MUWdUqRxdTPeGn59j1mP5JzwcdYXAV+7uG4kxS6zadiyFRW8wPGbEXFaU
GwBmk/ezMmeN5uKNBdEAi8RStq3jrB9CvBFL7ta9zGiCKnznj17nrB+WqZxdUPfGHw8x57ECUe7G
COO8XZCwZ/gMa8m7srG9gbdu4HCsUKovY4xYWMwdqtAYgFesZPAsESvWhA5jBLEnZYaItbGGxz5w
8XhR9rrD7BArwNcY4S2EeLwoYc/pTlaIJR/2cZlhubkklvNo23VGiLXuLxu47II4l1clNEzoWHLA
IHQxORbmvJP0WDFuG41fXp2RGSDWhii+t6zhlRaFemIFxrDEGnNoFnppJ5b8IL+zRl3cEsvp26fT
cg6GJe9mPjHdbPC8PtbzO/TpN8M8lofjQOjm99J06zeUG4qAxucVWgLGzCBVlp/gudGqVJ6vTqrU
YzapMaGwr1fhuen5ro/W6jKb1BBiyUEPZmExrAwf1WHM0JBQWPriCfQPu+ju+KH2YGiEx5JGOC+N
ujhn1g4dFp0yRBXyPs0d67wTyrF4T7Dc/PMiptVnlepukj++g/dWj/NPrA0LjhmGBUFM/hKSWwZ7
LDm4kvtWt/FPrONt0kIpkihOkUoUb20ZqwpLXzzCfaur/BOr5O/8OZeAn0q9HWHHND/SWaK3x+oc
wWQZLvAtoYKq5N02iNIoHxjM00OEJyGaU27gHZjzPk2LxM/JjUwc0ddjydZo1ZA1LlPOd8wwQ+6u
L7Hku63BLLc1iBV9OJabS7mima6qcIncbYkWr1QtcZndB2xDWZWhIxyJiLf4MSkPDfRYncY+oT5M
TYvTU8cytk12RPtyxD9xyl8lnZaYZsmibJl+4WbE+i5aRBG+Y5UUvf1C0SM7GVVhaqZfgCqUjL2h
nh59CksWtiSjxyrS2gYBAHJ5rBmvhfYB8sU8IpXm8mwi3D4sKVJGLMJXDTACi2j/JgA8EQu8AoxI
3sMapCEA5FSFAKAFpVlzfHHuFsnoOGsNHUGajkxheuYK6dgyx4xZa0qz7jwz44Z4SStlIICKyhod
5b3w/LahwIwUaxax9B2Fv2KnR/IkFiWZmAgjWOkRFEgBQwBiASAWAGIBFkfmcoOYrEckUn4xTD5P
nLUGyNI2lJiRYg0q7wBCIQBiASAWAIBYAIgFgFgAAGIBIBYAYgEAiAWAWACIBQAgFgBiASAWAOiD
/wcMuW+HoDaVigAAAABJRU5ErkJggg==
</FILE>
</FIGURE>
</FIGURES>
<FEEDBACK/>
<APPENDICES/>
<EXTENSIONS/>
</COCHRANE_REVIEW>
